# Supplementary material for: Common origin of sterol biosynthesis points to a feeding strategy shift in Neoproterozoic animals
Source: Nat Commun. 2023 Dec 1;14:7941. doi: 10.1038/s41467-023-43545-z (PMC10692144; doi:10.1038/s41467-023-43545-z)
Supplement: Supplementary file 4 — Supplementary Data 1 [file 41467_2023_43545_MOESM4_ESM.txt]

CAB3402430.1
CAD2168440.1
CAD2173806.1
CAD5213819.1
CAD5219821.1
CAD6188508.1
CAF0720147.1
CAF0735460.1
CAF0736885.1
CAF0738991.1
CAF0741383.1
CAF0745749.1
CAF0797890.1
CAF0800441.1
CAF0807991.1
CAF0831015.1
CAF0863447.1
CAF0879466.1
CAF0887528.1
CAF0903240.1
CAF0946149.1
CAF0954097.1
CAF0954912.1
CAF0976128.1
CAF1011314.1
CAF1021247.1
CAF1069307.1
CAF1078602.1
CAF1085230.1
CAF1092740.1
CAF1093334.1
CAF1095261.1
CAF1118749.1
CAF1125665.1
CAF1129667.1
CAF1185023.1
CAF1191339.1
CAF1198161.1
CAF1217254.1
CAF1218749.1
CAF1227565.1
CAF1228863.1
CAF1249985.1
CAF1293801.1
CAF1293839.1
CAF1301021.1
CAF1303204.1
CAF1303222.1
CAF1305912.1
CAF1373412.1
CAF1462801.1
CAF1477309.1
CAF1553434.1
CAF1633859.1
CAF1652350.1
CAF2040562.1
CAF2421095.1
CAF2529332.1
CAF2848460.1
CAF2875610.1
CAF2909852.1
CAF2987624.1
CAF3020934.1
CAF3083896.1
CAF3269535.1
CAF3277454.1
CAF3285624.1
CAF3422972.1
CAF3449209.1
CAF3457656.1
CAF3610651.1
CAF3656017.1
CAF3722775.1
CAF3727072.1
CAF3727088.1
CAF3727094.1
CAF3727109.1
CAF3727255.1
CAF3760388.1
CAF3775657.1
CAF3791119.1
CAF3844047.1
CAF3847497.1
CAF3857008.1
CAF3950399.1
CAF3983751.1
CAF4055947.1
CAF4119859.1
CAF4120352.1
CAF4187165.1
CAF4273862.1
CAF4326169.1
CAF4403387.1
CAF4557403.1
CAF4574400.1
CAF4628779.1
CAF4674669.1
CAF4696273.1
CAF4795241.1
CAF4849145.1
CAF4894496.1
CAF4915858.1
CAF4968491.1
CAF4985574.1
CAF5006588.1
CAF5095969.1
CAF5112244.1
CAF5120054.1
CAF5144836.1
CAF5163876.1
CAF5175094.1
CAF5225521.1
CAF5227141.1
CDJ90475.1
CDJ97370.1
EGT42750.1
EGT44642.1
ELU07827.1
EYC26548.1
EYC26549.1
EYC26550.1
FUN_033246-T1
FX438716.1
FX454616.1
GALF01010111.1
GASF01005562.1
GBIL01031091.1
GBIL01037864.1
GDAF01010172.1
GDAF01019697.1
GDRD01030255.1
GDRD01030255.1
GDRD01030256.1
GDRD01030257.1
GDRE01028107.1
GDRE01028107.1
GDRE01028108.1
GDRH01021137.1
GDRH01034451.1
GDRK01008626.1
GDRK01047653.1
GDRK01047656.1
GEHO01163468.1
GEHO01174055.1
GEHO01253938.1
GEHP01154325.1
GEHP01204110.1
GEHP01236001.1
GEHP01320567.1
GEHP01353118.1
GEHP01428246.1
GEHP01488659.1
GEHP01586405.1
GEHP01654081.1
GENQ01003377.1
GENQ01004874.1
GENQ01005341.1
GENQ01043776.1
GENQ01048083.1
GETH01033560.1
GETH01048109.1
GFAV01007619.1
GFAZ01005545.1
GFAZ01042166.1
GFAZ01072119.1
GFAZ01104046.1
GFPL01001539.1
GFSI01014458.1
GFTQ01234312.1
GFTQ01234317.1
GFTQ01234321.1
GGER01071622.1
GGGS01270992.1
GGGS01278300.1
GGIQ01029654.1
GGJR01294215.1
GGJR01297898.1
GGJR01327002.1
GGJS01026788.1
GGLC03008407.1
GGLC03062021.1
GGLC03100559.1
GGQN02014822.1
GGQN02064071.1
GGQN02078532.1
GGQN02146279.1
GGQN02224960.1
GGRB01015146.1
GHBW01054489.1.p1
GHCN01030974.1
GHCO01099331.1
GHCX01111135.1
GHDM01076229.1
GHGU01179416.1
GHIZ01111843.1
GHKS01101508.1.p1
GHKS01101508.1.p2
GHMW01066893.1.p1
GHMW01066893.1.p2
GHMW01066893.1.p3
GHON01012828.1
GHOP01002327.1
GHWA01019168.1
GHWA01019169.1
GHXL01021154.1
GICI01014313.1
GIFI01118229.1
GIKF01022106.1
GIKG01031241.1
GIKG01031241.1
GIKG01135343.1
GIKI01063526.1
GINI01005303.1
GINI01029225.1
GINI01069748.1
GINI01095864.1
GIPG01049664.1
GIPG01049665.1
GIRZ01004252.1
GITX01025615.1
GITX01045369.1
GITZ01001626.1
GIUA01006416.1
GIUA01018532.1
GIUA01018603.1
GIUA01019583.1
GIUA01055374.1
GIVI01178002.1
GIVN01046627.1
GIVN01057233.1
GIVN01243733.1
GIWA01114918.1
GIWA01114918.1
GIWA01114919.1
GIWA01114919.1
GIYN01078523.1
GIYO010431303.1
GIYO010470898.1
GIYO011042706.1
GIYO011439330.1
GIYO011439332.1
GIYO011841833.1
GIYW01007509.1
GIYW01040850.1
GIYW01054291.1
GIYW01068279.1
GJNO01007180.1
GJSG01022432.1
HACZ01051716.1
HAHQ01116072.1
HAJU01027321.1
HAJV01002035.1
HAJW01009078.1
HAJW01013607.1
HAJW01013608.1
HAJW01013609.1
HAJW01019870.1
HAJW01079913.1
HAJX01039077.1
HAJY01011680.1
HAJZ01010819.1
HAJZ01054444.1
HAKA01013487.1
HAKA01030093.1
HAKB01021869.1
HAKD01019287.1
HAKE01019014.1
HAKF01063018.1
HAKI01022128.1
HAKJ01009793.1
HAKJ01024226.1
HAKK01024439.1
HAKL01056188.1
HAKM01002283.1
HAKO01055227.1
HAKP01036240.1
HAKT01037001.1
HAKT01073512.1
HAKT01076449.1
HAKU01026529.1
HAKW01029037.1
HAKX01036385.1
HAKY01075681.1
HAKZ01167828.1
HALB01070011.1
HALC01092406.1
HALD01031512.1
HALE01028905.1
HALG01026541.1
HALG01026545.1
HALG01028238.1
HALP01053809.1
HALR01229039.1
HALR01261698.1
HANI01113289.1
HANI01187031.1
HANI01212487.1
HANI01518039.1
HANJ01068063.1
HANJ01129280.1
HANJ01227588.1
HANJ01279651.1
HANJ01678459.1
HBGK01020065.1.p1
HBGK01020065.1.p2
HBLO01013759.1.p1
HBLO01013759.1.p2
HBLO01013759.1.p3
HBMF01019534.1.p1
HBMF01019534.1.p2
HBSZ01069737.1.p1
HBSZ01069737.1.p2
HBSZ01069737.1.p3
HBTB01063121.1.p1
HBTB01063121.1.p2
HBTB01063121.1.p3
HBTB01063121.1.p4
HBVW01010218.1
HE693719.1
HE700271.1
HE709170.1
JI172772.1
KAE9417284.1
KAE9550693.1
KAF1763180.1
KAF8357833.1
KAI0241948.1
KAI1702656.1
KAI1712986.1
KHN78913.1
KJH45819.1
NP_001078579.1
NP_001287939.2
NP_001371028.1
NP_013706.1
NP_173458.1
NP_173750.3
NP_176677.1
NP_177736.1
NP_186815.1
NP_188427.2
NP_497549.2
NP_497549.2
NP_504045.1
NP_504248.1
NP_973978.2
NP_973993.1
NP_974139.2
OZC09655.1
PAV59122.1
PAV59123.1
PAV59124.1
PAV59125.1
PAV59126.1
PAV59127.1
PAV59128.1
PAV59129.1
PAV86942.1
PIC40988.1
PIO63812.1
PJF17460.1
RCN52799.1
TKR76714.1
UJR08966.1
UJR21766.1
UJR27730.1
UJR38736.1
ULT98653.1
UMM21348.1
UMM21349.1
VDD86742.1
VDK60280.1
VDK61457.1
VDL79338.1
VDM40872.1
VDM63954.1
VDN19251.1
VDO25307.1
VDP14082.1
XP_001018784.1
XP_001692723.1
XP_001694470.1
XP_001748534.1
XP_001748821.1
XP_002286456.1
XP_002287743.1
XP_002288556.1
XP_002291473.1
XP_002291898.1
XP_002292358.1
XP_002292406.1
XP_002293723.1
XP_002294769.1
XP_002640783.2
XP_002948023.1
XP_002951641.1
XP_003091780.1
XP_003321161.1
XP_003335809.1
XP_003387525.1
XP_003387525.1
XP_005273641.1
XP_005761177.1
XP_005762769.1
XP_005767411.1
XP_005769055.1
XP_005779396.1
XP_005787794.1
XP_005791799.1
XP_005794091.1
XP_005824669.1
XP_005824779.1
XP_005832920.1
XP_005839903.1
XP_005841094.1
XP_005841951.1
XP_005842381.1
XP_006509946.1
XP_009034345.1
XP_009034460.1
XP_009035163.1
XP_009037888.1
XP_009039214.1
XP_009039696.1
XP_009042098.1
XP_011402826.2
XP_011403367.1
XP_011410227.1
XP_011410228.1
XP_011542898.1
XP_012653982.1
XP_013298400.1
XP_015761089.1
XP_015761130.1
XP_015761132.1
XP_015762089.1
XP_015777316.1
XP_015777324.1
XP_015779309.1
XP_015780122.1
XP_019851130.1
XP_020604180.1
XP_024364852.1
XP_024372758.1
XP_024374938.1
XP_024389230.1
XP_024395494.1
XP_024401461.1
XP_029182451.2
XP_029184030.2
XP_029184328.2
XP_029186501.2
XP_029195461.2
XP_029198326.2
XP_029202407.2
XP_029206801.2
XP_036991520.1
XP_042918289.1
XP_042919362.1
XP_044163950.1
