# Supplementary material for: Common origin of sterol biosynthesis points to a feeding strategy shift in Neoproterozoic animals
Source: Nat Commun. 2023 Dec 1;14:7941. doi: 10.1038/s41467-023-43545-z (PMC10692144; doi:10.1038/s41467-023-43545-z)
Supplement: Supplementary file 6 — Source Data [file 41467_2023_43545_MOESM6_ESM.zip]

Archive with 248 entries (212 files):
- Source Data/
- __MACOSX/._Source Data
- Source Data/.DS_Store
- __MACOSX/Source Data/._.DS_Store
- Source Data/Figure_5/
- __MACOSX/Source Data/._Figure_5
- Source Data/Figure_2/
- __MACOSX/Source Data/._Figure_2
- Source Data/Figure_3/
- __MACOSX/Source Data/._Figure_3
- Source Data/Figure_4/
- __MACOSX/Source Data/._Figure_4
- Source Data/Supplementary_Data_File_1
- __MACOSX/Source Data/._Supplementary_Data_File_1
- Source Data/Figure_5/12_SMT_BEAST.con.tree
- __MACOSX/Source Data/Figure_5/._12_SMT_BEAST.con.tree
- Source Data/Figure_5/.DS_Store
- __MACOSX/Source Data/Figure_5/._.DS_Store
- Source Data/Figure_5/12_SMT_BEAST.con.tree.pdf
- __MACOSX/Source Data/Figure_5/._12_SMT_BEAST.con.tree.pdf
- Source Data/Figure_2/1_metazoa_pep.vetted.fasta
- __MACOSX/Source Data/Figure_2/._1_metazoa_pep.vetted.fasta
- Source Data/Figure_2/.DS_Store
- __MACOSX/Source Data/Figure_2/._.DS_Store
- Source Data/Figure_2/2_metazoa_pep.Pfamscan_output.txt
- __MACOSX/Source Data/Figure_2/._2_metazoa_pep.Pfamscan_output.txt
- Source Data/Figure_3/colorbyrmsd.py
- __MACOSX/Source Data/Figure_3/._colorbyrmsd.py
- Source Data/Figure_3/Capitella_smt_S680922_results.tar.bz2
- __MACOSX/Source Data/Figure_3/._Capitella_smt_S680922_results.tar.bz2
- Source Data/Figure_3/ERG6_smt_S680375_results.tar.bz2
- __MACOSX/Source Data/Figure_3/._ERG6_smt_S680375_results.tar.bz2
- Source Data/Figure_3/CommandLine.txt
- __MACOSX/Source Data/Figure_3/._CommandLine.txt
- Source Data/Figure_3/Platynereis_smt2_S680367_results.tar.bz2
- __MACOSX/Source Data/Figure_3/._Platynereis_smt2_S680367_results.tar.bz2
- Source Data/Figure_3/Platynereis_smt1_S679321_results.tar.bz2
- __MACOSX/Source Data/Figure_3/._Platynereis_smt1_S679321_results.tar.bz2
- Source Data/Figure_3/Arabidopsis_SMT2_S683633_results.tar.bz2
- __MACOSX/Source Data/Figure_3/._Arabidopsis_SMT2_S683633_results.tar.bz2
- Source Data/Figure_4/.DS_Store
- __MACOSX/Source Data/Figure_4/._.DS_Store
- Source Data/Figure_4/Figure_4A-Mass_Spec_Data/
- __MACOSX/Source Data/Figure_4/._Figure_4A-Mass_Spec_Data
- Source Data/Figure_4/Figure_4C-Mass_Spec_Data/
- __MACOSX/Source Data/Figure_4/._Figure_4C-Mass_Spec_Data
- Source Data/Figure_4/Figure_4B-Mass_Spec_Data/
- __MACOSX/Source Data/Figure_4/._Figure_4B-Mass_Spec_Data
- Source Data/Figure_4/Figure_4A-Mass_Spec_Data/PRE_POST.INI
- __MACOSX/Source Data/Figure_4/Figure_4A-Mass_Spec_Data/._PRE_POST.INI
- Source Data/Figure_4/Figure_4A-Mass_Spec_Data/.DS_Store
- __MACOSX/Source Data/Figure_4/Figure_4A-Mass_Spec_Data/._.DS_Store
- Source Data/Figure_4/Figure_4A-Mass_Spec_Data/runstart.txt
- __MACOSX/Source Data/Figure_4/Figure_4A-Mass_Spec_Data/._runstart.txt
- Source Data/Figure_4/Figure_4A-Mass_Spec_Data/acqmeth.txt
- __MACOSX/Source Data/Figure_4/Figure_4A-Mass_Spec_Data/._acqmeth.txt
- Source Data/Figure_4/Figure_4A-Mass_Spec_Data/AcqData-CumulativeAuditTrail.xml
- __MACOSX/Source Data/Figure_4/Figure_4A-Mass_Spec_Data/._AcqData-CumulativeAuditTrail.xml
- Source Data/Figure_4/Figure_4A-Mass_Spec_Data/TEMPBASE
- __MACOSX/Source Data/Figure_4/Figure_4A-Mass_Spec_Data/._TEMPBASE
- Source Data/Figure_4/Figure_4A-Mass_Spec_Data/Results/
- __MACOSX/Source Data/Figure_4/Figure_4A-Mass_Spec_Data/._Results
- Source Data/Figure_4/Figure_4A-Mass_Spec_Data/GC.ini
- __MACOSX/Source Data/Figure_4/Figure_4A-Mass_Spec_Data/._GC.ini
- Source Data/Figure_4/Figure_4A-Mass_Spec_Data/tic_front.csv
- __MACOSX/Source Data/Figure_4/Figure_4A-Mass_Spec_Data/._tic_front.csv
- Source Data/Figure_4/Figure_4A-Mass_Spec_Data/data.ms
- __MACOSX/Source Data/Figure_4/Figure_4A-Mass_Spec_Data/._data.ms
- Source Data/Figure_4/Figure_4A-Mass_Spec_Data/cnorm.ini
- __MACOSX/Source Data/Figure_4/Figure_4A-Mass_Spec_Data/._cnorm.ini
- Source Data/Figure_4/Figure_4A-Mass_Spec_Data/checksum.xml
- __MACOSX/Source Data/Figure_4/Figure_4A-Mass_Spec_Data/._checksum.xml
- Source Data/Figure_4/Figure_4A-Mass_Spec_Data/AcqData/
- __MACOSX/Source Data/Figure_4/Figure_4A-Mass_Spec_Data/._AcqData
- Source Data/Figure_4/Figure_4C-Mass_Spec_Data/PRE_POST.INI
- __MACOSX/Source Data/Figure_4/Figure_4C-Mass_Spec_Data/._PRE_POST.INI
- Source Data/Figure_4/Figure_4C-Mass_Spec_Data/.DS_Store
- __MACOSX/Source Data/Figure_4/Figure_4C-Mass_Spec_Data/._.DS_Store
- Source Data/Figure_4/Figure_4C-Mass_Spec_Data/runstart.txt
- __MACOSX/Source Data/Figure_4/Figure_4C-Mass_Spec_Data/._runstart.txt
- Source Data/Figure_4/Figure_4C-Mass_Spec_Data/acqmeth.txt
- __MACOSX/Source Data/Figure_4/Figure_4C-Mass_Spec_Data/._acqmeth.txt
- Source Data/Figure_4/Figure_4C-Mass_Spec_Data/AcqData-CumulativeAuditTrail.xml
- __MACOSX/Source Data/Figure_4/Figure_4C-Mass_Spec_Data/._AcqData-CumulativeAuditTrail.xml
- Source Data/Figure_4/Figure_4C-Mass_Spec_Data/TEMPBASE
- __MACOSX/Source Data/Figure_4/Figure_4C-Mass_Spec_Data/._TEMPBASE
- Source Data/Figure_4/Figure_4C-Mass_Spec_Data/Results/
- __MACOSX/Source Data/Figure_4/Figure_4C-Mass_Spec_Data/._Results
- Source Data/Figure_4/Figure_4C-Mass_Spec_Data/GC.ini
- __MACOSX/Source Data/Figure_4/Figure_4C-Mass_Spec_Data/._GC.ini
- Source Data/Figure_4/Figure_4C-Mass_Spec_Data/tic_back.csv
- __MACOSX/Source Data/Figure_4/Figure_4C-Mass_Spec_Data/._tic_back.csv
- Source Data/Figure_4/Figure_4C-Mass_Spec_Data/data.ms
- __MACOSX/Source Data/Figure_4/Figure_4C-Mass_Spec_Data/._data.ms
- Source Data/Figure_4/Figure_4C-Mass_Spec_Data/cnorm.ini
- __MACOSX/Source Data/Figure_4/Figure_4C-Mass_Spec_Data/._cnorm.ini
- Source Data/Figure_4/Figure_4C-Mass_Spec_Data/checksum.xml
- __MACOSX/Source Data/Figure_4/Figure_4C-Mass_Spec_Data/._checksum.xml
- Source Data/Figure_4/Figure_4C-Mass_Spec_Data/AcqData/
- __MACOSX/Source Data/Figure_4/Figure_4C-Mass_Spec_Data/._AcqData
- Source Data/Figure_4/Figure_4B-Mass_Spec_Data/PRE_POST.INI
- __MACOSX/Source Data/Figure_4/Figure_4B-Mass_Spec_Data/._PRE_POST.INI
- Source Data/Figure_4/Figure_4B-Mass_Spec_Data/.DS_Store
- __MACOSX/Source Data/Figure_4/Figure_4B-Mass_Spec_Data/._.DS_Store
- Source Data/Figure_4/Figure_4B-Mass_Spec_Data/runstart.txt
- __MACOSX/Source Data/Figure_4/Figure_4B-Mass_Spec_Data/._runstart.txt
- Source Data/Figure_4/Figure_4B-Mass_Spec_Data/acqmeth.txt
- __MACOSX/Source Data/Figure_4/Figure_4B-Mass_Spec_Data/._acqmeth.txt
- Source Data/Figure_4/Figure_4B-Mass_Spec_Data/AcqData-CumulativeAuditTrail.xml
- __MACOSX/Source Data/Figure_4/Figure_4B-Mass_Spec_Data/._AcqData-CumulativeAuditTrail.xml
- Source Data/Figure_4/Figure_4B-Mass_Spec_Data/TEMPBASE
- __MACOSX/Source Data/Figure_4/Figure_4B-Mass_Spec_Data/._TEMPBASE
- Source Data/Figure_4/Figure_4B-Mass_Spec_Data/Results/
- __MACOSX/Source Data/Figure_4/Figure_4B-Mass_Spec_Data/._Results
- Source Data/Figure_4/Figure_4B-Mass_Spec_Data/GC.ini
- __MACOSX/Source Data/Figure_4/Figure_4B-Mass_Spec_Data/._GC.ini
- Source Data/Figure_4/Figure_4B-Mass_Spec_Data/tic_back.csv
- __MACOSX/Source Data/Figure_4/Figure_4B-Mass_Spec_Data/._tic_back.csv
- Source Data/Figure_4/Figure_4B-Mass_Spec_Data/data.ms
- __MACOSX/Source Data/Figure_4/Figure_4B-Mass_Spec_Data/._data.ms
- Source Data/Figure_4/Figure_4B-Mass_Spec_Data/cnorm.ini
- __MACOSX/Source Data/Figure_4/Figure_4B-Mass_Spec_Data/._cnorm.ini
- Source Data/Figure_4/Figure_4B-Mass_Spec_Data/checksum.xml
- __MACOSX/Source Data/Figure_4/Figure_4B-Mass_Spec_Data/._checksum.xml
- Source Data/Figure_4/Figure_4B-Mass_Spec_Data/AcqData/
- __MACOSX/Source Data/Figure_4/Figure_4B-Mass_Spec_Data/._AcqData
- Source Data/Figure_4/Figure_4A-Mass_Spec_Data/Results/Qual/
- __MACOSX/Source Data/Figure_4/Figure_4A-Mass_Spec_Data/Results/._Qual
- Source Data/Figure_4/Figure_4A-Mass_Spec_Data/AcqData/AM_FullScan_100Min_CF.M/
- __MACOSX/Source Data/Figure_4/Figure_4A-Mass_Spec_Data/AcqData/._AM_FullScan_100Min_CF.M
- Source Data/Figure_4/Figure_4A-Mass_Spec_Data/AcqData/Contents.xml
- __MACOSX/Source Data/Figure_4/Figure_4A-Mass_Spec_Data/AcqData/._Contents.xml
- Source Data/Figure_4/Figure_4A-Mass_Spec_Data/AcqData/MSScan.bin
- __MACOSX/Source Data/Figure_4/Figure_4A-Mass_Spec_Data/AcqData/._MSScan.bin
- Source Data/Figure_4/Figure_4A-Mass_Spec_Data/AcqData/sample_info.xml
- __MACOSX/Source Data/Figure_4/Figure_4A-Mass_Spec_Data/AcqData/._sample_info.xml
- Source Data/Figure_4/Figure_4A-Mass_Spec_Data/AcqData/Devices.xml
- __MACOSX/Source Data/Figure_4/Figure_4A-Mass_Spec_Data/AcqData/._Devices.xml
- Source Data/Figure_4/Figure_4A-Mass_Spec_Data/AcqData/sequence.xml
- __MACOSX/Source Data/Figure_4/Figure_4A-Mass_Spec_Data/AcqData/._sequence.xml
- Source Data/Figure_4/Figure_4A-Mass_Spec_Data/AcqData/MSPeak.bin
- __MACOSX/Source Data/Figure_4/Figure_4A-Mass_Spec_Data/AcqData/._MSPeak.bin
- Source Data/Figure_4/Figure_4A-Mass_Spec_Data/AcqData/MSScan.xsd
- __MACOSX/Source Data/Figure_4/Figure_4A-Mass_Spec_Data/AcqData/._MSScan.xsd
- Source Data/Figure_4/Figure_4A-Mass_Spec_Data/AcqData/MSTS.xml
- __MACOSX/Source Data/Figure_4/Figure_4A-Mass_Spec_Data/AcqData/._MSTS.xml
- Source Data/Figure_4/Figure_4C-Mass_Spec_Data/Results/Qual/
- __MACOSX/Source Data/Figure_4/Figure_4C-Mass_Spec_Data/Results/._Qual
- Source Data/Figure_4/Figure_4C-Mass_Spec_Data/AcqData/Contents.xml
- __MACOSX/Source Data/Figure_4/Figure_4C-Mass_Spec_Data/AcqData/._Contents.xml
- Source Data/Figure_4/Figure_4C-Mass_Spec_Data/AcqData/MSScan.bin
- __MACOSX/Source Data/Figure_4/Figure_4C-Mass_Spec_Data/AcqData/._MSScan.bin
- Source Data/Figure_4/Figure_4C-Mass_Spec_Data/AcqData/sample_info.xml
- __MACOSX/Source Data/Figure_4/Figure_4C-Mass_Spec_Data/AcqData/._sample_info.xml
- Source Data/Figure_4/Figure_4C-Mass_Spec_Data/AcqData/Devices.xml
- __MACOSX/Source Data/Figure_4/Figure_4C-Mass_Spec_Data/AcqData/._Devices.xml
- Source Data/Figure_4/Figure_4C-Mass_Spec_Data/AcqData/sequence.xml
- __MACOSX/Source Data/Figure_4/Figure_4C-Mass_Spec_Data/AcqData/._sequence.xml
- Source Data/Figure_4/Figure_4C-Mass_Spec_Data/AcqData/MSPeak.bin
- __MACOSX/Source Data/Figure_4/Figure_4C-Mass_Spec_Data/AcqData/._MSPeak.bin
- Source Data/Figure_4/Figure_4C-Mass_Spec_Data/AcqData/AM_FullScan_100Min_CF_PTV.M/
- __MACOSX/Source Data/Figure_4/Figure_4C-Mass_Spec_Data/AcqData/._AM_FullScan_100Min_CF_PTV.M
- Source Data/Figure_4/Figure_4C-Mass_Spec_Data/AcqData/MSScan.xsd
- __MACOSX/Source Data/Figure_4/Figure_4C-Mass_Spec_Data/AcqData/._MSScan.xsd
- Source Data/Figure_4/Figure_4C-Mass_Spec_Data/AcqData/MSTS.xml
- __MACOSX/Source Data/Figure_4/Figure_4C-Mass_Spec_Data/AcqData/._MSTS.xml
- Source Data/Figure_4/Figure_4B-Mass_Spec_Data/Results/Qual/
- __MACOSX/Source Data/Figure_4/Figure_4B-Mass_Spec_Data/Results/._Qual
- Source Data/Figure_4/Figure_4B-Mass_Spec_Data/AcqData/Contents.xml
- __MACOSX/Source Data/Figure_4/Figure_4B-Mass_Spec_Data/AcqData/._Contents.xml
- Source Data/Figure_4/Figure_4B-Mass_Spec_Data/AcqData/MSScan.bin
- __MACOSX/Source Data/Figure_4/Figure_4B-Mass_Spec_Data/AcqData/._MSScan.bin
- Source Data/Figure_4/Figure_4B-Mass_Spec_Data/AcqData/sample_info.xml
- __MACOSX/Source Data/Figure_4/Figure_4B-Mass_Spec_Data/AcqData/._sample_info.xml
- Source Data/Figure_4/Figure_4B-Mass_Spec_Data/AcqData/Devices.xml
- __MACOSX/Source Data/Figure_4/Figure_4B-Mass_Spec_Data/AcqData/._Devices.xml
- Source Data/Figure_4/Figure_4B-Mass_Spec_Data/AcqData/sequence.xml
- __MACOSX/Source Data/Figure_4/Figure_4B-Mass_Spec_Data/AcqData/._sequence.xml
- Source Data/Figure_4/Figure_4B-Mass_Spec_Data/AcqData/MSPeak.bin
- __MACOSX/Source Data/Figure_4/Figure_4B-Mass_Spec_Data/AcqData/._MSPeak.bin
- Source Data/Figure_4/Figure_4B-Mass_Spec_Data/AcqData/AM_FullScan_100Min_CF_PTV.M/
- __MACOSX/Source Data/Figure_4/Figure_4B-Mass_Spec_Data/AcqData/._AM_FullScan_100Min_CF_PTV.M
- Source Data/Figure_4/Figure_4B-Mass_Spec_Data/AcqData/MSScan.xsd
- __MACOSX/Source Data/Figure_4/Figure_4B-Mass_Spec_Data/AcqData/._MSScan.xsd
- Source Data/Figure_4/Figure_4B-Mass_Spec_Data/AcqData/MSTS.xml
- __MACOSX/Source Data/Figure_4/Figure_4B-Mass_Spec_Data/AcqData/._MSTS.xml
- Source Data/Figure_4/Figure_4A-Mass_Spec_Data/Results/Qual/Version4/
- __MACOSX/Source Data/Figure_4/Figure_4A-Mass_Spec_Data/Results/Qual/._Version4
- Source Data/Figure_4/Figure_4A-Mass_Spec_Data/Results/Qual/Version3/
- __MACOSX/Source Data/Figure_4/Figure_4A-Mass_Spec_Data/Results/Qual/._Version3
- Source Data/Figure_4/Figure_4A-Mass_Spec_Data/AcqData/AM_FullScan_100Min_CF.M/acq.ms
- __MACOSX/Source Data/Figure_4/Figure_4A-Mass_Spec_Data/AcqData/AM_FullScan_100Min_CF.M/._acq.ms
- Source Data/Figure_4/Figure_4C-Mass_Spec_Data/Results/Qual/Version3/
- __MACOSX/Source Data/Figure_4/Figure_4C-Mass_Spec_Data/Results/Qual/._Version3
- Source Data/Figure_4/Figure_4C-Mass_Spec_Data/AcqData/AM_FullScan_100Min_CF_PTV.M/acq.ms
- __MACOSX/Source Data/Figure_4/Figure_4C-Mass_Spec_Data/AcqData/AM_FullScan_100Min_CF_PTV.M/._acq.ms
- Source Data/Figure_4/Figure_4B-Mass_Spec_Data/Results/Qual/Version3/
- __MACOSX/Source Data/Figure_4/Figure_4B-Mass_Spec_Data/Results/Qual/._Version3
- Source Data/Figure_4/Figure_4B-Mass_Spec_Data/AcqData/AM_FullScan_100Min_CF_PTV.M/acq.ms
- __MACOSX/Source Data/Figure_4/Figure_4B-Mass_Spec_Data/AcqData/AM_FullScan_100Min_CF_PTV.M/._acq.ms
- Source Data/Figure_4/Figure_4A-Mass_Spec_Data/Results/Qual/Version4/QualResult.bin
- __MACOSX/Source Data/Figure_4/Figure_4A-Mass_Spec_Data/Results/Qual/Version4/._QualResult.bin
- Source Data/Figure_4/Figure_4A-Mass_Spec_Data/Results/Qual/Version4/Default-am.m/
- __MACOSX/Source Data/Figure_4/Figure_4A-Mass_Spec_Data/Results/Qual/Version4/._Default-am.m
- Source Data/Figure_4/Figure_4A-Mass_Spec_Data/Results/Qual/Version3/QualResult.bin
- __MACOSX/Source Data/Figure_4/Figure_4A-Mass_Spec_Data/Results/Qual/Version3/._QualResult.bin
- Source Data/Figure_4/Figure_4A-Mass_Spec_Data/Results/Qual/Version3/default.m/
- __MACOSX/Source Data/Figure_4/Figure_4A-Mass_Spec_Data/Results/Qual/Version3/._default.m
- Source Data/Figure_4/Figure_4C-Mass_Spec_Data/Results/Qual/Version3/QualResult.bin
- __MACOSX/Source Data/Figure_4/Figure_4C-Mass_Spec_Data/Results/Qual/Version3/._QualResult.bin
- Source Data/Figure_4/Figure_4C-Mass_Spec_Data/Results/Qual/Version3/default.m/
- __MACOSX/Source Data/Figure_4/Figure_4C-Mass_Spec_Data/Results/Qual/Version3/._default.m
- Source Data/Figure_4/Figure_4B-Mass_Spec_Data/Results/Qual/Version3/QualResult.bin
- __MACOSX/Source Data/Figure_4/Figure_4B-Mass_Spec_Data/Results/Qual/Version3/._QualResult.bin
- Source Data/Figure_4/Figure_4B-Mass_Spec_Data/Results/Qual/Version3/default.m/
- __MACOSX/Source Data/Figure_4/Figure_4B-Mass_Spec_Data/Results/Qual/Version3/._default.m
- Source Data/Figure_4/Figure_4A-Mass_Spec_Data/Results/Qual/Version4/Default-am.m/DaMethod/
- __MACOSX/Source Data/Figure_4/Figure_4A-Mass_Spec_Data/Results/Qual/Version4/Default-am.m/._DaMethod
- Source Data/Figure_4/Figure_4A-Mass_Spec_Data/Results/Qual/Version3/default.m/DaMethod/
- __MACOSX/Source Data/Figure_4/Figure_4A-Mass_Spec_Data/Results/Qual/Version3/default.m/._DaMethod
- Source Data/Figure_4/Figure_4C-Mass_Spec_Data/Results/Qual/Version3/default.m/DaMethod/
- __MACOSX/Source Data/Figure_4/Figure_4C-Mass_Spec_Data/Results/Qual/Version3/default.m/._DaMethod
- Source Data/Figure_4/Figure_4B-Mass_Spec_Data/Results/Qual/Version3/default.m/DaMethod/
- __MACOSX/Source Data/Figure_4/Figure_4B-Mass_Spec_Data/Results/Qual/Version3/default.m/._DaMethod
- Source Data/Figure_4/Figure_4A-Mass_Spec_Data/Results/Qual/Version4/Default-am.m/DaMethod/Qual/
- __MACOSX/Source Data/Figure_4/Figure_4A-Mass_Spec_Data/Results/Qual/Version4/Default-am.m/DaMethod/._Qual
- Source Data/Figure_4/Figure_4A-Mass_Spec_Data/Results/Qual/Version3/default.m/DaMethod/Qual/
- __MACOSX/Source Data/Figure_4/Figure_4A-Mass_Spec_Data/Results/Qual/Version3/default.m/DaMethod/._Qual
- Source Data/Figure_4/Figure_4C-Mass_Spec_Data/Results/Qual/Version3/default.m/DaMethod/Qual/
- __MACOSX/Source Data/Figure_4/Figure_4C-Mass_Spec_Data/Results/Qual/Version3/default.m/DaMethod/._Qual
- Source Data/Figure_4/Figure_4B-Mass_Spec_Data/Results/Qual/Version3/default.m/DaMethod/Qual/
- __MACOSX/Source Data/Figure_4/Figure_4B-Mass_Spec_Data/Results/Qual/Version3/default.m/DaMethod/._Qual
- Source Data/Figure_4/Figure_4A-Mass_Spec_Data/Results/Qual/Version4/Default-am.m/DaMethod/Qual/info.xml
- __MACOSX/Source Data/Figure_4/Figure_4A-Mass_Spec_Data/Results/Qual/Version4/Default-am.m/DaMethod/Qual/._info.xml
- Source Data/Figure_4/Figure_4A-Mass_Spec_Data/Results/Qual/Version4/Default-am.m/DaMethod/Qual/qualitative.xml
- __MACOSX/Source Data/Figure_4/Figure_4A-Mass_Spec_Data/Results/Qual/Version4/Default-am.m/DaMethod/Qual/._qualitative.xml
- Source Data/Figure_4/Figure_4A-Mass_Spec_Data/Results/Qual/Version3/default.m/DaMethod/Qual/info.xml
- __MACOSX/Source Data/Figure_4/Figure_4A-Mass_Spec_Data/Results/Qual/Version3/default.m/DaMethod/Qual/._info.xml
- Source Data/Figure_4/Figure_4A-Mass_Spec_Data/Results/Qual/Version3/default.m/DaMethod/Qual/qualitative.xml
- __MACOSX/Source Data/Figure_4/Figure_4A-Mass_Spec_Data/Results/Qual/Version3/default.m/DaMethod/Qual/._qualitative.xml
- Source Data/Figure_4/Figure_4C-Mass_Spec_Data/Results/Qual/Version3/default.m/DaMethod/Qual/info.xml
- __MACOSX/Source Data/Figure_4/Figure_4C-Mass_Spec_Data/Results/Qual/Version3/default.m/DaMethod/Qual/._info.xml
- Source Data/Figure_4/Figure_4C-Mass_Spec_Data/Results/Qual/Version3/default.m/DaMethod/Qual/qualitative.xml
- __MACOSX/Source Data/Figure_4/Figure_4C-Mass_Spec_Data/Results/Qual/Version3/default.m/DaMethod/Qual/._qualitative.xml
- Source Data/Figure_4/Figure_4B-Mass_Spec_Data/Results/Qual/Version3/default.m/DaMethod/Qual/info.xml
- __MACOSX/Source Data/Figure_4/Figure_4B-Mass_Spec_Data/Results/Qual/Version3/default.m/DaMethod/Qual/._info.xml
- Source Data/Figure_4/Figure_4B-Mass_Spec_Data/Results/Qual/Version3/default.m/DaMethod/Qual/qualitative.xml
- __MACOSX/Source Data/Figure_4/Figure_4B-Mass_Spec_Data/Results/Qual/Version3/default.m/DaMethod/Qual/._qualitative.xml
