# Supplementary material for: Common origin of sterol biosynthesis points to a feeding strategy shift in Neoproterozoic animals
Source: Nat Commun. 2023 Dec 1;14:7941. doi: 10.1038/s41467-023-43545-z (PMC10692144; doi:10.1038/s41467-023-43545-z)
Supplement: Supplementary file 6 — Source Data [file 41467_2023_43545_MOESM6_ESM.zip › Source Data/Figure_5/12_SMT_BEAST.con.tree]

#NEXUS
begin taxa;
	dimensions ntax=107;
	taxlabels
	'Adineta_ricciae_Rotifera_Bdelloidea_CAF0720147.1_Rotaria-CAF1633859.1'
	'Adineta_ricciae_Rotifera_Bdelloidea_CAF0745749.1_Adineta-CAF0879466.1'
	'Adineta_ricciae_Rotifera_Eurotatoria_HE709170.1_p1_Adineta-CAF0879466.1'
	'Adineta_steineri_Rotifera_Bdelloidea_CAF0863447.1_Adineta-CAF0879466.1'
	'Adineta_steineri_Rotifera_Bdelloidea_CAF0879466.1_Adineta-CAF0879466.1'
	'Adineta_steineri_Rotifera_Bdelloidea_CAF0954912.1_Rotaria-CAF1633859.1'
	'Adineta_vaga_Rotifera_Bdelloidea_UJR08966.1_Adineta-CAF0879466.1'
	'Adineta_vaga_Rotifera_Bdelloidea_UJR21766.1_Rotaria-CAF1633859.1'
	'Adineta_vaga_Rotifera_Bdelloidea_UJR27730.1_Adineta-CAF0879466.1'
	'Adineta_vaga_Rotifera_Bdelloidea_UJR38736.1_Adineta-CAF0879466.1'
	'Agaricia_lamarcki_Cnidaria_Anthozoa_GGLC03100559.1_p1_Orbicella-XP_020604180.1'
	'Alitta_virens_Annelida_Polychaeta_GINI01005303.1_p1_Capsaspora-XP_004346937.1'
	'Alitta_virens_Annelida_Polychaeta_GINI01069748.1_p1_Capitella-ELU07827.1'
	'Alitta_virens_Annelida_Polychaeta_GINI01095864.1_p1_Capitella-ELU07827.1'
	'Amphimedon_queenslandica_Porifera_Demospongiae_XP_003387525.1_Amphimedon-XP_003387525.1'
	'Amynthas_gracilis_Annelida_Clitellata_GIKF01022106.1_p2_Capitella-ELU07827.1'
	'Aplysina_aerophoba_Porifera_Demospongiae_HANI01212487.1_p1_Amphimedon-XP_003387525.1'
	'Arabidopsis_thaliana_Streptophyta_Magnoliopsida_NP_001078579.1_OUTGROUP_sp_Q9LM02_SMT1_ARATH'
	'Arabidopsis_thaliana_Streptophyta_Magnoliopsida_NP_173458.1_OUTGROUP_sp_Q39227_SMT2_ARATH'
	'Arabidopsis_thaliana_Streptophyta_Magnoliopsida_NP_177736.1_OUTGROUP_sp_Q94JS4_SMT3B_ARATH'
	'Astroides_calycularis_Cnidaria_Anthozoa_GIRZ01004252.1_p1_Orbicella-XP_020604180.1'
	'Aureococcus_anophagefferens_Pelagophyceae_Pelagophyceae_XP_009034460.1_OUTGROUP_Capsaspora-XP_004346937.1'
	'Aureococcus_anophagefferens_Pelagophyceae_Pelagophyceae_XP_009037888.1_OUTGROUP_sp_Q9LM02_SMT1_ARATH'
	'Capitella_teleta_Annelida_Polychaeta_ELU07827.1_Capitella-ELU07827.1'
	'Chlamydomonas_reinhardtii_Chlorophyta_Chlorophyceae_XP_042918289.1_OUTGROUP_sp_Q94JS4_SMT3B_ARATH'
	'Cymbastela_stipitata_Porifera_Demospongiae_GHWA01019168.1_p1_Amphimedon-XP_003387525.1'
	'Cymbastela_stipitata_Porifera_Demospongiae_GHWA01019169.1_p1_Amphimedon-XP_003387525.1'
	'Cyphastrea_serailia_Cnidaria_Anthozoa_GETH01048109.1_p1_Orbicella-XP_020604180.1_No_SMT'
	'Didymodactylos_carnosus_Rotifera_Bdelloidea_CAF0954097.1_Adineta-CAF0879466.1'
	'Dysidea_avara_Porifera_Demospongiae_HANJ01129280.1_p1_Amphimedon-XP_003387525.1'
	'Eisenia_fetida_Annelida_Clitellata_GIKG01031241.1_p2_Capitella-ELU07827.1'
	'Eisenia_fetida_Annelida_Clitellata_GIKG01135343.1_p1_Capitella-ELU07827.1'
	'Emiliania_huxleyi_Haptista_Haptophyta_XP_005767411.1_OUTGROUP_sp_Q9LM02_SMT1_ARATH'
	'Enchytraeus_albidus_Annelida_Polychaeta_GJSG01022432.1_p1_Capitella-ELU07827.1'
	'Enchytraeus_crypticus_Annelida_Clitellata_GALF01010111.1_p1_Capitella-ELU07827.1'
	'Favites_colemani_Cnidaria_Anthozoa_GIVN01046627.1_p1_Orbicella-XP_020604180.1'
	'Galaxea_fascicularis_Cnidaria_Anthozoa_GFAZ01104046.1_p1_Orbicella-XP_020604180.1'
	'Glossoscolex_paulistus_Annelida_Clitellata_GBIL01031091.1_p1_Capitella-ELU07827.1'
	'Glossoscolex_paulistus_Annelida_Clitellata_GBIL01037864.1_p1_Capitella-ELU07827.1'
	'Grammatophora_oceanica_Ochrophyta_Bacillariophyceae_HBGK01020065.1.p1_OUTGROUP_sp_Q9LM02_SMT1_ARATH'
	'Guillardia_theta_Cryptophyceae_Cryptophyceae_XP_005841951.1_OUTGROUP_sp_Q6ZIX2_SMT1_ORYSJ'
	'Haliclona_tubifera_Porifera_Demospongiae_GFAV01007619.1_p1_Amphimedon-XP_003387525.1'
	'Halisarca_caerulea_Porifera_Demospongiae_GFSI01014458.1_p1_Amphimedon-XP_003387525.1'
	'Halisarca_caerulea_Porifera_Demospongiae_GFTQ01234321.1_p1_Amphimedon-XP_003387525.1'
	'Halisarca_dujardinii_Porifera_Demospongiae_GIFI01118229.1_p1_Amphimedon-XP_003387525.1'
	'Heterocapsa_rotundata_Myzozoa_Dinophyceae_HBLO01013759.1.p2_OUTGROUP_sp_Q6ZIX2_SMT1_ORYSJ'
	'Heterocapsa_rotundata_Myzozoa_Dinophyceae_HBMF01019534.1.p1_OUTGROUP_sp_Q6ZIX2_SMT1_ORYSJ'
	'Karenia_mikimotoi_Myzozoa_Dinophyceae_GHKS01101508.1.p1_OUTGROUP_sp_Q6ZIX2_SMT1_ORYSJ'
	'Lamellibrachia_luymesi_Annelida_Polychaeta_FUN_033246-T1_Capitella-ELU07827.1'
	'Lamellibrachia_satsuma_Annelida_Polychaeta_KAI0241948.1_Capitella-ELU07827.1'
	'Lumbriculus_variegatus_Annelida_Polychaeta_GIWA01114918.1_p1_Capitella-ELU07827.1'
	'Lumbricus_castaneus_Annelida_Clitellata_GGRB01015146.1_p1_Capitella-ELU07827.1'
	'Lumbricus_rubellus_Annelida_Clitellata_GIKI01063526.1_p1_Capitella-ELU07827.1'
	'Monosiga_brevicollis_Choanoflagellata_Choanoflagellata_XP_001748534.1_OUTGROUP_Capsaspora-XP_004346937.1'
	'Neopetrosia_compacta_Porifera_Demospongiae_GIYW01007509.1_p1_Amphimedon-XP_003387525.1'
	'Neopetrosia_compacta_Porifera_Demospongiae_GIYW01054291.1_p1_Amphimedon-XP_003387525.1'
	'Odontella_aurita_Bacillariophyta_Coscinodiscophyceae_GHBW01054489.1.p1_OUTGROUP_sp_Q6ZIX2_SMT1_ORYSJ'
	'Olavius_algarvensis_Annelida_Clitellata_HACZ01051716.1_p1_Capitella-ELU07827.1_No_SMT'
	'Ophryotrocha_diadema_Annelida_Polychaeta_GENQ01004874.1_p1_Capitella-ELU07827.1'
	'Orbicella_faveolata_Cnidaria_Anthozoa_XP_020604180.1_Orbicella-XP_020604180.1_No_SMT'
	'Paraescarpia_echinospica_Annelida_Polychaeta_GHDM01076229.1_p1_Capitella-ELU07827.1'
	'Perinereis_aibuhitensis_Annelida_Polychaeta_GDAF01010172.1_p1_Capsaspora-XP_004346937.1'
	'Perinereis_aibuhitensis_Annelida_Polychaeta_GDAF01019697.1_p1_Capitella-ELU07827.1'
	'Physcomitrium_patens_Streptophyta_Bryopsida_XP_024395494.1_OUTGROUP_sp_Q6ZIX2_SMT1_ORYSJ'
	'Physcomitrium_patens_Streptophyta_Bryopsida_XP_024401461.1_OUTGROUP_sp_Q39227_SMT2_ARATH'
	'Platynereis_dumerilii_Annelida_Polychaeta_HALR01229039.1_p1_Capitella-ELU07827.1'
	'Platynereis_dumerilii_Annelida_Polychaeta_HALR01261698.1_p1_Capitella-ELU07827.1'
	'Porites_astreoides_Cnidaria_Anthozoa_GEHP01154325.1_p1_Orbicella-XP_020604180.1'
	'Porites_australiensis_Cnidaria_Anthozoa_FX438716.1_p1_Orbicella-XP_020604180.1'
	'Puccinia_graminis_Basidiomycota_Pucciniomycetes_XP_003321161.1_OUTGROUP_sp_O14321_ERG6_SCHPO'
	'Puccinia_graminis_Basidiomycota_Pucciniomycetes_XP_003335809.1_OUTGROUP_sp_Q6CYB3_ERG6_KLULA'
	'Pygospio_elegans_Annelida_Polychaeta_GFPL01001539.1_p1_Capitella-ELU07827.1'
	'Romanchella_perrieri_Annelida_Polychaeta_HBVW01010218.1_p1_Capitella-ELU07827.1'
	'Rotaria_magnacalcarata_Rotifera_Bdelloidea_CAF0976128.1_Rotaria-CAF1633859.1'
	'Rotaria_magnacalcarata_Rotifera_Eurotatoria_GDRE01028107.1_p1_Adineta-CAF0879466.1'
	'Rotaria_socialis_Rotifera_Bdelloidea_CAF3083896.1_Adineta-CAF0879466.1'
	'Rotaria_socialis_Rotifera_Eurotatoria_GDRD01030257.1_p1_Rotaria-CAF1633859.1'
	'Rotaria_sordida_Rotifera_Bdelloidea_CAF0735460.1_Adineta-CAF0879466.1'
	'Rotaria_sordida_Rotifera_Bdelloidea_CAF0738991.1_Adineta-CAF0879466.1'
	'Rotaria_sordida_Rotifera_Bdelloidea_CAF0741383.1_Adineta-CAF0879466.1'
	'Rotaria_sordida_Rotifera_Bdelloidea_CAF0946149.1_Adineta-CAF0879466.1'
	'Rotaria_sordida_Rotifera_Bdelloidea_CAF1085230.1_Adineta-CAF0879466.1'
	'Rotaria_sordida_Rotifera_Bdelloidea_CAF1125665.1_Rotaria-CAF1633859.1'
	'Rotaria_sordida_Rotifera_Bdelloidea_CAF1191339.1_Adineta-CAF0879466.1'
	'Rotaria_sordida_Rotifera_Eurotatoria_GDRH01034451.1_p1_Adineta-CAF0879466.1'
	'Rotaria_sp.Silwood1_Rotifera_Bdelloidea_CAF0831015.1_Adineta-CAF0879466.1'
	'Rotaria_sp.Silwood1_Rotifera_Bdelloidea_CAF1093334.1_Adineta-CAF0879466.1_No_SMT'
	'Rotaria_sp.Silwood1_Rotifera_Bdelloidea_CAF1185023.1_Adineta-CAF0879466.1'
	'Rotaria_sp.Silwood1_Rotifera_Bdelloidea_CAF1249985.1_Adineta-CAF0879466.1'
	'Rotaria_sp.Silwood1_Rotifera_Bdelloidea_CAF4849145.1_Rotaria-CAF1633859.1'
	'Rotaria_sp.Silwood1_Rotifera_Bdelloidea_CAF4985574.1_Rotaria-CAF1633859.1'
	'Rotaria_sp.Silwood2_Rotifera_Bdelloidea_CAF2421095.1_Adineta-CAF0879466.1'
	'Rotaria_sp.Silwood2_Rotifera_Bdelloidea_CAF2875610.1_Adineta-CAF0879466.1'
	'Rotaria_sp.Silwood2_Rotifera_Bdelloidea_CAF2909852.1_Rotaria-CAF1633859.1'
	'Rotaria_sp.Silwood2_Rotifera_Bdelloidea_CAF3020934.1_Adineta-CAF0879466.1'
	'Rotaria_sp.Silwood2_Rotifera_Bdelloidea_CAF3269535.1_Adineta-CAF0879466.1'
	'Rotaria_tardigrada_Rotifera_Eurotatoria_GDRK01008626.1_p1_Rotaria-CAF1633859.1'
	'Rotaria_tardigrada_Rotifera_Eurotatoria_GDRK01047653.1_p1_Adineta-CAF0879466.1'
	'Rotaria_tardigrada_Rotifera_Eurotatoria_GDRK01047656.1_p1_Adineta-CAF0879466.1_No_SMT'
	'Saccharomyces_cerevisiae_Ascomycota_Saccharomycetes_NP_013706.1_OUTGROUP_sp_P25087_ERG6_YEAST'
	'Siderastrea_siderea_Cnidaria_Anthozoa_GIYO011042706.1_p1_Orbicella-XP_020604180.1'
	'Spirobranchus_lamarcki_Annelida_Polychaeta_GGGS01270992.1_p1_Capitella-ELU07827.1'
	'Symbiodinium_cladeA_Myzozoa_Dinophyceae_HBSZ01069737.1.p1_OUTGROUP_sp_Q9LM02_SMT1_ARATH'
	'Symbiodinium_cladeD_Myzozoa_Dinophyceae_HBTB01063121.1.p3_OUTGROUP_Capsaspora-XP_004346937.1'
	'Thalassiosira_pseudonana_Bacillariophyta_Coscinodiscophyceae_XP_002287743.1_OUTGROUP_Capsaspora-XP_004346937.1'
	'Thalassiosira_pseudonana_Bacillariophyta_Coscinodiscophyceae_XP_002292358.1_OUTGROUP_sp_Q9LM02_SMT1_ARATH'
	'Volvox_carteri_Chlorophyta_Chlorophyceae_XP_002948023.1_OUTGROUP_sp_H2E7T5_SQMT1_BOTBR'
;
end;
begin trees;
	tree TREE1 = [&R] (((((('Heterocapsa_rotundata_Myzozoa_Dinophyceae_HBLO01013759.1.p2_OUTGROUP_sp_Q6ZIX2_SMT1_ORYSJ'[&length_range={40.718880974155866,782.5945241884332},height_95%_HPD={0.0,2.2737367544323206E-13},rate_95%_HPD={3.057073053080644E-4,0.0024667666770742352},length_95%_HPD={70.27593483455351,424.319191251125},rate=0.0013161313498712102,length=225.83315719427307,rate_median=0.001043726…
end;
begin figtree;
	set appearance.backgroundColorAttribute="Default";
	set appearance.backgroundColour=#ffffff;
	set appearance.branchColorAttribute="User selection";
	set appearance.branchColorGradient=false;
	set appearance.branchLineWidth=1.0;
	set appearance.branchMinLineWidth=0.0;
	set appearance.branchWidthAttribute="Fixed";
	set appearance.foregroundColour=#000000;
	set appearance.hilightingGradient=false;
	set appearance.selectionColour=#2d3680;
	set branchLabels.colorAttribute="User selection";
	set branchLabels.displayAttribute="Branch times";
	set branchLabels.fontName="sansserif";
	set branchLabels.fontSize=8;
	set branchLabels.fontStyle=0;
	set branchLabels.isShown=false;
	set branchLabels.significantDigits=4;
	set layout.expansion=1000;
	set layout.layoutType="RECTILINEAR";
	set layout.zoom=0;
	set legend.attribute="height";
	set legend.fontSize=10.0;
	set legend.isShown=false;
	set legend.significantDigits=4;
	set nodeBars.barWidth=4.0;
	set nodeBars.displayAttribute="height_95%_HPD";
	set nodeBars.isShown=true;
	set nodeLabels.colorAttribute="User selection";
	set nodeLabels.displayAttribute="Node ages";
	set nodeLabels.fontName="sansserif";
	set nodeLabels.fontSize=10;
	set nodeLabels.fontStyle=0;
	set nodeLabels.isShown=true;
	set nodeLabels.significantDigits=4;
	set nodeShapeExternal.colourAttribute="User selection";
	set nodeShapeExternal.isShown=false;
	set nodeShapeExternal.minSize=10.0;
	set nodeShapeExternal.scaleType=Width;
	set nodeShapeExternal.shapeType=Circle;
	set nodeShapeExternal.size=4.0;
	set nodeShapeExternal.sizeAttribute="Fixed";
	set nodeShapeInternal.colourAttribute="User selection";
	set nodeShapeInternal.isShown=false;
	set nodeShapeInternal.minSize=10.0;
	set nodeShapeInternal.scaleType=Width;
	set nodeShapeInternal.shapeType=Circle;
	set nodeShapeInternal.size=4.0;
	set nodeShapeInternal.sizeAttribute="Fixed";
	set polarLayout.alignTipLabels=false;
	set polarLayout.angularRange=0;
	set polarLayout.rootAngle=0;
	set polarLayout.rootLength=100;
	set polarLayout.showRoot=true;
	set radialLayout.spread=0.0;
	set rectilinearLayout.alignTipLabels=false;
	set rectilinearLayout.curvature=0;
	set rectilinearLayout.rootLength=1707;
	set scale.offsetAge=0.0;
	set scale.rootAge=1.0;
	set scale.scaleFactor=1.0;
	set scale.scaleRoot=false;
	set scaleAxis.automaticScale=true;
	set scaleAxis.fontSize=8.0;
	set scaleAxis.isShown=false;
	set scaleAxis.lineWidth=1.0;
	set scaleAxis.majorTicks=1.0;
	set scaleAxis.minorTicks=0.5;
	set scaleAxis.origin=0.0;
	set scaleAxis.reverseAxis=false;
	set scaleAxis.showGrid=true;
	set scaleBar.automaticScale=true;
	set scaleBar.fontSize=10.0;
	set scaleBar.isShown=true;
	set scaleBar.lineWidth=1.0;
	set scaleBar.scaleRange=0.0;
	set tipLabels.colorAttribute="User selection";
	set tipLabels.displayAttribute="Names";
	set tipLabels.fontName="sansserif";
	set tipLabels.fontSize=8;
	set tipLabels.fontStyle=0;
	set tipLabels.isShown=true;
	set tipLabels.significantDigits=4;
	set trees.order=false;
	set trees.orderType="increasing";
	set trees.rooting=false;
	set trees.rootingType="User Selection";
	set trees.transform=false;
	set trees.transformType="cladogram";
end;
