# Supplementary material for: Common origin of sterol biosynthesis points to a feeding strategy shift in Neoproterozoic animals
Source: Nat Commun. 2023 Dec 1;14:7941. doi: 10.1038/s41467-023-43545-z (PMC10692144; doi:10.1038/s41467-023-43545-z)
Supplement: Supplementary file 6 — Source Data [file 41467_2023_43545_MOESM6_ESM.zip › Source Data/Figure_2/1_metazoa_pep.vetted.fasta]

>Acropora_digitifera|Cnidaria_Anthozoa|GIVI01178002.1|p1
KDAVDGYVGRFEDDSLTERTTTDEYYEVATDFYLYGWGNSFHFATRFAGESLEDSIVRHEHFLSGKLGLKPGEKVADLGMGVGGPLRSIQRFSNADITGVTINDYQVRRAKKFTKSECSSQMAKHIDYRQGDFTKLVPDVFAPESLDAVYYIESSCHIANRTEVFQASAKALKKGGRLFSYEWVMTDRFDPKNSEHVAIKKGIELGDGIEELVGIQAPLESLKQSGFRILEHGDLVDLAEEWYGDHNVPWYYDMAQKYSFSSFRTFALSDFGQRTLGTFLWLVGQAGVVPEEASKTEQMLRHASINLVKGGELKIFTPMYYVLAEKI*
>Acropora_digitifera|Cnidaria_Anthozoa|XP_015761089.1|OUTGROUP
MATFYSQSAAEGYQQASLTHQKALGEEFIESDVCPQSGDAILDLGCGTGELAAFLAGLVGPKGKVVGVDPDKERLQLARLSHGNVKNLSFVEGNASTISEIFPAATFDIIFSNYVLHWIPDKPNAFRNMFTCVKPGGKIALVYISHLPLYASKAFAILNPENEKLLCQMFQCESRSQIEQYCLTHGFQISKSHDAPAAFEFENTTKYLEWLSSGTHGVFDQSLVTEERLKKYSFAHREKDGKFRINVEEEYSCRLIAFKKTL
>Acropora_digitifera|Cnidaria_Anthozoa|XP_015761130.1|OUTGROUP
MSTFSFSSAAEGYQQASLTHQKAHGEEFIESDVCPQSGDAILDLGCGTGELTAYLAGLVGPQGKVVGVDPDKERLQLARLSHGNVKNLSFVEGNASTISEIFPAATFDIIFSNYVLHWIPDKPNALRNMFTCLKPGGKIALVYLSHLPLFVSNAFAMLNPEKEKLLCQKFQCESKSHIEQYCLTHGFQISKSHDAPVALECENTTKYLEWLSSTTHGAFDPSLVTEERLNKYSFAHREKDGKFRINAEEDHSCRLIAFKKTL
>Acropora_digitifera|Cnidaria_Anthozoa|XP_015761132.1|OUTGROUP
MSNFCFRSAAEGYQQASLMDQKIGEEFIESDVCPQSGDAILDLGCGTGELAAYLAGLVGRQGKVVGVDPDRERLQLGRMSHGSVKNLSFVEGNATTISEIFPEESFDIIFSNYVIHRIPDKAKAFRNMFTRLKPGGRIAVVYISRLPLFISKAFEVLNSENEERLCQMFQCESRSRIEQCCLTHGFQISKSQDVPAALEFESTTKYCEWLWSTTHGVFDLSLVTEERLKKYSPAYTDKDGKFRTNAKENSSCRLIAFKKTL
>Acropora_digitifera|Cnidaria_Anthozoa|XP_015762089.1|OUTGROUP
MAVVTSNSTAVMAVAAIGYKEDSKSIQKVDGETFIQEEVNPQAGDMILDLGCGTGELSALLAKLVEPKGKVVGVDPDKERILLAQKSHKQIPNLSFQEGSDSNFPGIGSETYDIIFSNHVLHWIPNKQRAFDNMHKALRQGGKIAMQYGDHYPLFTLQAYKILNPENEARICEMLNYEPRAKVEKCCTSAGFTILKSCDCEFQFAFESIDGLLKWLRSVTHGVFDLSLVTEDRLQKYLALYSDKDGKPCLDFRGASEHSTHSLLIAVKDNGTVAK
>Acropora_digitifera|Cnidaria_Anthozoa|XP_015777316.1|OUTGROUP
MNVSTPAHAYQKISEIQREYGKKLIHEELQPRPGDIVLDLGCGTGELSAYIAELVADKGKVLGVDPDSERIKLAQSAHKGIKNLTFVEGSTSHFPNLGSENFDLIYSNHVLHWVFNKPEAFTNMFCCLKPGGMMTLSYSDHLPPIIECVFRELNAENYDIILKMYDFQKRSVIEEMCRNAGFDVIKSYDLRFGDLVQKNVDSLLCFFWATTNGVFDLNLVTEERLRSFCDRYNDSEGEVGGIRLRRTEMDFYSVMVAKKSPHS
>Acropora_digitifera|Cnidaria_Anthozoa|XP_015777324.1|OUTGROUP
MNASSPAHAYQKISEVQREHGQKLIHEELQPRPGDFVLDLGCGTGELSAYIAELVADKGKVLGVDPDSERIKLAQSAHKGIENLTFVEGSTSHFPNLGSENFDLIYSNHVLHWVFNKPEAFKNMFCSLKPGGIIKLNYSDHLPPNIERVFRELNAENYDVILKMFDFQKRAVIEEMCRNAGFDVIKSYDLFFGDVVHKNVDSLLFSFWAATNGVFDPNLATDEIRRSFCDRYSDSEGEVGGIRLRRTEMDFYSVMVAKKSPHS
>Acropora_digitifera|Cnidaria_Anthozoa|XP_015779309.1|OUTGROUP
MDASKEIKSMKLYDHIERVRQELKELGYKDGDFLKVEDVCKFDQMHYYGTQAIDEAIKELRISSSHHVLDVGSGLGGPARYLAHKTNCAVTALELQEDLHNEAGNLTERCNLQHKLTHIAGDFLHLDLGAAKFNFIVSWLVFLHIGDKKRLFQQCYYSLKPGGKIFIEDFYQQSGVTLTEEDKQSYERDLYMKNLPEKDAYLKQLEEAGFMDIQFQDLTGEFLSFVSKRQREFVENKERHLRVIGQDAYDGLLDFYTTVKRLFNDGLCGGCRVIAPKPMS
>Acropora_digitifera|Cnidaria_Anthozoa|XP_015780122.1|OUTGROUP
MNQFATPEELEKHHVRDVYDKIAPHFAGYSHKAWPRVEEFLLSLPAGSLIADVGCGTGKYLGLALDSFVVGSDSCVEFAEIAMQRGHSVVACDNQSLPFRESCFDAVISVGVIHHFASGKRRSKALEELYRILRPGGRMLVYVWAFEQEQRKFDGQDVLVPYKHFQRNKVLARRSLSAPVRPRQQAQFHNGSTPNISSSSWRSAHSSHNCFGGHVYKRQQTQTSKREDSSKNDTGLGRVQVNDTSKYAVLRKIRNQEPVSSLRLEKSEEDNPMTKISKFLNSVLNKVFNNADDDGGEPEKLPSASANEKTHQRNRSSENASSEFSPKFSALMTYFSSEKRETILKTDVLSQLARKLFAWKDDLFLDNDFVKTLDNCDEIDKEQHEKSVVVIGLKKENVGVDGTCGHQAPSATTSVSLNVMARLVDSLVLPSDVYNDSSSSSDALSSDDSSSAEGWNQVEPSHPTHSKKTFQHTTISCQEPAEPVCAADKDSQYSSSSSFFSTTASSSSQSSPLLSSSSSSPRTETSSKLATRKLQRYYHVFCEGELPKLVQDGIPSAVILKEYYDHGNWAVILEKAISRKGCATVVLSSSSRT
>Acropora_millepora|Cnidaria_Anthozoa|GHGU01179416.1|p1
MAPCITRLAALCLLPARCVRAEEGLGQCHEMGSGRSCNAGISEAGSDGYLGYLWSIMSNKKDTVDGYVGRFEDDSLTERTTTDEYYDVATDFYLYGWGNSFHFATRFAGESLEDSIVRHEHFLSGKLGLKPGEKVADLGMGVGGPLRSIQRFSNADITGVTINDYQVRRAKKFTKSECSSQMAKHIDYRQGDFTKLVPDVFAPESLDAVYYIESSCHIANRTEVFQASAKALKKGGRLFSYEWVMTDRFDPKNSEHVAIKKGIELGDGIEELVGIQAPLESLKQSGFRILEHGDLVDLAEE
>Acropora_millepora|Cnidaria_Anthozoa|XP_029182451.2|OUTGROUP
MATFYSRSAAEGYQQASLTHQKALGEEFIESDVCPQSGDAILDLGCGTGELAAFLAGLVGPKGKVVGVDPDKERLQLARLSHGNVKNLSFVEGNASTISEIFPAATFDIIFSNYVLHWIPDKPNAFRNMFTCLKPGGKIALVYISHLPLYASKAFAILNPENEKLLCQMFQCESKSQIEQYCLTHGFQISKSHDAPTAFEFENITKYLEWLSSGTHGVFDPSLVTEERLKKYSFAHREKDGKFRINVEEEYSCRLIAFKKTL
>Acropora_millepora|Cnidaria_Anthozoa|XP_029184030.2|OUTGROUP
MSNFCFRSAAEGYQQASLMDQKIGEEFIESDVCPQSGDAILDLGCGTGELAAYLAGLVGPQGKVVGVDPDRERLQLGRMSHGSVKNLSFVEGNATTISEIFPEESFDIIFSNYVIHRIPDKAKAFRNMFTRLKPGGRIAVVYISRLPLFISKAFEVLNSENEERLCQMFQCESRPRIEQCCLKHGFQISKSHDVPAAIEFESTTKYCEWLWSTTHGVFDLSLVTEERLKKYSPAYTDKDGKFRTNAKENSSCRLIAFKKTP
>Acropora_millepora|Cnidaria_Anthozoa|XP_029184328.2|OUTGROUP
MISNIPTENSSSREMEPIRCGARSAAEGYQQASLTDQKRVGEEFIESDVCPQSGDAILDLGCGTGELAAYLAGLVGPKGKVVGVDPDKERLKLARLSYRGVRNLSFFHGNASSISEIFPSEYFDLIFSNYALHWIPDKPNAFRNMFTCLKPGGKIALVYLSHLPLFASKAFAMLNPEKEKLLCQKFQCESKSQIEQYCLTHGFQISKSHDAPAGLECENTAKYLEWLWSTTHGVFDPSLVTEERLKKYSFAHTEKDGKFRINAEEDSSCRLIALKKTL
>Acropora_millepora|Cnidaria_Anthozoa|XP_029186501.2|OUTGROUP
MAAAVSAQTREEMMEFWNKHSLAQSVEEMMLDSKAKHLTQHEHPEVLSMLPSIKGKDVLELGAGIGRFTGDIAGEARHVTAVDFMQSFIDKNKENNGAKFNNIDFVCADVTKLELPKGSFDVIFSNWLLMYLSDEEVQKLAENLLAWLRDDGCLFFRESCYHSSGDIKKSDNPTVYRTPQMYTDLFSAVKEDKCNGIISAFEVVTKRAVEAYTKHKQNKHQFSWLWKKISIKSGTKGTLQEFLDSNQYNKSGILMYERIFGQGFVAPGGMITTKEFVGRLNLQRDQEVLDLGCGVGGSAFYMANTFQAHVLGLDLSANMINFALQAYEHSKSSRVQFEVSDCTKRDFSPERFDAVYSRDAILHIKDKKSLFKKILSWLKPGGQLLVTDYCCRSGEHSDQFKQYLKERQYHLIDVESYGKLLLEVGFEAVTVENRTRQFGDIIENELENFEKSKAEFIKDFSEKDYTSMLASWSNKLSRCRGGEQTWGVFYARKPASF
>Acropora_millepora|Cnidaria_Anthozoa|XP_029195461.2|OUTGROUP
MMPSKSDDFQQFLDQNQYSSNSILRYEKIFGRGFVSTGGLETTEEIVAMLSLKPGLKVLDVGCGIGGSGFYMVKKFNVQVLGVDLSTNMIQIGKQRAIEFKDDQVEFVVQDVTSAEYEPESFDVIYSRDTILHIEDKKSLFANFLKWLKPGGELLISDYCKGPQELSDVMKAYIAKRQYHLLSPEEYGKLLEEVGFSDVNAKDNTARFIEILKAERERFDKEKSTFLKDFSPEDFEYLVEDWDTKIDRCGRGDQKWGLFHAKKSV
>Acropora_millepora|Cnidaria_Anthozoa|XP_029198326.2|OUTGROUP
MAVVTSNSTAVMAVAAIGYKEDSKSIQKVDGETFIQEEVNPQAGDMILDLGCGTGELSALLAKLVEPKGKVVGVDPDKERILLAQKSHKQIPNLSFQEGSDSNFPGIGSETYDIIFSNHVLHWIPNKQRAFDNMHKALRQGGKIAMQYGDHYPLFTLQAYKILNPENEARICEMLNYEPRAKVEKCCTSAGFTILKSCDCEFQFAFESIDGLLKWLRSITHGVFDLSLVTEDRLQKYLALYSDKDGKPCLDFRGASEHSTHSLLIAVKDNGTVAK
>Acropora_millepora|Cnidaria_Anthozoa|XP_029202407.2|OUTGROUP
MNASSPAHAYQKISEVQREHGQKLIHEELQPRPGDFVLDLGCGTGELSAYIAELVADKGKVLGVDPDSERIKLAQSAHKGIKNLTFVEGSTSHFPNLGSENFDLIYSNHVLHWVFNKPEAFKNMFCSLKPGGIIKLNYSDHLPPNIERVFRELNAENYDVILKMFDFQKRSVIEEMCRNAGFDVIKSYDLFFGDVVHKNVDSLLFSFWAATNGVFDPNLATDEIRRSFCDRYSDSEGEVGGIRLRRTEMDFYSVMVAKKSPHS
>Acropora_millepora|Cnidaria_Anthozoa|XP_029206801.2|OUTGROUP
MNQFATPEELEKHHVRDVYDKIAPHFAGYSHKAWPRVEEFLLSLPAGSLIADVGCGTGKYLGLALDSFVIGSDSCVQFAEIAIQRGHSVVACDNQSLPFRESCFDAVISVGVIHHFASGKRRSKALEELYRILRPGGRMLVYVWAFEQEQRKFDGQDVLVPYKHFQRNKVLARRSLSAPVRPRQQAQFHNGSTPNMTSSSWRSGRARSSHDCFGGHVYKRQQTQTSKREDSSSNDTGLGRVQVNDTSKYAVLRKIRNQEPLSSLRLEKSEEDNPVTKISKFLNSVLKKVFNDADDGGGESEKLPSASANEKTHQRNRSSENASSEFSPKFSALMNYFSSEKRETILKTDVLSQLARKLFACKGDLRLDNDFVKTLDYCDEIDKEQREKSVVVIGLKKENVGVDGTCGHQAPSATTSVSLNVMARLVDSLVLPSDVYNDSSSSSDALSSDDSSSAEGWNQVEPSHPTHSKKTIQHTTISCQEPAEPVCAADKDSQYSSSSSFFSTTASSSSQSSPLLSSSSSSPRTETSSKLATRKLQRYYHVFCEGELPKLVQDGIPSAVILKEYYDHGNWAVILEKAISRKGCAKTLKFV
>Acropora_millepora|Cnidaria_Anthozoa|XP_044163950.1|OUTGROUP
MVVAERKLHDRKEPWFHIWRESPPSRIEELRISSSHHVLDVGSGLGGPARYLAHKTYCAVTALELQEDLHIEAGNLTERCNLQHKLTHLAGDFLHLDLGAAKFNFIVSWLVFLHIGDKKRLFQQCCYSLKPGGKIFIEDFYQQSGVTLTEEDKQSYERDLYMKNLPEKDAYFKQLEEAGFMDIQFQDLTGEFLSFVSKRQHEFVENKERHLRVIGQDAYDGLLDFYTTVKRLFNDGLCGGCRVIATKPIS
>Adineta_ricciae|Rotifera_Bdelloidea|CAF0720147.1
MSETLVIRRSHAAVQQEVAAYSSLFEDSTNVEKRQDQYKTLVSNYYSLSTDFFEYGWGQSFHFANRFRGETLAESIQRHESYLALKMQVKPGDKVLDLGCGVGGPLRRIANLTGAHITGVTISEYQIQRAKQIGVPANCRFIQCDFMQLPFEDASFDHIYTIEAVCHAPDKAKCFAEAMRVLKPGGSFIGYDWCLTDKYDGRNSEHVEIKRLIEEGDGLPDLKSTHHSVSALKSVGFTVEESRIIPEGDIPWYQPLKGGDPFFSPSNFRTTYVGRWFTRNGVWLLEKVGIAAQGSLAALSILERAREGVVRGGETDTFTPYFFFLARKN
>Adineta_ricciae|Rotifera_Bdelloidea|CAF0745749.1
MSEKTLIHRSNEAVKKEVSSYNQLYEDGTSIDKRKDEYKTLVSNYYSLATDFYEYGWGQSFHFANRFRGETLAESIQRHESYLALRMQLKPGDKVLDIGCGVGGPLRRIANLSGAHVTGVTISQYQIQRAKAIGVPANCQFIQGDFMQLPFEDNTFDHVYVIEAACHAPEKAKCFAEVFRVLKPGGSFVGYDWCITDKYDKDNRDHREMKRLIEEGDGLPDLKSTDDLVVDLKTVGFTVEESRIIPEGDIPWYQPFIGGDSYFSLANFRTTAVGRWFTRNMVWFMEKTKLAAEGTIGTLEILEKAAVGLLRGGQTGIFTPYFFFIARKS
>Adineta_ricciae|Rotifera_Eurotatoria|HE709170.1|p1
EYAGAFKINIMTEKKLVRRPRNAIRKDISTFNETHQDTNVRKQQYSTLVSSYYSLTTDLYELTWGPSFHCANRFRAETFAESIQRHESYLALRMQLKPGDKVLDIGCGVGGPLRRIAYLTGAHITGVTISEYQVQRAREIDVPANCEFVHGDFMKLPFEDNTFDHVYAIESVCHAPDKAKCFAEVFRVLKPGGSFVGYDACVTDKYDRQNPEHVEIIRSLEANFALPELRPTAEFASGLESVGFTVEESRIIPDGDVPDYQPFDKGPSLRSGNYHRTGPLARRLGHYMIWLTEKIRLAPKGSTLISTTCQKSVADFLRARKLDIFTSLYFFSARKSTF*
>Adineta_steineri|Rotifera_Bdelloidea|CAF0863447.1
MAEKKIFRRPRKALKQDISSFNGIHEDADARKGQYSTLVANYYSLTTDLYEFSWGGSFHCANRYRNETFAESIQRHESYLALRMQLKPEDKVLDIGCGVGGPLRRIAHLSGAQITGVTISPYQVQRAREIGVPKNCEFILGDFMKLPFEDNSFDYVYAIESVCHAPDKSKCFAEVFRVLKPGGLFLGYDACLTDKYNPQNPEHVEIIRTMEATFALSQLRLTRDFVTDLESTGFTVEENRIIPIADIPDYQPFDKGESLLSPNLHRTGPIARRMGHYMIWFTEKIRVAPKGSTKISDTCQKSVTSFLQARKLDIFTSLFFFFARKP
>Adineta_steineri|Rotifera_Bdelloidea|CAF0879466.1
MTEKTVIQRSHEAVKKEVSSYNELFQDSASVDKRKEEYKTLVTNYYSLSTDFYEYGWGQSFHFANRFRGETLSESIQRHESYLALRMNLKPGDKVLDIGCGVGGPLRRIAYLSGAHVTGVTISPYQIQRAKAIGVPANCQFIQGDFMQLPFEDNTFDHVYVIEAACHAPEKAKCFAEVNRVLKPGGSFIGYDWCMTDKYDKQNSEHLETKRLIEEGDGLPDLKSTDELVDDLKSVGFTVEESRIIPEGDIPWYQPFIGGDSYFSLASFRTTTFGRWVTRNMVWAMEKSKLAAEGTIGTLDILEKAAVGLTRGGKSGIFTPYFFFLARKS
>Adineta_steineri|Rotifera_Bdelloidea|CAF0954912.1
MTETLVIRRSNNAVQKEVSFYNSLFEDSTTVEKRKDQYKTLVSNYYSLSTDFFEYGWGQSFHFANRFHGETLAESLQRHESYLALKMNAKSGDKLLDLGCGVGGPLRRIAHLTGAHITGVTISQYQIQRAKQIGVPSNCQFIQCDFMKLPFEDNTFDHIYTIEAVCHAPDKAKCFAEAIRVLKPGGSIVGYDWCLTNKYDSLNHDHIETKRLIEEGDGLPDLKSTQQLVVDLKSVGFIVQESKIIPEGDIPWYQPLVGGDPFLSPSNFRTTLVGRWLTRNGVWLLEKIGIAAQGSLAALYILETAREGVIRGGISDIFTPYFFFHARKS
>Adineta_vaga|Rotifera_Bdelloidea|UJR08966.1
MAEKAIIHRSNGAVREELSLFNKLSEKTSTNDLRKDQYKNLVSKFYNLATDFFEYGWGQSFHFANRYQCETLVESIQRHESYLALKMQAKPGDQILDMGCGVGGPLRRIAYLTNAHITGISICEYQIQRAKTIGIPTNCSFIHGDFMKLPFEDNTFDHVYVIEAVCHSPNKAQCCAEVFRVLKPGGSFVGYDCCLTDKYDLRNSQHMELKRLTEDASALPELQSTKQLVHDLQSVGFIVEESKDLPPADIPWYQPLKGADSFLSIGNFRTTVLGRWLTRNMVWLMEKSWLAAEGSLATLNILENTAHVMIQAGESGIFTPYFFFLARKVK
>Adineta_vaga|Rotifera_Bdelloidea|UJR21766.1
MSETLVIRRSHAAVQQEVSTYSSLFEDANNVEKRQDQYKTLVSNYYSLSTDFFEYGWGQSFHFANRFHGETLAESIQRHESYLALRMQIKPGDKVLDLGCGVGGPLRRIAHLTGAHITGVTISEYQIQRAKQIGVPANCQFIQCDFMHLPFEDKSFDHIYTIEAVCHAPDKVKCFAEAMRVLKPGGSFTGYDWCLTDKYDGRNREHNEIKRLIEEGDGLPDLKSTHHSVSALKSVGFNVEDGRIIPEGDIPWYQPLKGGDPFFSPSNFRTTLIGRCITRNGVWLLEKLGVAAQGSLAALNILERAREGVVRGGETDIFTPYFFFFARRN
>Adineta_vaga|Rotifera_Bdelloidea|UJR27730.1
MTEKTLIKRSNEAVKKEVSTYNELYQDSTSIDKRKDQYQTLVTNYYSLATDFYEYGWGQSFHFANRFRGETLEESIQRHESYLGLRMQLKPGDKVLDIGCGVGGPLRRIANLSGAHITGVTISQYQIQRAKTIGVPANCQFIQGDFMQLPFEDNTFDHVYVIEAACHAPEKAKCFAEVFRVLKPGGSFVGYDWCVTDKYDKQNRDHLEIKRLIEEGDGLPDLKSTDELVTDLKSVGFTVEESRIIPEGDIPWYQPFVGGDSFFSLASFRTSNIGRWFTRNMVWLMERTKFAAQGSMGTLEILEKAALGLTRGGQTGIFTPYFFFIGRKS
>Adineta_vaga|Rotifera_Bdelloidea|UJR38736.1
MTEKKILRRPKNAIKQDISSFNEIHQDINTRKDQYSTLVSNYYSLTTDLYELTWGGSFHCANRFRGETFAESIQRHESYLGLRMQLKPGDKVLDIGCGVGGPLRRIARLTGAHITGITISQYQVQRAREIGVPDNCEFIHGDFMNLPFEDNSFDYVYAIESVCHAPDKSKCFTEVFRVLKPGGSFVGYDACLTDKYDHQNPEHVELRRSMEANFALPELKSTAEFVVDLETVGFTVEENRIIPEGDIPDYQPFDKNKSFFSINRHRTGPLARRLGHYMIWVTEKIHLAPKGSTSISGMCQKSVTSFLRARKLDIFTSLFFFFARKPELYKNDNF
>Agaricia_lamarcki|Cnidaria_Anthozoa|GGLC03008407.1|p1
MAPCITRLAALCLLPARCVRAEEGLGQCHEMGSGRSCNAGISEAGSDGYLGYLWSIMSNKKDAVDGYVGRFEDDSLTERTTTDEYYDVATDFYLYGWGNSFHFATRFAGESLEDSIVRHEHFLSGKLGLKPGEKVADLGMGVGGPLRSIQRFSNADITGVTINDYQVRRAKKFTKSECSSQMAKHIDYRQGDFTKLVPDVFAPESLDAVYYIESSCHIANRTEVFQASAKALKKGGRLFSYEWVMTDRFDPKNSEHVAIKKGIELGDGIEELVGIQAPLESLKQSGFRILEHGDLVDLAEEWYGDHNVPWYYDMAQKYSFSSFRTFALSDFGQRTLGTFLWLVGQAGVVPEEASKTEQMLRHASINLVKGGELKIFTPMYYVLAEKI*
>Agaricia_lamarcki|Cnidaria_Anthozoa|GGLC03062021.1|p1
PTIVMATQSPSIIEVSHLSGETKTVYSRFSGHFSKIFANRDAERNEQAKDIALAYYDLVTDFYEYGYGTSFHFVPILSDKTLPECISEYQIGIGRDLHAKPGMKLLDIGCGVGGPALQIAKSTGSQIVGLNINEYQIERARMHTEKAGLQHLCTYDKGDFCNMEQYGDSTFDGAYAIESIVHAKDPLLVYQELMRVLKPGACFIESAWVLTEKYLPANPTHEKIKHDVVLGSGIPSLRTAEFVLAKIKEAGFEILCSDDYRLKGDLPWYTFLIGKGCCSLQSFRVSTLGRTCTHVSLTGLELIGMVPKGTTKVHSALLTGADGLIASGKSDIFTPMLRIVARKPLT*
>Agaricia_lamarcki|Cnidaria_Anthozoa|GGLC03100559.1|p1
MSKSEEASVENSDHASLMNYNRTAYGPDLVNDNVKRYVKQFERGKGESERETSRQKRIQEVHDISNNFYTLVTDFYEYGYGRSFHFAPVLNATSSMQECIVAYERDIARTIKAGPGMKLLDAGCGVGGPMLEIAKFSGAQVVGLNPCEYQLKRVKHHIEQDKMQDYCSFVKGDFHHMEFDDNTFDGGYALESTLYAKDPEQVYREIMRVLKPGAIFVDSAWAMTDTFDPQNPEHVKIKEGIEIGNGVPDMRTQAVLLEAIRRSGFEIVEYKNAHCDGELPWYTFLVGKHAFSLEAFRVSSVGRKLTHFMLSAMEIFRIVPQGSTDVHNVLLTAADALTQAGRKDIFTPTFRLVLRKPQ*
>Alitta_virens|Annelida_Polychaeta|GINI01005303.1|p1
MSQSVIPNLTQVIKPVKDEGQDICDSYKTYYDNNYELEKRNSKSAEVNNIFYDIVTDFYEYGWGTSFHFCPMRVGESFAKAAGNYEDRLALKLALKPGVKCLDVGCGVGGPGRNIANLSGASITGINCNKYQLSRCNFHAKLQRLEHLCNYIEGDFNNMPIPDNTYDAAFSLESTCHSGGKKVYGETYRVLKPGSKFAFYEWVLTDKYDPNNKEHVKIKDGILIGNGLPDLQTPKQVIKSLTDVGFKILEHEDIGSTGTLPWYYSLQGRWSLSEFKSTPLGMFVSHCLLWVLETIRLSPKGSVKVHALLVQAAKDLIKSGELGIFTPCYLVVCEKPLH*
>Alitta_virens|Annelida_Polychaeta|GINI01029225.1|p1
GKCFHFCPMRKGESFEHSIAKHQYKLALKLGLKPGMKCLDIGCGVGGPGRNIASFTGANVTGLNFNKYQISRCEFHTKNAGLEHLCNYVQGDFNNLEFAPNSFDAAFAIEATCHSDNLSRVYGEVCKVLKPGARFAFYEWIITDKYDPKNEKHVRIKDDILEGNGLPELET
>Alitta_virens|Annelida_Polychaeta|GINI01069748.1|p1
MSIITEQPATPTITQLIRPVEEEKVNKTIENYLTYHENKSEAVTKRKEESAAVTNSFYNLVTDFYEYGWGKSFHFCAMRKGESFEHSIAKHQYKLALKLGLKPGMKCLDVGCGVGGPGRNIAAFSGANILGLNFNKYQISRCEFHTKNAGLERLCKYVQGDFNNMEFAQNSFDAAFAIEATCHSDDLSRVYGEVYKVLKPGGRFAFYEWIMTDKYDPNNKTHVKIKDDILEGNGLPELETAAGVVAAVKKVGFNVIEAEDVANAGTMPWYTSMQGKWSLSEFKSTPLGMFMTHCMLWVMESLRLSPEGSVKVHNMLVRAAEALVKAGEEGIFTPAFLVVAEKPLQ*
>Alitta_virens|Annelida_Polychaeta|GINI01095864.1|p1
MQNQAVVPGLTQVAKPVKEVDKSLDSFVAYYDDKDEVTAKRREECADVANLFYNLVTDFYEYGWGQGFHFCPMRKEETFEQSMAKYQYYIALKLGLKPGTKCLDVGCGVGGPGRSIASFSGATVVGININKYQLKRCEFLTRECGLDHLCKFIEGDYNDMKISPNSLDAAFAVEATVYSKNKEVYGEVFKVLKPGAQFASYEWVLTDKYDPSNKEHVRLKNGIMIGNGLPEIQTSDEAVASMKKAGFKIIEAYDVSNTGNLPWYYSLQGRWTLQNFKSTPLGMFMTHCLLVAMETLRFAPQGSVKVQNVLVQAAKDLRAAGELGIFAPCFLVVAEKPANWDIKL*
>Alveopora_japonica|Cnidaria_Anthozoa|GGJR01294215.1|p1
MASSDSPVYGSKFSVPGVTELGKSQKQAVQGEVTRYVDNYLDSHAEDGKQAQRETALKNRREHAKDVATNFYSLVTDFYEYGYGHSFHFAPIYDGKSLSECIAVYEQGVAKLLKAKPGMKLLDVGCGVGGPGREIAKFSGASVVGLNCSDYQIERAREHTRKAQLQDLCTYVKGDFCDMEFEDNTFDGIFCFEATCHAGKLSDVYKEIARVLKPGGVFVDCAWAVTDSYDPQNPEHVKVHDDIVYGNSLPELRTQKETIDTMREVGLDVVEFKDCVREGDWSWYSYMEGRGCSIQSFRVSTIGRMVTHCVLTMLETLSVAPKGVTKVHSVLQVAASSLIKSGRMEIFTPMFRVVGRKPDQE*
>Alveopora_japonica|Cnidaria_Anthozoa|GGJR01297898.1|p1
MAPSLYRLAALCLLPARCVRAEEGLGQCHEMGSGRSCNAGISEAGSDGYLGYLWSIMSNKKDAVDGYVGRFEDGSLTERTTTDEYYDVATDFYLYGWGHSFHFATRFAGESLEDSIVRHEHFLSGKLGLKPGDKVADLGMGVGGPLRSIQRFSNADITGVTINDYQVRRAKKFTRSECSSQMSKHIDYRQGDFTKLVPEVFEAESLDAAYYIESSCHIANRTEVFQASAQALKKGGRLFSYEWVMTDRFDPKNSEHVAIKKGIELGDGIEDLVGIQGPLESLKQSGFRILEHGDLVDLAEEWYGDHNVPWYYDMAQKYSFASFRSFALSDFGQRTLGTFLWLGGKVGLVPEEASKTEQMLRHASINLVKGGELKIFTPMYYVLAEKI*
>Alveopora_japonica|Cnidaria_Anthozoa|GGJR01327002.1|p1
HLCSYVQGDFCDLHNVADNSFDGGFAFEATCHAKNLVLVYKEIFRILKPGAIFADLAWAMTETYNPENPVHEKAKHDIMFGNALPDVRTGKVIIAAMREAGFEVMEFRDLVNDEDTPWYTPLESKGCCSFKNFRMTTMGRLTTQLLVGALETVSLAPKGTTEVTNILEVGAKSLVAAGKLEIFTPMLRIMARKPVA*
>Amphimedon_queenslandica|Porifera_Demospongiae|XP_003387525.1
MASSSVLNVSHLSSESAPAVVNHYTGFFDKKTEVKEREKNATDMVTSFYELVTDFYEYGYGECFHFFPVYDSQSFKESLIEYEKELAKALNVQPGSTLLDIGCGIGGPGRIIARQTGTTITGLNISDYQIKRAKALTEKAGLQTKCIYEKGDFCKMTQFQDNSFDGCYAIEATCHSQDPLLVYKEVARVLKPGAVFVDSAWVMTDKYKPGDPVHEKIKHEILIGNGLPDLRTEQVLLDKMREAGLEIVESVDYSLQGDLPWYTYLVGKSCFSMQSFRISWLGRMMTHYLVSGLEMARLVPFGASKTHSVLLTAADGLVASGKLKIFTPMLRIVARKPLK
>Amphimedon_queenslandica|Porifera_Demospongiae|XP_011402826.2|OUTGROUP
MMTALYYHRHSSMQKRDGLKLIEEISVKEGDHVLDLGCGTGHLAVVLSKIVGEEGKVIAVDPNNERIELAKEVNSSINIEYLVASDADFPTDQQYHSVICTDVIHWIKDKESIFKKVYCSLRPGGTFGFTTFSNEPKHHPILFEMFPPKVLQEVINLAYNTLTPEKYKELASLTGFEVTFMDVFEAQMHFPNINAFVDYFYSSFQGKFDPNSPTIKRIKEKYKGQELVRILPRLTVILTKPIQ
>Amphimedon_queenslandica|Porifera_Demospongiae|XP_011403367.1|OUTGROUP
MAEAEIYHCTSDLQLEDGLKLLKKLPIQETDVVLDLGCGTGRLTSNIAKRVINGKVIGIDPDEERIKIAMAESTGDSTSLQFMIASDQSFPENQYDHVVSTDVIHWIKDKEAAFTRVYNNLKPGGKFGFTTAHGSIINSLMMEIFQLCEVADNMIALEHCELGDYYKELAIKTGFVVDFLEITERSSQYKSINSFIDFFYAVYQGKFDKNHPALDDLKKKYEGKVVKHVGKRLTVVLTKPN
>Amphimedon_queenslandica|Porifera_Demospongiae|XP_011410227.1|OUTGROUP
MEAAICYSQTSTVQQEDGMKLLNQMNPKEGDVLLDLGCGTGFHARDVAERVGETGRVVAVDPDRSRIEVAKNALDSNPPTNLQFIVASDKDFPADDIKYDYVLSSCVVHWIKDKESAFKRIYNSLKPGGKFGFTSQDDPKYPDILIEMLQLCGPQVFQETAQSIHWKSASYYKELAESIGFEVTLMDVAERTISFPDIEAFINFFYGVFHGKFDRTLPAIDGIREKYKGQSLMVTVPRLSAILTKPLNI
>Amphimedon_queenslandica|Porifera_Demospongiae|XP_011410228.1|OUTGROUP
MESAICYSQTSAVQQEDGIKLLNQMNLKEGDVLLDLGCGTGFHARDAAGRVGETGRVVAVDPDKSRIEVAKNALDSNSPTNLQFIVASDKDFPADDAQYDYVLSSFVIHWIKDKESAFKRIYSSLKPGGKFGFTSQDDPKMHDVLIEMLQLCGPQVFQETAQSMHWKSANYYKELAESIGFEVTLMDVAEKTFSFPDIEAFINFFYGVFHGKFDRTLPAIDGIREKYKGQSLMVTIPRLTGIFTKPVNV
>Amphimedon_queenslandica|Porifera_Demospongiae|XP_019851130.1|OUTGROUP
MMEMEIDCSQMIDVKKQDFSVVRKMMKDYWEDWAAYQTESGTTMELMVGEKHYNVAMQFYDLDRMDVLGALPKLAGMDVLELGGGSGRYSGELAKRAKTVISTDLIESFLKENEEKNGPSHPNLSFRVLDAAQLDYPPASFDMIFTNWLLMYLNDQDTERFIQNAIMMLRPGGYIFLRESHFKPAGHRIQSVNPTIYRSMMEYYDYFANVRYTDEKGDTYFFEFLNGGNCQTYVYRKANPSQVFYLWRKTKVTQSPSMISVQRLLDDALYSPENMTVYESVIGDGFMSPGGLDFSKELLSKLNLTSDSVVLDVGCGLGGLASYLIKECDVDCVGLELSMVASQASILRLNSLSVNKGRMHIADVVRTNFSESSFDAIIARETIEYVGRKSLLFKKALSWLKPKGQLLLGEYCLGKMEPLSIETEEILHSEGMDLLTIEDLTQLLKNAGYVNIKTEDYTHLYVQYIKEDLSKLTLTEGLPEGVRIHFTNLWQTLVTALNNRELAWTLVTATSPDSEGR
>Amynthas_gracilis|Annelida_Clitellata|GIKF01022106.1|p2
MSKTEDAPTISGLLKPLDRTLAIETRAGNYLRYFDRNQNKTEAEEERQQNAVDVSNTYYDLATDFYEYGWGQSFHFAVLHPGQSIDHSTARHEYFLGLKLEMKPNDLVLDVGSGIGGPARNLSLFSDARVVGVNCNDYQLSRARHLTRKANLDHLCSFVKGDFNNLPFENNSFDKAYAIEATCHSDDLSKVYGQVCRVLKPGGMFAVYEWVLTDDFNDKDRDHLRMRDDILEGSGVAKLVTSSEAVEAMRKAGFEVIYSADRAKASTIPWYSRLQPGWSLSGFRASTLGRIATTWMLTALETLRLTPKGSVTVHYTLCKGADGLTSAGVAGIFTPMFLMIGRKPTLKED*
>Ancylostoma_caninum|Nematoda_Chromadorea|RCN52799.1
MGVDSTCRLIEGDCHNMPLEDASEDAAYAIYSLKYFPHLDGVMKEVSRVLKQGGRFLVYDLMKTEKYDKDNEEHVEIVEGLEYACGMPSLHTREGLVSAAER
>Ancylostoma_ceylanicum|Nematoda_Chromadorea|GASF01005562.1|p1
EREEHMAVDLKKNYFKLLMHFRRHDLTEFAEEHDRLFAEAKKSGDHLAVTSHYYSVMSAVIDEYFGGNFHFAPPKKANMTLNDALLDLHRKIGEKLGLKEGKSCVDIGCGIGGVMRDLAVTGADLTGITIAANEVEIGNIEFRKMGIDSTCHLIEGDCHNMPLEDSSKDAAYAIYSLKYFPQLDGVMKEVSRVLKQGGRFLVYDLMKTEKYDKNNEEHVEIVEGLEYACGMPSLHTREGLVSAAERYGLTFEEEEDISATNGSPFHYCFSHSPLFMWLIKSSCIRNLISIGQKLRILPKGFHNFDAVFLSGTVQKIVDGGRLGILSGSKIFVFKRK*
>Angiostrongylus_cantonensis|Nematoda_Chromadorea|KAE9417284.1
MAVDLKRNFLKLIMHFRRHDLTEFVEDHDRLYNEAKSSGDHRAVTSHYYSLMSAVIDEYFGGNFHFAPPRKGNLSLEEALMELHRRIGERLGLRAGMSCVDLGCGIGGVMKNLAPTGANLVGITIAANEVEIGNREFRKHGIESTCRLLEGDCQDMPLDDESQDAAYAVYSLKYFSCLDGIMMEARSLQVSRILKPGGRFLIYDLIKTENYDEKNEVHVQIIEGLEYACGMPSLHTRAQMLEAAERFDLIFEDEEDLSETNGIPFHYCFSHSPIFMWLIESPLIKSLVNVAQKLRILPRGFQYFNKIFLSGTVEKIVNGGRLGILSGSKILVFKKK
>Angiostrongylus_costaricensis|Nematoda_Chromadorea|VDM63954.1
MAVDLKRNFLKLIMHFRRHDLTEFVEDHDRLYNEAKASGDHRAVTTHYYSLMSAVIDEYFGGNFHFAPPRKGNLSLEEALMELHRRIGERLGLRAGMSCVDLGCGIGGVMRNLGPTGANLIGITIAANEVEIGNREFRKRGIESTCRLLEGDCQDMPLDDESQDAAYAVYSLKYFSCLDGIMMEVSRILKPGGRFLIYDLIKTENYDEKNEVHVEIIEGLEYACGMPSLHTRAQMLEAAERFDLIFEDEEDLSETNGIPFHYCFSHSPIFMWLIESPLISDLVNVAQKLRILPRGFHYFNKIFLSGTVEKIVNGGRLGILSGSKILVFKKKKKDISLYF
>Anisakis_simplex|Nematoda_Chromadorea|VDK60280.1
MRRQGHPRRSVTYSVVVKFRQEHDRLYAEAKRTSDYLAVTSHYYSVMSQVIDDYFNGNFHFSPPQFNGQSFEEALNALHLNIAKCLKLDKDKKCLDIGCGIGTVMKELSTTGANLTGLTIAANEVHMGNEVFRSENIKNCNIIEGDCHDMPFVNDSFDCAYAIYSLKYLVNLLPVMREISRILKSDGLLVIYDLLKTKKFDKNSSEHRRIIEGIEYACGMPSLHTRQEMIAAASECNLELIEAIDLDAYTGYPFHYCFSNSKFFMWLVR
>Aplysina_aerophoba|Porifera_Demospongiae|HANI01113289.1|p1
FLNVDARDESFDAAYSIEATCCAPDKPNVYGEIFRLLKPGAHFAAYEYCMTHAFDPQNPHHVQLKADMQLGGGLLTIDDYQTVDDALRAVGFEVLETRDLAVQAGPSVPWYQPLVGSGLS
>Aplysina_aerophoba|Porifera_Demospongiae|HANI01187031.1|p2
LKPGALFWGQEMCMTDKFDPNDNRHLAIKQDLMHGIALKEIATFEEVKRDLETAGFQVIEGRDLAVEESGPTTPWYQPMESRHGTLGTTLHRLPPGRKLFIGASRLAEVLGVFPKGSSEVIGLMDHTASAYVAGGRAGIFTPLYCFLARKPL*
>Aplysina_aerophoba|Porifera_Demospongiae|HANI01212487.1|p1
MATEAGPVRNPGLGSILKTTERVEEQMEKYERHFQANDQETTEKRVSEAASLSDRFHTLVTDFYEYGFGESFHFCPLFRGRSFEDCIDDCEMYVSRKAKAGPGKKLADFGCGVGGPANRIGKAFPGCEVVGVNICEYQLKKARSYAERDSLGNVSFIKGDYHNPPLKDNSFDGVYDFEAICHSQSLVKVYSEAFRVLKPGGVFVLEDWFMTDKYKPSNPDHQRIKSKIEEGNGIANLQHISACLKALETAGFEILEHSDRAEEGDEPWYAILQGRNLCSLQSFRASWVGRMTTHMLVVAMEGAGLAPRGSTSVHNMLLRAADGLIDGGKTGIFTPLYTVVARKPMAAKE*
>Aplysina_aerophoba|Porifera_Demospongiae|HANI01518039.1|p1
VKDNMRYMKAAGFSILEEYDMARASELSYGDDNVPWYSSLAADISFEGIKHTLAGRLFTRWMVWLLEKVGIASPGSVETVLMLEHAATGLVEGGRMGIFTPFYLVVGVKE*
>Arabidopsis_thaliana|Streptophyta_Magnoliopsida|NP_001078579.1|OUTGROUP
MDLASNLGGKIDKSDVLTAVEKYEQYHVFHGGNEEERKANYTDMVNKYYDLATSFYEYGWGESFHFAQRWKGESLRESIKRHEHFLALQLGIQPGQKVLDVGCGIGGPLREIARFSNSVVTGLNNNEYQITRGKELNRLAGVDKTCNFVKADFMKMPFPENSFDAVYAIEATCHAPDAYGCYKEIYRVLKPGQCFAAYEWCMTDAFDPDNAEHQKIKGEIEIGDGLPDIRLTTKCLEALKQAGFEVIWEKDLAKDSPVPWYLPLDKNHFSLSSFRLTAVGRFITKNMVKILEYIRLAPQGSQRVSNFLEQAAEGLVDGGRREIFTPMYFFLARKPE
>Arabidopsis_thaliana|Streptophyta_Magnoliopsida|NP_173458.1|OUTGROUP
MDSLTLFFTGALVAVGIYWFLCVLGPAERKGKRAVDLSGGSISAEKVQDNYKQYWSFFRRPKEIETAEKVPDFVDTFYNLVTDIYEWGWGQSFHFSPSIPGKSHKDATRLHEEMAVDLIQVKPGQKILDVGCGVGGPMRAIASHSRANVVGITINEYQVNRARLHNKKAGLDALCEVVCGNFLQMPFDDNSFDGAYSIEATCHAPKLEEVYAEIYRVLKPGSMYVSYEWVTTEKFKAEDDEHVEVIQGIERGDALPGLRAYVDIAETAKKVGFEIVKEKDLASPPAEPWWTRLKMGRLAYWRNHIVVQILSAVGVAPKGTVDVHEMLFKTADYLTRGGETGIFSPMHMILCRKPESPEESS
>Arabidopsis_thaliana|Streptophyta_Magnoliopsida|NP_173750.3|OUTGROUP
MAALLGIVSPVTFTGKHPVNSRSRRRTVVKCSNERRILFNRIAPVYDNLNDLLSLGQHRIWKNMAVSWSGAKKGDYVLDLCCGSGDLAFLLSEKVGSTGKVMGLDFSSEQLAVAATRQSLKARSCYKCIEWIEGDAIDLPFDDCEFDAVTMGYGLRNVVDRLRAMKEMYRVLKPGSRVSILDFNKSNQSVTTFMQGWMIDNVVVPVATVYDLAKEYEYLKYSINGYLTGEELETLALEAGFSSACHYEISGGFMGNLVAMR
>Arabidopsis_thaliana|Streptophyta_Magnoliopsida|NP_176677.1|OUTGROUP
MKATLAAPSSLTSLPYRTNSSFGSKSSLLFRSPSSSSSVSMTTTRGNVAVAAAATSTEALRKGIAEFYNETSGLWEEIWGDHMHHGFYDPDSSVQLSDSGHKEAQIRMIEESLRFAGVTDEEEEKKIKKVVDVGCGIGGSSRYLASKFGAECIGITLSPVQAKRANDLAAAQSLAHKASFQVADALDQPFEDGKFDLVWSMESGEHMPDKAKFVKELVRVAAPGGRIIIVTWCHRNLSAGEEALQPWEQNILDKICKTFYLPAWCSTDDYVNLLQSHSLQDIKCADWSENVAPFWPAVIRTALTWKGLVSLLRSGMKSIKGALTMPLMIEGYKKGVIKFGIITCQKPL
>Arabidopsis_thaliana|Streptophyta_Magnoliopsida|NP_177736.1|OUTGROUP
MDSVALYCTAGLIAGAVYWFICVLGPAERKGKRASDLSGGSISAEKVKDNYNQYWSFFRKPKEIESAEKVPDFVDTFYNLVTDIYEWGWGQSFHFSPHVPGKSDKDATRIHEEMAVDLIKVKPGQKILDAGCGVGGPMRAIAAHSKAQVTGITINEYQVQRAKLHNKKAGLDSLCNVVCGNFLKMPFDENTFDGAYSIEATCHAPKLEEVYSEIFRVMKPGSLFVSYEWVTTEKYRDDDEEHKDVIQGIERGDALPGLRSYADIAVTAKKVGFEVVKEKDLAKPPSKPWWNRLKMGRIAYWRNHVVVVILSAIGVAPKGTVDVHKMLFKTADYLTRGGETGIFSPMHMILCRKPEKASE
>Arabidopsis_thaliana|Streptophyta_Magnoliopsida|NP_186815.1|OUTGROUP
MDSLRFNLQQSPFQLKPRILRPRITNISNRIDETDPRPSSSAGRIQRLVLNNEGRTKLNADPDREFYSYPRFVNHVDDSFISSLTELYRNRLRPGSTVLDLMSSWVSHLPEEVKYEKVVGHGLNAQELARNPRLDYFFVKDLNEDQKFEFEDKYFDAVLCSVGVQYLQQPEKVFAEVYRVLKPGGVLIVSFSNRMFYEKAIRVWRDGTEYSRIQLVVQYFQSIEGFTQPEIIRQQPGAQISVLTRLMGFIGLASTPDPFNAVIAYKNFKPIYE
>Arabidopsis_thaliana|Streptophyta_Magnoliopsida|NP_188427.2|OUTGROUP
MAASYEEERDIQKNYWIEHSADLTVEAMMLDSRASDLDKEERPEVLSLLPPYEGKSVLELGAGIGRFTGELAQKAGELIALDFIDNVIKKNESINGHYKNVKFMCADVTSPDLKITDGSLDLIFSNWLLMYLSDKEVELLAERMVGWIKVGGYIFFRESCFHQSGDSKRKSNPTHYREPRFYSKVFQECQTRDAAGNSFELSMIGCKCIGAYVKNKKNQNQICWIWQKVSSENDRGFQRFLDNVQYKSSGILRYERVFGQGFVSTGGLETTKEFVEKMNLKPGQKVLDVGCGIGGGDFYMAEKFDVHVVGIDLSVNMISFALERAIGLSCSVEFEVADCTTKHYPDNSFDVIYSRDTILHIQDKPALFRTFFKWLKPGGKVLISDYCRSPKTPSAEFSEYIKQRGYDLHDVQAYGQMLKDAGFTDVIAEDRTDQFMQVLKRELDRVEKEKEKFISDFSKEDYDDIVGGWKSKLERCASDEQKWGLFIANKN
>Arabidopsis_thaliana|Streptophyta_Magnoliopsida|NP_973978.2|OUTGROUP
MGKVRGEVEEAEGEAIEALGSLFKLTQIHLWVDTDTPLFHQHSGNKSVDDTYGIANNGLMKEMNDLGLPVSFRTNKQWKNRTRGYQKKGFKDRLDEEVNVILKVEDTLNLVSALNEEVESPCFEEDCVQVIEVEEENHEVVVGSCFLGNGDGDSVLASETIDSHDSSVWKVYWDSFYGRSYFYNFKTQESKWEPPLGMEHLAYSDESHNLSELVIEKHHDDLSGTVLGDDVPFDKADDLGGVCQSQLEAEATEEVNSLIDTYQETSIGNQSLDITSLGEEGTGAYVVSSVRKAKKESRRSRAKKKLLNSYTGTEMKGVPEEYSPILGKYWCQRYLLFSRFDEGIKMDEEGWFSVTPELIAKHHATRCNEGIVIDCFTGVGGNAIQFASRSHYVIAIDLDPKKLDLAKHNAAIYGVADKIDFVKGDFFDLAHNLKAGTVFLSPPWGGPDYLKASTYDMKTMLRPRDGDALFKAAMNIASTIIMFLPRNVDINQLAELALSTSPPWSLEVEKNYLNGKLKAVTAYYVRQDDCKKLKRRPQ
>Arabidopsis_thaliana|Streptophyta_Magnoliopsida|NP_973993.1|OUTGROUP
MATPYKEERDIQKSYWMEHSSDLTVEAMMLDSKASDLDKEERPEVLSLIPPYEGKSVLELGAGIGRFTGELAQKAGEVIALDFIESAIQKNESVNGHYKNIKFMCADVTSPDLKIKDGSIDLIFSNWLLMYLSDKEVELMAERMIGWVKPGGYIFFRESCFHQSGDSKRKSNPTHYREPRFYTKVFQECQTRDASGNSFELSMVGCKCIGAYVKNKKNQNQICWIWQKVSVENDKDFQRFLDNVQYKSSGILRYERVFGEGYVSTGGFETTKEFVAKMDLKPGQKVLDVGCGIGGGDFYMAENFDVHVVGIDLSVNMISFALERAIGLKCSVEFEVADCTTKTYPDNSFDVIYSRDTILHIQDKPALFRTFFKWLKPGGKVLITDYCRSAETPSPEFAEYIKQRGYDLHDVQAYGQMLKDAGFDDVIAEDRTDQFVQVLRRELEKVEKEKEEFISDFSEEDYNDIVGGWSAKLERTASGEQKWGLFIADKK
>Arabidopsis_thaliana|Streptophyta_Magnoliopsida|NP_974139.2|OUTGROUP
MAHSHTNGAISPSFSKDLCEEREIQKNYWKEHSVGLSVEAMMLDSKASDLDKEERPEILAFLPPIEGTTVLEFGAGIGRFTTELAQKAGQVIAVDFIESVIKKNENINGHYKNVKFLCADVTSPNMNFPNESMDLIFSNWLLMYLSDQEVEDLAKKMLQWTKVGGYIFFRESCFHQSGDNKRKYNPTHYREPKFYTKLFKECHMNDEDGNSYELSLVSCKCIGAYVRNKKNQNQICWLWQKVSSDNDRGFQRFLDNVQYKSSGILRYERVFGEGFVSTGGLETTKEFVDMLDLKPGQKVLDVGCGIGGGDFYMAENFDVDVVGIDLSVNMISFALEHAIGLKCSVEFEVADCTKKEYPDNTFDVIYSRDTILHIQDKPALFRRFYKWLKPGGKVLITDYCRSPKTPSPDFAIYIKKRGYDLHDVQAYGQMLRDAGFEEVIAEDRTDQFMKVLKRELDAVEKEKEEFISDFSKEDYEDIIGGWKSKLLRSSSGEQKWGLFIAKRN
>Artibeus_jamaicensis|Chordata_Vertebrata|XP_036991520.1
MAWTAGLVGAGLVYWFVWVMGAAEVKGKRAVDLKMGSITRDKVQDKYTQYWSFFRRPKETATTQASADKVPAFVDTFYNLVTDIYEWGWGQSFHFSPSLPGRSHRDATRVHEERRVADLLGAEPGHRVLDVGCGVGGPMRAIAAHSGARVVGITINEYQVNRARAHNRKAGLDAQCEVVCGNFMAMPFDDASFDGAYSIEATCHAPRLQDVYGEVYRVLKP
>Ascaridia_galli|Nematoda_Chromadorea|HAHQ01116072.1|p2
MSIDLTSNFFRLLLHFRRQDLITFRKEHDQLYREAKRTSNHLAVTSHYYSVMSAVIEEYFNGNFHFVPPQNHNQTLEEALSALHRRIGKCLQLRKGVKCLDIGCGIGGVMRDLADTGAQLTGITIAGNEALIGNDQFERESLQNCRIIEADCHKIPLGDGAFDAAYAIYALKYFADLHPVMSEINRILRPDGLLLVYDLIKTDKYDPNNKSHKEIIEGLEYACGMPSLHTREELIRKANECGLELVENTDIADETGQPYYYCFSNSRFFMWLTRSSLIGHLISVAQAISILPKGFHDFNGIFLSGTVAKIVRGGEMGILSGSEILLFRKL*
>Ascaris_suum|Nematoda_Chromadorea|JI172772.1|p1
MSINLTSNFFRLLLHFRRQDLVNFGDEHERLYAEAKRTSDHSAVTSHYYSVMSAVIDDYFNGSFHFVPPHHDRQTLEEALVALHRNVAKCLKLEKGRKCVDIGCGIGTVMKDLASTEADLTGVTIAANEAFSGNAQFVENGIKNCRIIEGDCHHMPFEESTFDAAYAIYALKYFLDLSPVMNEISRVLKPGGLLLVYDLIKTRKYDPNSLEHRKIIEGIEYACGMPSLHTREEMIKAAAECELHLIDAIDLDARTGYPFHYCFSNSRFFMWLIRSSLVGHLISIAQAIGILPKGFYQFNKVFLSGTVSKITLAGKMGILSGSEILLFQKK*
>Astroides_calycularis|Cnidaria_Anthozoa|GIRZ01004252.1|p1
MSKSEESNVDNSEHFSLMNYNRQAYGQDFVQENVKRYVKQFERVKDETERETNRKKRIQEVNDISNNFYTLVTDFYEYGYGRSFHFAPVLNAGSSMPECIVAYEREIARTIKAGQGMKLLDAGCGVGGPMIEIAKFTGAQVVGLNPCEYQLKRVKHHIEQNNMQEYCSGVKGDFHHMEFDDNTFDGGYALESTLYARDPEIVYREILRVLKPGAIFVDSAWAMTDSFDPNNAEHVKIKEGIEIGNGVPDLRTQAVLLEAIRKSGLEIVEYKNAHCDGELPWYTFLVGKHAFSLDAFRVSSVGRKLTHFMLSAMEMLRIVPQGSTDVHTVLLTAADALTQSGKKDIFTPLFRLVLRKPL*
>Aureococcus_anophagefferens|Pelagophyceae_Pelagophyceae|XP_009034345.1|OUTGROUP
MSSEDILARYDRYYAGATDWGGAQPAHDDNNNAAATERYFTLITDFFEYGWGDAFHMAPLRPDWSFKRSMAYWEQNFVLTMGLKRDMRVADLGMGIGGPMRRVVEFTGANMTGVTICEHQIKRAHAITAKLPQYIQDRTEYLRGDYNDLPAQMLPSTYDAAYFMESLSHSEDRASPLAQAAKIVKPGGIVAGWQWMLRPEFDYDNERHMDLKRGMEYGGGLRNLNKPDARIKEYERAGLEVLDSYDMGTDAIERGHLGWWVALTTGIDLPSRLTSSHWGRKLTMATTKLLEIIGVAEPGTLRTALMLEHCGFSAATAGELGIFTPAWVTISRVPLDKNDKAHAKRIADLQSNIALTLKEGSK
>Aureococcus_anophagefferens|Pelagophyceae_Pelagophyceae|XP_009034460.1|OUTGROUP
MEDPTVVAACVAGGVVAATGCYMAYQKSAGVTRDASGGTGAAFEGQLAAGVNMLSNGDSVLAREKVENSMDEYAALFEGQTGKHSANGLTDEKGAVTSAESIKKRQEGYRTMVNNFYDLVTDFYEYGWCQSFHFAPRWQGETFLESIKRAEYHLCSRLGMKPGVKALDVGCGVGGPMRNMAIFSGASIEGITINEYQVKVGNKYHAQQGVADIAHTTRGDFQNLPGFTNGELWEGIDYGDMDWTGKFDVAYEIEATCHSPDKTRCFSEVARCLKPGGLFAGYEWVVLPDRGYDGANPTHVAIKEGIEIGNGLPTLATPEKVVAALEAAGFEVLEHYDANRNVHSPVEIPWYDTLNGKFTLSGFRMTNLGRNCTHAMVTALETLRIAPKGTTHVSAMLNATALDLVEGGKQELFTPSYFFVARKK
>Aureococcus_anophagefferens|Pelagophyceae_Pelagophyceae|XP_009035163.1|OUTGROUP
MSAAVQKTTGDFKNKQFSEEEVASKVVEQYDEVHARTFYKYVMGGGGYDIHYGMFRTASDGVFESSKNTNAALLRLLDQTRPVTKDSVVLDLGSGHGGLSHEIATTFGCKVVSFNISPEQNNMNLEEAARLGVKELISVVEGNFNDAATFPPKKLPKITHIVSCEVFCHAASKPALLSDIFKMLEPGGALVFTDIMGADGANEKALKDFTDRNATTEMARPSGYLQQMKDAGFAHVGFFDGSGHLLPYFAAMLDVCLKQGDDMVKDGVPRPYLDKWIASLTDRVKIQGDEAVFAWGLFSARKPGPLY
>Aureococcus_anophagefferens|Pelagophyceae_Pelagophyceae|XP_009037888.1|OUTGROUP
MVAPICANGLKLTVRFLSSLSTSKKHGRIDGYNKLQEGDDAGERNTEYAALVDSYYDLATEFYEWGWGACFHFADRRGGETFAQSLLRHEYYLASRLAVSAGAKVLDCGCGIGGPMRNIARFTRAQVTGITINQFQVDRGNALCASEGVAHLAKSVQGDFMALPFPEASFDGVYAIEATCHAPDRAKCYGEIYRVLKPGATFACYEWCLTDAYDGSERHKKLKKDIEVGDGLPDLCHTSVCTAALEAAGFDVVEARDCAADGMLDGGDPWHMPLVPSWHPLKWPRFQFNPVMYFLMPKILSFFELIRLVPAGTSKTQVMLQAGGVGCAEGGITGAFTPMWLMVAKKPLK
>Aureococcus_anophagefferens|Pelagophyceae_Pelagophyceae|XP_009039214.1|OUTGROUP
RTAVAPRAAVALQGRSDAQLKRGIAEFYDESSGIWEDVWGEHMHHGWYEPGEKAGTMERDVAAQSTMIDKALELCGAADVAARCEAAGRPMRILDVGCGIGGSSRHMARRFAGAQATCVGLTLSPEQARRGNELSREAGLDVTLEARDATNTTFADGSFDLVWSMESGEHMPDKAKFVAELGRLCAPGGRVSVVTWCHRDLQRGRKLRLPERAVLGLINYCYYLPKWCSGADYARLFAAQRGVTARSVRDWTANIAPFWPAVARSSLKWSSLKKLRKTGLKTIRGAVAILFMILGYKLGTVKFVAVAAAKDE
>Aureococcus_anophagefferens|Pelagophyceae_Pelagophyceae|XP_009039696.1|OUTGROUP
RPYDRAANSVGREYDAWTKEGILEHYWGEHIHLGYYTDAELDRGYLRKDFIEAKYNFTQRMMDWGGVTTAKTETGGADVKILDVGCGIGGTSRYMATTLPESSVTGITLSGEQRDRATKLAAERDIPNAKFQVMDALNMDFEDNSFDVVWGCESGEHMPDKKKYVTEMARVLKPGGKMVIATWCQRDNATRSFNAEEEQALDFLYSEWTHPYFISIPDYAKSLKKDAAMVDVETDDWNKNTIASWRHSIWVGVFDPWPVIRAGPRMWYKCLRDGICLERMHRAFKRGLMEYGMIKGTK
>Aureococcus_anophagefferens|Pelagophyceae_Pelagophyceae|XP_009042098.1|OUTGROUP
MQKRRAPAIMAAVASVAAVVAYCVMPPRAFPDRLAFIPEEMTIIDNKFYDLPKWAAQWHTPDAALNTLGHMNSARVPYFDDAWRRELGGTNGSFLDVGCGGGLLTNALAARGYKLTAVDPSTNSLVAARQQAAEELPTARRPEFLEGTCYALPAADGALDGVVMSDVLEHFHDLRAAVGEVYRVLRPGGVFVFDTINRSYFSWFVLIVLLEKIAGGIPAGTHDWRLFITPDEVEQLLNSTGFEVGPRTDLVGMRPEDPSDTSKGFVQDPSDVSATYLWWARKPL
>Bunonema_sp.|Nematoda_Chromadorea|GITZ01001626.1|p1
MSIEMSTNFFRLLKNFRGHDLVGFEREHRSLYETAKETGDYTEVTAHYYSLMSAVIESYFGGNFHFVAPLRRDDTLEEALRELHLHMSESLELAPGVHCLDIGCGVGGVMRDVATSGCRLTGVTISPDEVPLANKHLARSGFASTCDVVCGDARKLPQTDGSMDAAYAVYALKYLPELDKTMAEVARVLKAGGRFLVYDLLTTDRYDKENPQHRSIIEGLEYACGMPTLHSRDEMILAAQRAGLVLEKSEDISANRNRPFYYCFSHSRLFMFLIRNSLVQRLIGLGVGLHFLPRGFKKFNATFLAGTVEKIVHGGELGILSGSDMLLFRKPAVEQ*
>Bursaphelenchus_okinawaensis|Nematoda_Chromadorea|CAD5213819.1
MHFRRHDLVAFNKEHDRLFSIAKKTKDHGEVTSHYYSVMSAVINEYFNGNFHFVPPSEDGQTLEEALNSLHQRIAKELGLKEGVTCVDIGCGIGTVIQEIAHTGASITGVTIASNEVKVGNEALKQLGYDQKCKLIEADCHKMPFEDASLDCAYAIYALKYFEDLEPILKEVARCLKPGGKFVIYDLVKTDQYDENNEKHRKVVEGLEYACGMPSLHYRSEMVDKCSETGLKLTNSVNLCEETGKPYHYCFSHSGLFMWLTNSKIISHLIKTSQALRILPRGFYKFNKTFLRDDRKTAKTGRNYWVWSYRPVLKIELAKQKNFVVQTIWNRTEDEKENVLPLTELTAERLEDIDLVIEVAHPHIVENYGPLILKHADFFIGSPTSLADRDLYDSLQELLKQYPERAVFVPSGAFWGSNDVKKMADLGTLKALQITMIKHPDSFKVLGRLQELNKSAKDSNSPMVLYEGPVRHLCPLAPNNVNTMAGAAIAAHNLGFDRTMAKLIADPALKDWHIVEYELKGENGFCTKLRRENPAKKGAVTGDFTYFSFLSSVIETLYKPPGFNIC
>Bursaphelenchus_xylophilus|Nematoda_Chromadorea|CAD5219821.1
MSIDMTSNFFRLLMHFRRHDLVAFNKDHERLFALAKKSNDHAEVTSHYYSVMSAVIDEYFNGNFHFVPPSKRGQSLEEALNSLHRRIAEELELKEGMTCVDIGCGIGTVIQEIAYTGASITGVTIAANEVEIGNKALEKLGCNERCKLIEADCHKMPFEDQSLDCAYAIYALKYFVDLKPVLEEVKRCLKPGGKLVIYDLVKTDKYDENNEEHRKIVEGLEFACGMPSLHHRSEMVDKCAEVGLQLSNSVNLCEETGKPYHYCFSHSKFFMWLVTSKTISTLIKTTQAMRILPKGFYKFNKTFLRGTVSKIVAGGKMGILDGGEILVFTRE
>Caenorhabditis_auriculariae|Nematoda_Chromadorea|CAD6188508.1
MSIDMKSNFFKLILHFRRQDLEAFKKEHDDLYEKAKKSGKHLEVTSHYYSVMSSVIEQYFGGNFHFVPPQYEGQRLEDALKSLHRYVGEKLKLKEGVKCVDLGCGVGGVIRDIAHTGAELTGVTIAPNEADMGNEFFASEGLSETCRIVTADCQNTPFENNSQDCAFAIYSLKYIPELDNVMKEVHRILRPGGKFLIYDLIKTQDYDAKNEEHKNIVGHLEYACGMPSLHTRMQMQKAAEAIGFELEEYENLEETFGNKPFHYCFSSSPFFMWLVQSAIIQKAVQVGEFLGVLPKGFEQFNRIFLSGTVKSIVDGGQRGILSGAETLVFRKRQ
>Caenorhabditis_bovis|Nematoda_Chromadorea|CAB3402430.1
MSINMNANLFKLLTHFRRQDLSNFKTEHDILYDEAVNSGDHLKVTSHYYSVMSTVIDEYFGGNFHFVPPSYEGQPLEDALKTLHRLIGEKLGLKSGVKCLDIGCGIGGVMIDIADMGAEMTGVTIAPNEAEIGNEKFAELGIADRCRIVAGDCHDLPFDDNSFDVAYAIYSLKYIPKLEHVMKEIARVLKPGGKLIVYDLIKTNKYDGNNPDHKKTLHMLEYACGMPELHTQNEVETAAESAKMTKKDQENLEETFDNRPFHYCFSSNSLFMWLISTPVLDRLIKIAEALRILPKGFEVFNRTFLCGTVQSIVDGGKKGILSGADILLFEKH
>Caenorhabditis_brenneri|Nematoda_Chromadorea|EGT42750.1
MSINMNANFLKLLTHFRRHDLTNFKSEHDELYEKALESGDHLEVTSHYYSVMSTVIDEYFGGNFHFVPPKFEGQPLEEALKSLHQHIAKKLDLNENMHCLDIGCGIGGVMLDIEDFGAKITGVTIAPNEADIGNEKFANLGLSDRLKIVAADCHEMPFEDATFDVAYAIYSLKYIPNLEKVMKEIQRVLKPGGKLIVYDLIKTNDYDKDNEEHFKTLHHLEYACGMPALHTQHEIEKSAEDSGMPLIEQENLEETYGNRAFHYCFSSSPLFMWLVSSPVIDHTIRMAEIMRILPAGFKQFNRTFLCGTVNSIVEGGRMGILSGADILVFEKKQE
>Caenorhabditis_briggsae|Nematoda_Chromadorea|UMM21348.1
MVSNVFLQFGHSFLGKQKGTRSNNFRFSSRKKWAEPISQKMSINMNANFLKLLTHFRRHDLTNFKTEHDVLYKKALETGDHLEVTTHYYSVMSKVIDDYFGGNFHFVPPKFDGQPLEEALKSLHQHIAAKLELNENVHCLDIGCGIGGVMLDIADFGAKLTGVTIAPNEAEIGNEKFAALGLSNKCKIVAADCHKMPFEDSVFDVAYAIYSLKYIPNLEKVMEEIQRVLKPGGKFIVYDLIKTNDYDKDNQLHFETLHHLEYACGMPSLHTQSEIEKSASSSGMALIEQENLEETFGNRAFHYCFSASPFFMWLVTSPVIDHTIRLAEIMRILPAGFKQFNRTFLCGTVNSIVEGGRMGILSGADILVFEKTGKNNNF
>Caenorhabditis_elegans|Nematoda_Chromadorea|NP_497549.2
MSINMNANFLKLLTHFRRHDLTNFKSEHDTLYEKALETGDHLEVTSHYYSVMSTVIDEYFGGNFHFVPPKFEGQKLEEALKSLHCHIAEKLELSENVHCLDIGCGIGGVMLDIADFGAKLTGVTIAPNEAEIGNEKFANMGISDRCKIVAADCQKMPFEDSTFDVAYAIYSLKYIPNLDKVMKEIQRVLKPGGKFIVYDLIKTNDYDKDNKEHYKTLHHLEYACGMPSLHTQSEVEAAAEKWEMPVVERENLEETYGNRAFHYCFSASPMFMWLVSSPVIDHTIRMAEILRILPAGFKQFNRTFLCGTVNSIVGGGRMGILSGADILLFEKKKI
>Caenorhabditis_elegans|Nematoda_Chromadorea|NP_504045.1|OUTGROUP
MSQQQTCSTSMKEKLFNLAVSNVISNAINIGNRLNLFKTLADISSEKGPVLPEQLAEAAGCKERYIREWCNCMACGQIIEVNEEEKFWIAAENVQELSNSSFEAVMNGMMATLLEPLDELIDCFRKDGPLGLEYAQFTKFQYFMGTMSQALHEKHVVADMLPDIGNGVVEKLEAGGVRVLDVGCGGGFHSSLLAEQYPKSHFVGLDIGEDAIRQAKQRKTKSGAAFNNLEFIECDAGKMPEIWTDSFDLVLIFDACHDQRRPDLCVQEIHRVLKPSGMFAMVEVLGSSNVYTDKAAMGPLAAMMYGCSMFHCLPVGSNCPDALCYGAMWGQKRATDLLKKCGFPDVKVIDTPYFPINVMYCAQKN
>Caenorhabditis_elegans|Nematoda_Chromadorea|NP_504248.1|OUTGROUP
MSSLSIPRQSLYYVNKVTEGRSVSNVQVVSPCQKQGQTYVTAFTPLTSNVQVHTSLEQLSTIRNADVLIFNNALSQIITNADLLTDFLKNATNATAIGGTVIIREDLKDCSDKRQVARLTDYFDVFRTTDSDGNNTGLDLYTVDQVEHSNYVEQNFLDFIFVFRKKVFAPTTDATITFRDFLDKTQYTNTGIDAYEWMFGVNFISPGGYDENLKIIKRFGDFKPGQTMLDIGVGIGGGARQVADEFGVHVHGIDLSSNMLAIALERLHEEKDSRVKYSITDALVYQFEDNSFDYVFSRDCIQHIPDTEKLFSRIYKALKPGGKVLITMYGKGYGEQSDKFKTYVAQRAYFLKNLKEIADIANKTGFVNVQTENMTPRFKEILLEERGHLEQNEAEFMSKFTQRERDSLISGWTDKLGYIEKDNHNWNFFLAQKPFPK
>Caenorhabditis_nigoni|Nematoda_Chromadorea|PIC40988.1
MSINMNANFLKLLTHFRRHDLTNFKTEHDVLYKKALETGDHLEVTTHYYSVMSKVIDDYFGGNFHFVPPKFDGQPLEEALKSLHQHIAAKLELNENVHCLDIGCGIGGVMLDIADFGAKLTGVTIAPNEAEIGNEKFAALGLSNKCKIVAADCHKMPFEDSTFDVAYAIYSLKYIPNLERVMEEIQRVLKPGGKFIVYDLIKTNDYDKDNQLHYETLHHLEYACGMPSLHTQSEIEKSALSSGMALIEQENLEETFGNRAFHYCFSASPFFMWLVTSPVIDHTIRLAEIMRILPSGFKQFNRTFLCGTVNSIVEGGRLGILSGADILVFEKSGKNNNF
>Caenorhabditis_remanei|Nematoda_Chromadorea|KAF1763180.1
MSINMNANFLKLLTHFRRHDLTNFKSEHDELYEKALESGDHLEVTSHYYSVMSTVIDEYFGGNFHFVPPKFEGQPLEEALKSLHQHIASKLELKEDVKCLDIGCGIGGVMLDIADFGANLTGVTIAPNEAEIGNEKFANLGLSDRCKIVAADCHEMPFEDDTFDVAYAIYSLKYIPNLETVMKEIQRVLKPGGKFIVYDLIKTNDYDEDNEEHFKTLHHLEYACGMPRLHTQNEIEKSAENSGMPLIEQENLEETYGNRAFHYCFSSSPLFMWLVTSPVIDHTIRMAEVMRILPAGFKQFNRTFLCGTVNSIVEGGRMGILSGADILLFEKKME
>Caenorhabditis_remanei|Nematoda_Chromadorea|XP_003091780.1
MSINMNANFLKLLTHFRRHDLTNFKSEHDELYEKALESGDHLEVTSHYYSVMSTVIDEYFGGNFHFVPPKFEGQPLEEALKSLHQFTLTKTPFLKNFIVIPRMKRAIVCTTGIPDVFEHIASKLELKEDVKCLDIGCGIGGVMLDIADFGANLTGVTIAPNEAEIGNEKFANLGLSDRCKIVAADCHEMPFEDATFDVAYAIYSLKYIPNLETVMKEIQRVLKPGGKFIVYDLIKTNDYDEDNEEHFKTLHHLEYACGMPRLHTQYEIEKSAENCGMPLIEQENLEETYGNRAFHYCFSSSPLFMWLVTSPVIDHTIRMAEIMRILPAGFKQFNRTFLCGTVNSIVEGGRMGILSGADILLFEKKME
>Capitella_teleta|Nematoda_Chromadorea|ELU07827.1
MTNHYYDLVTDFYEYGWGDSFHFATQDKGESREHSFAKHEYRLALKLGIQKGETVLDIGCGIGGPARSIAAFSECKVIGLNCNEYQIKRAEFRTRRIGLQNQCSFVKGDFNDIPFPCETFKRVYAVEATCHAVTLEQVYSEVFRVLKPGGVFANYEWIVTDKFNPNDPHHLKIKDDILEGDALPELRTAAEIVSTLRRVGFEVQEAEDWALKSQIPWWSELSSTNWSLTNFKSTPAGRWMTHLALVGMEMVGLATKGSVKTHHMLCKGADACALGGKEGIFSPMLLLVARKPTVVPHTP
>Chlamydomonas_reinhardtii|Chlorophyta_Chlorophyceae|XP_001692723.1|OUTGROUP
MLGQSLRGDVGRSASVRSSQPTASIAPISSRSASRRVACASAQSTDVASEAVATTSAGAARSAAREVYQLSDAACCSTSAPTASTTFAGVDPTVLAAVAGLGLSLFALKRILDTPSRKYDNNVGQEYDAWTEEGVLEYYWGEHIHLGYYSDEELARGYLKKDFKQAKFDFVDEMLRFSGAKNPATILDVGCGFGGTSRHLAKKFRDANVTGITLSPKQVQRGTELAKEQGVGNVKFQVMDALAMEFPDNSFDLVWACESGEHMPDKRKYIEEMTRVLKPGGTLVIACWCQREEGDKPFTPQDKEDLQFLYDEWAHPYFISIAEFGRLMNGTGKLDGVKLEDWNKNTISSWRHSIWVGVFDPWVVVFKGPRIWYKTVREIVTLERMHQAFEKGLMEYGMMTATKKLAPASESAANTQDRVPVGAKA
>Chlamydomonas_reinhardtii|Chlorophyta_Chlorophyceae|XP_001694470.1|OUTGROUP
MPSTALQGHTLPSSSACLGRATRHVCRVSTRSRRAVTVRAGPLETLVKPLTTLGKVSDLKVGIANFYDESSELWENMWGEHMHHGYYPKGAPVKSNQQAQIDMIEETLKVAGVTQAKKMVDVGCGIGGSSRYISRKFGCTSNGITLSPKQAARANALSKEQGFGDKLQFQVGDALAQPFEAGAFDLVWSMESGEHMPDKKKFVSELARVCAPGGTVIVVTWCHRVLGPGEAGLREDEKALLDRINEAYYLPDWCSVADYQKLFEAQGLTDIQTRDWSQEVSPFWGAVIATALTSEGLAGLAKAGWTTIKGALVMPLMAEGFRRGLIKFNLISGRKLQQ
>Chlamydomonas_reinhardtii|Chlorophyta_Chlorophyceae|XP_042918289.1|OUTGROUP
MAVALPAAVTSAYERLAGEFDKLSTTQKYAVGIAGGVTSLYLLAKVLKGSDRDKPTTLQLSGGSIDSSKVKDEFTAYADSYGKNAGEGITDRSKTVHLVDVFYSLVTDIYEWGWGQSFHFSPKLPNKDLKASEAAHEARIAALLRLQPGQKALDCGCGVGGPMRTVAAVSGAHITGITINQYQVDRAKTHNARQGLAPLTDVVRGDFTNMPFKENTFDGAYAIEATCHAPKLEQVYGEIYRVLKPGSYFVSYEWVSTQKFDVNNAEHVKIMDEINFGNGLPEMRTWKEAEDAGKNVGFELVMSLDLATASVVAGPWEGASSTGSGAGLSPSTAWYERLRMGKYTHAINHGIVSTVDALGLAPKGLKEVHHMLVEVAKSLIQGGESGIFTPMHLLLFRKPGADKKK
>Chlamydomonas_reinhardtii|Chlorophyta_Chlorophyceae|XP_042919362.1|OUTGROUP
MKLFGRTAAPTRAPCCSSISKASARPLSVRVLGAAAPATMVEPASIAELSRAEQLGKDQDAVRATVKEYYGETLKTSNDLRTSACTACKAPPPAVRAALADVPTEVKEKFYGCGNPIPAGIEGLRVLDLGCGSGRDCYVAAKLVGEKGSVTGVDMTPAQLEVAISHADAYCRDKLGYGKSNMTFIQGEIEYLDRAGLEDSSFDLVISNCVINLSPDKARVLSECYRVLAPGGEMHFSDVYVDRRLPQSVRSHPVLLGECLAGALYNNDFIRLCRKVGFTDPRQLECEEIQIHDAELRDQVGEARFYSITYRLFKVPGQIEDLCEDYGQVAVYKGTIPGHSHAYDLDDHHRFVTNKPMLVCGNTASMVGESWLAPHFTIIGDRAVHYGQFDCSGPKTTTGGAASPSNSAGACGPGGACC
>Cylicostephanus_goldi|Nematoda_Chromadorea|VDN19251.1
MEIDFAEQHDRLFAEAKQSGDHSAVTSHYYSVMSAVIDEYFGGNFHFAPPRKTSMTLEEALADLHRKIGERLGLKEGKSCADIGCGIGNSEFHRLGIQSKCRLIEGDCYNMPLEDNSKDAAYAVYSLKYFRELDSVMKEVSRILKPGGKFLVYDLIKTDKYDKKDPSHVEIIEGLEYACGMPSLHTCEELLSAASRHGLLLDEKEDLSLTNGSPFHFCFSHSPLFMWLVESAMISE
>Cymbastela_stipitata|Porifera_Demospongiae|GHWA01019168.1|p1
MAAFPDDPVVPGFTDIGKKPFGGRIQEHISRYETDFGREEVSEQQKKERVDSSKALADSFYELITDFYEYGYGRSFHFAPVLDGKTRAECIAEYEKAVARTIQAKPGMKILDVGCGVGGPQREIARYSGAHVVGLNMQEYQLTRARLHTEKEGMQESCSYIQGDFCNMVGVEDNTYDGAFAFEATCHAPQPVDVYSEIYRVLKPGAYFLDSAWSMTDSYVPNNPEHEHIKYDIELGNGVAKLRSQQEIVEGMRKAGFEVVEFRNAHRDGDLPWYTFLQGKGGCSLESFRVSTVGRWVTHGVMTILECVGVAPRGSTQVHSLLLTAARGLIAGGQKDIFTPNFWLLGRKPSDSQ*
>Cymbastela_stipitata|Porifera_Demospongiae|GHWA01019169.1|p1
MAAFPDDPVVPGFTDIGKKPFGGRIQEHISRYETDFGREEVSEQQKKERVDSSKALADSFYELITDFYEYGYGRSFHFAPVLDGKTMDECIAEYEKATARLVKAKPGMKILDVGCGVGGPQRQIARYSGAHVVGLNIQAYQLKRARQHTEKEGLQKSCSYIQSDFCHMDNIEDNTFDGVYVFEASCHAPSPVDVYREIYRVMKPGAYFVDSNWTMTDSYDPHNPEHKRIKHEIEIGNGITELRSQQEVLEAMRTVGFEVVEFKNCHRDGDLPWYTFLQGKGGCSLESFRVSTVGRWVTHGVMTILECVGVAPRGSTQVHSLLLTAARGLIAGGQKDIFTPNFWLLGRKPSDSQ*
>Cyphastrea_serailia|Cnidaria_Anthozoa|GETH01033560.1|p1
MAPCITRLAALCLLPARCVRAEEGLGQCHEMGSGRSCNAGISEAGSDGYLGYLWSIMSNKKDAVDGYVGRFEDDSLTERTTTDEYYDVATDFYLYGWGNSFHFATRFAGESLEDSIVRHEHFLSGKLGLKPGEKVADLGMGVGGPLRSIQRFSNADITGVTINDYQVRRAKKFTKSECSSQMAKHIDYRQGDFTKLVPDVFAPESLDAVYYIESSCHIANRTEVFQASAKALKKGGRLFSYEWVMTDRFDPKNSEHVAIKKGIELGDGIEELVGIQAPLESLKQSGFRILEHGDLVDLAEEW
>Cyphastrea_serailia|Cnidaria_Anthozoa|GETH01048109.1|p1
MSNSENDNVGNADHASLMNYNRTAYGHDFVHDNVTRYVKQFERGKDESEREANRKKRIQEVRDISDNFYTLVTDFYEYGYGRSFHFAPVLSASSSMQECILAYEREIARAIKAGPGMKLLDVGCGVGGPMLHIAKFSGAQVVGLNPCEYQLKRVKHHIEQDNMQNQCSAVKGDFHRMEFDESTFDGAYALESTLYARDPEQVYREILRVLKPGAIFVDSAWAMTDTYDPHNPEHV
>Dictyocaulus_viviparus|Nematoda_Chromadorea|KJH45819.1
MVVVRPFIEVLRRNNFQTEFVEEHDRLFNEAKCNGDHRAVTSHYYSMMSTVIEEYFGGNFHFAPPHKENLSLDEALMELHRKIGERLGLCEGMTCVDLGCGIGGVIKDLASTGANLMGITIAANEVKIGNEELRKLGIESTCRLVEGHCQRMPFEDESKDSAYAVYSLKYVPCLDGIMREVSRILKPDGRFLIYDLIKTEKYDEKNNTHIEIIEGLEYACGMPSLHTKAEMMASAERFNLVFEGEEDLEETNGRPFHYCFSHSSIFMWLVESPFIGSLISVAQKLRILPRGFQYFNRIFLSGTVEKIVNGGRLGILSGSKILVFKKKK
>Didymodactylos_carnosus|Rotifera_Bdelloidea|CAF0954097.1
MEKSITKRSNEEVLKQVNEYKSFYDTDGKETTTKRKDNYTDLVVDYYSLATDFYEYGWGRSFHFANRFKGETLQESIQRHESYLALRLNLKAGQKVLDIGCGIGGPLRRIANLSGGHITGLTISNYQIQRAKAIGIPANCSFVQGDFMKIPFEDSTFDHTYVIEAVCHAPDKAKCFSEVFRILKPGGYFIGYDWCLTDSFDQQNPQHIETKKLIEEGNALPELRTMKELVSDLRSVGFMIEEADILKSEVLWYLPLKGESILSINGFRSSNIGRWLTKNSVWLMEKSGFAAKGSLDTLGVLEKAAQGLIRGGESEIFTPYFFFLAQRPHQKA
>Diplogasteroides_magnus|Nematoda_Chromadorea|GITX01025615.1|p1
MSIDMSSNFFKLLMHFRRHDLNTFTKEHAALFKDAKQKGDHLAVTSHYYSVMSGVIDQYFNGNFHFAPPRNDKQLLEEALRDLHETIGDRLELKAGVKCLDIGCGIGGVIKDLAHTGADLTGVTIAANEVEMGNADFKRLGLSSQCRLVEGDAHSMPLDDGSMDAAYAVYALKYFPDVKKVINEVARVLRPGGRFLIYDLITTSKYDPSNEEHAEIVEGLEFACGMPSLHSRNEMVQAAQECGMELAYEEDLAVTNSRPFHYCFSHSPLFMWLVKSPVVDRLIKVAQALRILPSGFAAFNRVFLSGTVQKIVEGGQRGIMSGSQILVFEKK*
>Diplogasteroides_magnus|Nematoda_Chromadorea|GITX01045369.1|p1
MSIDMSSNFFKLLMHFRRHDLNTFTKEHAALFKDAKQKGDHLAVTSHYYSVMSGVIDQYFNGNFHFAPPRNDKQLLEEALRDLHETIGDRLELKAGVKCLDIGCGIGGVIKDLAHTGADLTGVTIAANEVEMGNADFKRLGLSSQCRLVEGDAHSMPLDDGSMDAAYAVYALKYFPDVKKVINEVARVLRPGGRFLIYDLITTSKYDPSNEEHAEVFYFFIQHFLVSIISITTQNSEKPIHLKLEKLGNPIQNLDLWLVKLRIG
>Diploscapter_pachys|Nematoda_Chromadorea|PAV59125.1
MSIDMKKNFLKLIWGFRRHDLGVFMKEHDRLYEEAKESGNHCEVTAHYYSVMSNVIDTYFGGNFHFASPDSDDIYLEEALLRLHRKIGGKLELQEGVKCLDLGCGIGGVMRDLAPTKATLTGVTIAPNEEEIGFSFVYSKKIRILGNAEFSKMGISNCRIHAADICDMKCIVSNSQDAAYAIYSLKYLPKLDAVFKEVSRALKPGGKLAIYDLIKTPSYNEENLEHRKIVEGLEYACGMPSLHTAEEMQNAAEAVGLELIETVDFDEKNGRAYHYCFSQSALFMWLITSPFILWLIGLCESVGVLPNGFLAFFTVFLAGTVHKIVRGGQMGVLSGSQLLVFKKKT
>Ditylenchus_destructor|Nematoda_Chromadorea|KAI1702656.1
MSVDMTRNFFSLLMHFRRQDLDAFCKEHQSLYNEARSGTNDYGPVTAHYYSVMSKVIDDYFNGNFHFVPPPTKVTKSRRDGRTKPKVDKKVSLEEALCMLHWKIGECLQLEKGKSCVDIGCGIGSVIEDLAGTGAKFTGMTIAPNEVEIGNANFKKFGIYPHCQIMQANCVKNVPLESGSQDAAYAIYALKYFPDIKPIASEVSRILKPNGLFLVYDLMKTDKYDPANVIHRKLLDGLSYACGMPNLHTREEMIASIEKSGFDLLEAINLSDESGQPFYYCFSSSALFMWLVRSPIIGHLIKIGQMLRILPSGFHFFNKIFLSGTVNKIVRAGELGILSGAEILLFQKSSEKILEK
>Ditylenchus_destructor|Nematoda_Chromadorea|KAI1712986.1
MLMHFRRQDLDAFCKEHQSLYNEARSSTNDYGPVTAHYYSVMSKLEKGKSCVDIGCGIGSVIEDLAGTGAKFTGLTIAPNEVEIGNANFKKFGIYPHCQILQANCVKSVPLESGSQDAAYAIYALKYFPDIKPIASEVSRILKPNGLFLVYDLMKTDKYDPANVIHRKLLDGLSYACGMPNLHSREEMVASIENSGFHLLEAINLSDESGQPFYYCFSSSALFMWLVRSPIIGHLIKIGQMLRILPSGFHFFNKIFLSGTVNKIVRAGELGILSGAEILLFQKSSEMTL
>Dysidea_avara|Porifera_Demospongiae|HANJ01068063.1|p1
DKYDPEVERHREIKRSIELGIGLPHLTGTAACSAALRAAGFEVLEARDCALDRTWAQGGDPWYRPMSPSWNPLARWPRRTARFLFNRAMVHAMPTALQMGESAGLLPTGTHKTQVMLQTGATGLACGGEEGIFTPMWLMVARKPA*
>Dysidea_avara|Porifera_Demospongiae|HANJ01129280.1|p1
GVFVLEDWFMTDKYKPSNPDHQRIKSKIEEGNGIANLQHISACLKALETAGFEILEHSDRAEEGDEPWYAILQGRNLCSLQSFRASWVGRMMTHMLVVAMEGAGLAPRGSTSVHNMLLRAA
>Dysidea_avara|Porifera_Demospongiae|HANJ01227588.1|p1
AKYTGAKVTGLNIDTTQIKMAEEHAKADGMLGSQLAFKEGNYNNPLPFKDGEFDALYHVQALTYVQNLDKFLAEANRILKPGSKISFLDWFKLPAYDPTDPHHQHLLKETKAVIGAVRTPSPEEYEEALERAGFKVLASEEASKDGGKQWPLIEQAKTMFVMAEAIVDFLTKWNIIPGHFKVLLARLNEGGESFREADEKRLFTTSWQIIAQKK*
>Dysidea_avara|Porifera_Demospongiae|HANJ01279651.1|p1
WAMTDKYDPNNLEHKQVKEGVEEGDSLPELETITANLQHMKNVGFDIVECRDLVEISEIPWYKVLDGSSLRNFRMSSLGRFTTHAMISALELLHIAPAGSKKVHTLLCNAAESLVKAGKLEIFTPMLLFVARKPTSQE*
>Dysidea_avara|Porifera_Demospongiae|HANJ01678459.1|p1
KYEVEKGNALPDLITDKECIENFKQSGFEVISVEDLDQTSREKGQIPWHSSLLAKCSVDNMQHTYCGALFTHYLTWFLETVQLAPKGTFKTHEILRVARDGLVKAGETQVFTPMLLVIAKKPEEKSL*
>Eisenia_fetida|Annelida_Clitellata|GIKG01031241.1|p1
MYVESMDRDRTPEMACTRNQAEAPTISSLLKPADRTLAVETRAENYLRYFDSNDESAEELRKQNSTDVATSYYDLATDFYEYGWGQCFHFAVLRAGESWDHSLGKHEYTLGLKLELKPDDFVLDVGCGIGGPARNLAVFSESKIVGINCHDYQITRARDITRQENLDHHCSFIKVTYLSVYVSTCISVSLSISVGLCISLCLSVGLSPSTAEIIIHRARARDLTRQANLDYHCSLLYRPLCLCLSACVSGHAFSELNAVFSHPST*
>Eisenia_fetida|Annelida_Clitellata|GIKG01031241.1|p2
MFLQGDFNNMPFEDNTFDKVYSIEATCHSGDLSKVYGQVCRVLKPGGLFAVYEWVMTDLYDPDNPRHRKLKEDIIEGSGLPDLVMMPEAVAAMNKAGFEMVYSHDRAKTSSIPWYSPLQPSWTLSGFRSSSIGRTVTKLMLTALEMLRLAPKGSVTVQQTLCKGADGLAAAGEEGIFTPMFLMVGRKPSS*
>Eisenia_fetida|Annelida_Clitellata|GIKG01135343.1|p1
MPEMTSTRSTAEAPTISSLLKPVDRTLAVEARAKNYLRYFDSNHNEDSAEEWRKQHSMDVSNSYYDLATDFYEYGWGQSFHFAFLREGESRDHSFGKYEYTLALKLELKPSDFVLDVGCGIGGPARNLAVFAESKIVGINCNDYQLTRARNLTRQANLDHHCSFIKGDFNNMPFEDNTFDKAYAIEATCHSDDLSKVYGQVCRVLKPGGLYAVYEWVLTDRYDPANPRHRKLKEDIMEGSGLPKLVTMSEAVAAMNKAGFEMVYSHDRAKTSSIPWYSPLQPSWTLSGFRGTSIGRTVTNLMLTVLETLRLAPKGSVTVHQTLCKGADGLAAAGEEGIFTPMFLMVGRKPVQSTS*
>Emiliania_huxleyi|Haptista_Haptophyta|XP_005761177.1|OUTGROUP
MSLALQGSSRRAVEAMVGGSLAVAAGALVLRAKRAARCLSAATAAVEPPPESLTGYRAAVFSLRPSSFGHPAGEADARAMADARLVIVGEIHSIPPCVELQCRAALAMLASLEAGGRLHVVLEHLNFEQQPLLDAYAAGTLEMAALLEQYSVGTEGHDLAPYEPLLRLGRDHGALQLHAGFIPRSYAKIVMRESKEAAIEAARAQGYLAKGETLDGTEEHYSFFESLLTHRPLHAQPPLPPTDKFRRMFPAQLIKDAAMAHKVSRLLAPQGEGGADKALVVCGVGHSGYSHGVPERIERALPWLAGRSFRVWCLQAHESADLRGAEPVRELLTDAFGESAFAADASLVMRRLGYTPEQVACAGADAPNFQGVASPHTLAALQPGEAVVDLGSGLGVDSFIAAAAVGEAGRVTGVDIAASEVRHATARARERSLDGRVSFVVGDLERLPLPAASADAVISNGAFCLAPNKPKAFAEVWRVLRPGGRFAIATSVVLRPLEEGKWPLCMRMFSELSSLQPIATKAGFARVAIDTSDMAMAFELEAPEGEAPESWASSASKQRNQVHVGSAEFSHLQELDMNSICGRVVISGVKP
>Emiliania_huxleyi|Haptista_Haptophyta|XP_005762769.1|OUTGROUP
MDLHSAEQHANLSRFLLSRREALERHAGEEWSSAGPKSVAPYVPCASARVGALLHAARLSEEDVVYDLGCGDGRVLHAAAAQHGCTCVGLDIDADCIAEASGRAAEQGLSSRCSFAACDLLALTTGALRCGDLGDALAPAERGRRFPPPTAVLIFLTGHGLSRLAPLLHREWEAGPALRLLTCVEALDD
>Emiliania_huxleyi|Haptista_Haptophyta|XP_005767411.1|OUTGROUP
MSSTLQQTTAGKVRQFMGAASKQEAKQGIKVGSDIDRYNNQHDLHGGDAEARKEGYADLVNTYYNLATDFYEIGWGQSFHFANKFAGETFNESITRHEYYLAARLGIQPSDSVLDCGCGIGGPLRNLGRFTGASITGVTLNQYQVDRGNGLCTKAGLAPRCKLVKADFHKLPFPDNSFDHVYSIEACCHSPDRADVYREIYRVLKPGGCFVSYEWCLTKKHRDGDAQHMLSKKLIEEGDGLPDMMSTTHCDDSLVKVGFQVVETRDAALDPNPGGEAWYVILTPSFFNLFRLQFTAIGTFFINVFMTCLEALRLAPAGSGKVREMLRQGQLGLVMGGEMGTFTPMYYIHAKKA
>Emiliania_huxleyi|Haptista_Haptophyta|XP_005769055.1|OUTGROUP
MVSLSVLISARVGIGAASAGATPDHYTSAGARRSLEHYTGAKVQAEKPEALWGLDNIHMGYYPHLSGDGFVRLSFAQAADALTQRMVEAAGINHESTVLDLGSGRGLACLQIAQFTGAACVGLDLTPGNVARSRELASQHPELNLMFVEGSFTSLPEVIASARFTHIFSAAAFVHAHPELPTIFANIQRLLASGGQLVVSDFVAGFGRVEASAETRLHWYDRTSVPCCLHSHAQWTELAEASGLRLLRYEALDEHQQHGYLELAAAARAHGMFALADSYRWSAQSVRAGHVGMNLALFSARGGRLAGSQEVNNAAAASGGAAESTTVVGLAPELDTKGVGAIGSAAAAQHYYTVAGGSRGHYNRILGPDNIHTGYYPHLSSPSLVRLNLPQAADALTERMTRLGRVNSSSRVLDLGSGKGRSCRLLASLTGAACVGVDLTPANVERSKEAAPPGLRLRYFHGSMTALPVEALTEPEGAGEPALFTHVFAQLSLCYVPKEVAAVLAQARKVLAPGGLLVFADHTAGDGQFEGTAATPPQSAGWYRRLHMGSPPRSHGAWRRLLHEEGFTIRFYENIDDHMATSYRDAAATASSLDLVSQDGVPVAEQYREQVWTLEEGHNGMFIAVVSP
>Emiliania_huxleyi|Haptista_Haptophyta|XP_005779396.1|OUTGROUP
MADEAALRNLRGRARAPHPRDAVGSGSIWFGGNVSRYYDSLLAGEKRKLRPQQIETLAVHRWLGARRSTTEHYKLVHSALARLPRAARVMDAGCGVGGAMLWLEQREPAWQLVGHTVSEEQHGWAERVCKQKVPPCRFTVQLRSYDAPMGSFNAIYSIEALIHSPDVGATLQAWSRHLEPGGAVAVIDDFLADHPPPTVLREPEIARALAAFRSGWLAVGLCSPARLAAAAAAAGLRLVENRNIGEEYQVVARNYRSLAPKLPNESEWKSHQGWFGSIARRILTVRGVVEYRLLVLAKVGAVPLPSRRRLGQIESRHMSGVGRSGGSRMACISPWYCCGQGVKLWDEMNATRTDSLSFLRLPRAIFGNYMENTMIDDG
>Emiliania_huxleyi|Haptista_Haptophyta|XP_005787794.1|OUTGROUP
MRVVSLLLALAAPAAGFSALAGVRPQRLPPPRSPRRAAAPHASAAAVLAAPATALASRPLAIGAAATALVATIFAWVLRVFNTPSRSYRDGEREAGGINSVGEEYDAWTSEGILEYYWGEHIHLGYYEEGQRKAPLYGGKDFAPSKVLDVGCGIGGTSRYIAKKFPSADVTGITISPEQRNDACITISPEQRRRAEQLATERGIGNAKFELVDALNMTFADNSFDLVWACESGEHMPDKERYVQEMSRVLKPGGRIVIATCAKERATLDYLYGEWSHPYFISIEEYGRIMERTGEIRRDAPRGPERTRESVLDQVVTDDWAKQTIPAWRAGPAPGARHSIWAGVWDPWPVFRRPRLWYKVLRDSWCLEVMHRAFTNGLMRYGMMTATKKAAA
>Emiliania_huxleyi|Haptista_Haptophyta|XP_005791799.1|OUTGROUP
MHMARSSPARVGVEPERVLLPIPAPTLRVVLLIAACAAAAAGEDATDDLCGVTSNRKKQEVYSPTGDLSFLPAAVRGSPHHADGRLLVIKVLGTFLGDAAEASRRLVERVRRALAPLAGREGVCGLHDTRRCNLALQIQMTLNRFCANASLNYFLRTMPEEATREAARLHDRLIGEAFNELTAGRLSSTAQRRAALQQARLPVKLGGAGLTSMSAVAAAAVAAAGAAAGQAEAESAVEQALAAVSLKARYAREARVRGAAGGGGGGGGGGDAEMRAAEGSEGGEGGEGGGGGGGGEGREGGEAGGATLGGGGGAGAAGGGAGLAAGGGAEGAESRAAEAAKAAVGRGLRGDEVVDAIRRAGVVLLPVHLDVARRQARLVAAHAALDAKYREDKKTYYFYDKTGRAYRIYNPRGLPPAHTYLPLTEWSSRSNLLQHAQRRYSATIHHSAWRDMHAAAGRAGRREQVRFVSVSQFGAGAFLNAIPTRAHFRLPSYVLRFALQRRFGLHLSMMTDVMADGIYSQHGLPFDALGDVAQNDGAAGHQTRHKEVLLDLVELLRGKLGRGAVEHEFHCEHSTTRTDLYIYQGVIGDLPCIGDTKIFAGVPSDPSGAGRMGAFVACGNTLPRARETVLGVEGGDRGGRVGRWDPRTGTGTVEAVKGQYTDAEGKCHVEALLFEEFGAMSAGVEELLMRVAEVAGRKLTWWQYDQTSWSAREWMPFALQRLSVQLWVALADEAQRAIASAGATPDHYTSAGARRSLEHYTGAKVQAEKPEALWGLDNIHMGYYPHLSGDGFVRLSFAQAADALTQRMVEAAGINHESTVLDLGSGRGLACLQIAQFTGAACVGLDLTPGNVARSRELASQHPELNLMFVEGSFTSLLASGGQLVVSDFVAGFGRVEASAETRLHWYDRTSVPCCLHSHAQWTELAEASGLRLLRYEALDEHQQHGYLELAAAARAHGMFALADSYRWSAQSVRAGHVGMNLALFSARGGRLAGSQEVNNAAAASGGAAESTTVVGLAPELDTKGVGAIGSAAAAQHYYTVAGGSRGHYNRILGPDNIHTGYYPHLSSPSLVRLNLPQAADALTERMTRLGRVNSSSRVLDLGSGKGRSCRLLASLTGAACVGVDLTPANVERSKEAAPPGLRLRYFHGSMTALPVEALTEPEGAGEPALFTHVFAQLSLCYVPKEVAAVLAQARKVLAPGGLLVFADHTAGDGQFEGTAATPPQSAGWYRRLHMGSPPRSHGAWRRLLHEEGFTIRFYENIDDHMATSYRDAAATASSLDLVSQDGVPVAEQYREQVWTLEEGHNGMFIAVVSP
>Emiliania_huxleyi|Haptista_Haptophyta|XP_005794091.1|OUTGROUP
MFLFFETPLTLSPRLALPVGARLVSSPVAAAAGPPVVDAALTEPTAEDGYRSRADLKRGIASFYDGSSALWERVWGEHMHHGYYPAGSKRKDHVQAQSDMIDEVLLWARGGGEAVPRRVLDVGCGVGGSTRHIARAFGCDGVGITLSPYQAKRANELSAAAGLGDQLSFQVADALEMPFPDESFDLVWSLESGEHMPDKEKFVSELTRVLRPGGRLILVAWTHRDLSAPAQAELRPEEQRLLRRISRAYYLPRWCSVADYTRLLTAKGMGGMRRDDWTSNVARFWPALSPECGARAALTPSARPPGLFRSGWSTLRGALVMPLMIRGQKKGTIRFGLVTACKPIAPGAASAGGATAAVPRAPPPRAATSLAAAAAEAKAAAAAARAAAPPPPPAAPPPPPTASVASRLARIGAKQARVREVEMPPPAGFEWGGTY
>Enchytraeus_albidus|Annelida_Polychaeta|GJSG01022432.1|p1
MGSEARTMEGVHQRSGPATIGTILQTIERGSDEQGGRKSVRSVEDQANHYLQYFNNTRNNNNNTSHSTKEEEVREARKENAVDVSNNYYDLVTDFYEYGWGEGFHFASLREGESRDHSFSRYEYMLALKLQINPNDTVLDVGCGIGGPARSICSFSGARIVGINCNEYQLKRARALTQQKQQQNLCSFRNEDFHKLSFSDGSFDKAYAIEATCHARDLLTVYSEIYRVLRPGGRFAAYEWVMTDAFSPHNPYHNKLKSDVLEGDGLYDIVSIKQLHDVIKHSGFELIEAEDQALTSEVPWYTVLQSRCTLSDLKSTAVGRWLTHLMLVGLETVGLAPRGSVKVHRMLCKGADGLAAAGREGIFSPMYLVVLRKPEK*
>Enchytraeus_crypticus|Annelida_Clitellata|GALF01010111.1|p1
MLSWKPSVPELILRWNRRAGATPEASDVEHKADHYRKYFNETDDQQAVEERKKNFSDVSNTYYDLTTDFYEFGWGESLHFAPMRGDESREHSLAKYEYMLALKLQLIADDLVLDAGCGIGGPARHIASFSGAHVTGVNCNSHQLTRARVLTRSARLSHLCSFIKGDYHNLSFPDATFDKAYAIEATCHSPDVSRVYSEILRVLKPGGLFACCEWVLTDKYDHDNIYHRQLKQLIMEGDGLPDVLTIPEVLEAVKCSGFEVVEVSDHAFTSQVPWYSPLNDQWKFSPWGRSLLLVAFKALESLGVIPPGYSEVHRTMCKAIEGLAGAGEEGIFSPMYVMILRKPEKLN*
>Enterobius_vermicularis|Nematoda_Chromadorea|VDD86742.1
MVAVQSVLDKGLVIFTPLVQSAEHNVVRVSRAKELNPADNRVLHIAGGEHAGIIINKLSNEPPMKECDVALSFCVWVTDGVKIRQENRQLRFRFENGTHSAEEHSLTQQFFKNLVNSLPRDIRSFFKFLKKNWGFSCNNRFLDYASFLKRILKLVQTGYWPIVEVEVDMQLVKAEEAMQMPDPKEYDSDSECEDVNIGHVKDVLEHAYPNGLSVDVVAEALRCTAEEVEAFLEELEKQGLVKKVENEWIRVDPVNGPSSDLFCSVISYLFLELKAVQTKMSEEVMNQPPTTSMRDHQPTIAIITCLFVEKQAVDAIIDESTTMHRYRSGGDSNIYTLGWIGPHRVVATKLAVIGDSREATTSAGSITTRLLGNFQNIEHVFIVGVGGGVAHYTDAEKHVRLGDVVVSSSDPDAYVFAHSYTINRQTEAVDGFVVRKWNPKDTVISQIVQGMCVYRLMDCRVPIIVGYFRDDKFNAEWSVTAKEMSEKLSSTLPDFNLSRPEADLLTLSVGGGNMVVVPHPNQERSYPVVHVGPIGAMAAYKKQTLDDQAAGDTARDAASHLRDRFAAEYGLRAVDAGFDSVVAAVSGSRIDSWALVRGIADYQHGQSRVGRTWQLSTYSQLYLWYSSMSVNLTSNFFRLICHFRRQDLKNYKEEHDKLYLEAKKTTNHAAVISHYYSVMSAIIEEYFNGNFHFVPPQNNRQTLEEALKWLHVRIARSLKLQNGTKCLDIGCGIGGVMKDLAYTDAKITGITIAANEVLIGNKIFEKEGIKNCYIIEGDCHQIPLTDGSYDAAYAIYSLKYFVKLNPVFSEVSRVLRSDGLFAVYDLIKTENYDPNNAQHREIVEGLEYACGMPSLHSRNEMVEEAEKCGFRLIDEINLDKETGYPFHYCFSSSTFFMWLLRSALIAWLISVGEFLHILPTGFGEFFKVFLAGTVTKIVDGGINGILSGGEILIFQKK
>Favites_colemani|Cnidaria_Anthozoa|GIVN01046627.1|p1
KRIQEVSDIAVNFYTLITDFYEYGYGRSFHFAPVLSSSSSLQECVVAYEREIAKTIKAGPGMKLLDVGCGVGGPMLQIAKFSGAQVVGLNLCEYQLKRVKYHIEKDNMQNQCGGVKGDYHHMEFDESTFDGAFALESTLHARDPEQVYREILRVLKPGAIFVDSAWAMTDAYDPQNPEHVKIKEDIEIGNGIADLRTQAVLLEAIRRSGFEILEHKNAQCDGKLPWYTFLVGKHAFSLDAFRVSSVGRKLTHFMLSGMEMLRIVPQGSTDAHNVLLTAADALTQAGRKDIFTPLFRLVLRKPL*
>Favites_colemani|Cnidaria_Anthozoa|GIVN01057233.1|p1
MAPCITRLAALCLLPARCVRAEEGLGQCHEMGSGRSCNAGISEAGSDGYLGYLWSIMSNKKDAVDGYVGRFEDDSLTERTTTDEYYEVATDFYLYGWGNSFHFATRFAGESLEDSIVRHEHFLSGKLGLKPGEKVADLGMGVGGPLRSIQRFSNADITGVTINDYQVRRAKKFTKSECSSQMAKHIDYRQGDFTKLVPDVFAPESLDAVYYIESSCHIANRTEVFQASAKALKKGGRLFSYEWVMTDRFDPKNSEHVAIKKGIELGDGIEELVGIQAPLESLKQSGFRILEHGDLVDLAEEWYGDHNVPWYYDMAQKYSFSSFRTFALSDFGQRTLGTFLWLVGQAGVVPEEASKTEQMLRHASINLVKGGELKIFTPMYYVLAEKI*
>Favites_colemani|Cnidaria_Anthozoa|GIVN01243733.1|p1
LNIRPGESVLDMGCGVGGPARSIAHISEGKVTGININEYQLARARTLTEKAGLSHTCQFQAADFTNTGFETESFQKIYAIEATCHAADKTKVYGEAFRLLEKGGYFAFYEWLMTDKYNPNDEGHRKIKEGIMEGDSLPDIELIRDCHRALKEVGFEIVEAVDLAPKCEVPWWYSLSPKWSIMDFKS
>Galaxea_fascicularis|Cnidaria_Anthozoa|GFAZ01005545.1|p1
PARLFLSFSLPCAQRPEAVFEGQQVMAPSLKRLATLYLLPVHVATEEGLGQCHEMGSGRSCNAGISEAGSDGYLGYLWSIISNKKDAVDGYVGRFEDESLTERTTTDEYYDVATDFYLYGWGHSFHFATRFTGESLEDSIVRHEHFLSGKLGLKPGDKVADLGMGVGGPLRSIQKFSNADITGVTINDYQVRRARKFTRNECSDAMARHIDYRQGDFTKLVPDVFATESLDAVYYIESSCHIANRTEVFQASAKALKKGAKLFSYEWVMTDRFDPANPEHVAIKKGIEIGDGIEDLVGIQVPLEALRKSGFRILEHGDLVELAEEWYGDH
>Galaxea_fascicularis|Cnidaria_Anthozoa|GFAZ01042166.1|p1
MAPCITRLAALCLLPARCVRAEEGLGQCHEMGSGRSCNAGISEAGSDGYLGYLWSIMSNKKDAVDGYVGRFEDDSLTERTTTDEYYDVATDFYLYGWGNSFHFATRFAGESLEDSIVRHEHFLSGKLGLKPGEKVADLGMGVGGPLRSIQRFSNADITGVTINDYQVRRAKKFTKSECSSQMAKHIDYRQGDFTKLVPDVFAPESLDAVYYIESSCHIANRTEVFQASAKALKKGGRLFSYEWVMTDRFDPKNSEHVAIKKGIELGDGIEELVGIQAPLESLKQSGFRILEHGDLVDLSEEWYGDHNVPWYYDMAQKYSFSSFRTFALSDFGQRTLGTFLWLTGQAGVVPEEASKTEQMLRHASINLVKGGELKIFTPMYYVLAEKI*
>Galaxea_fascicularis|Cnidaria_Anthozoa|GFAZ01072119.1|p1
KLIKDSVNKIHKMEEPYCTVCLAATAAVSILVINFIVKKLSGSFERNAVENSFSNPIIGSVSLLSNNDSVLSREGVKDSIEGYEKLFSGARKEIGATTSKESVNLREKEYRTMVNSFYDLVTDFYEWGWGQSFHFAPRFKGEPFQQSIHRAEYYLALRTGLDASKKVLDVGCGVGGPMRNIAAFTGADITGVTINDYQVRVGNKYNALKGLDKSCRIIQGDFQKIPEYFEPNTFDVAYQIEATCHSPDRKVCFSGIHECLKQGGYFTGYEWVVLPDRGYDPNNKEHVRVKEGIEVGNGLPTLATPEEIVEALEAAGFEVIDAYDANKNVHSEHEIPWYQTLKGSLSLKGFRMTRLGRICTHLLVSTLEFVRIAPKGSVRVSALLNATALDLVEGGEKELFTPSFFFLARKK*
>Galaxea_fascicularis|Cnidaria_Anthozoa|GFAZ01104046.1|p1
MSNNKKDNVENTDHYSLMNYNRSAYGHDFVHDNVKRYTKQFERGKEQLEREANRQKRIQEVRDISDNFYTLVTDFYEYGYGRSFHFAPVLNATTSMQECIAAYEREIARTLKAAPGMKLLDAGCGVGGPMLHIAKISGAQVVGLNPCEYQLKRVRYHIEQEKMQEQCSGVKGDYHHMDFGENTFDGGYALESTLYARDPEQVYREILRVLKPGAIFVDSAWAMTDAFDPHNPEHVKIKEDIEIGNGVPDMRTQTVLLEAIRKSGFEILEYKNAHCDGELPWYTFLVGKHAFSLDAFRVSSVGRKFTHFMLSGMEMLRIVPRGSTDVHSLLLTAADALTQAGRKDIFTPTFRLVLRKPF*
>Gammarus_fossarum|Arthropoda_Malacostraca|GHCX01111135.1|p1
TVSYASARCFVYDRISRSLITMREKSVVQRSNDAVQKEVSSYNALFDDKTSVDNRKDQYKTLVTNYYSLSTDFYEYGWGKSFHFANRFHGETLEESIQRHESYLALKMKLKAGDQVLDIGCGVGGPLRRIARLCGAHVTGVTISQYQIQRATAIGVPANCRFIQGDFMELPFEENSFDHVYVIEAACHAPDKSKCFAEVMRVLKPGGSFVGYDWCLTDKYVKQNAEHNETKRLIEEGDGLPELKSTEQFLADLKLVGFTVEESEIIPEGDIPWYQPLKGGDSFFSLNNLRATNFGRWLTRNMVWFMEKTWLAAQGSISTLDILEKAAKGLVRGGETGIFTPYFFFLARKS*
>Gammarus_pulex|Arthropoda_Malacostraca|GHCO01099331.1|p1
TLFVYDRISRSLITMREKSVVQRSNDAVQKEVSSYNALFDDKTSVDNRKDQYKTLVTNYYSLSTDFYEYGWGKSFHFANRFHGETLEESIQRHESYLALKMKLKAGDQVLDIGCGVGGPLRRIARLCGAHVTGVTISQYQIQRATAIGVPANCRFIQGDFMELPFEENSFDHVYVIEAACHAPDKSKCFAEVMRVLKPGGSFVGYDWCLTDKYVKQNAEHNETKRLIEEGDGLPELKSTEQFLADLKLVGFTVEESEIIPEGDIPWYQPLKGGDSFFSLNNLRATNFGRWLTRNMVWFMEKTWLAAQGSISTLDILEKAAKGLVRGGETGIFTPYFFFLARKS*
>Gammarus_wautieri|Arthropoda_Malacostraca|GHCN01030974.1|p1
RSLITMREKSVVQRSNDAVQKEVSSYNALFDDKTSVDNRKDQYKTLVTNYYSLSTDFYEYGWGKSFHFANRFHGETLEESIQRHESYLALKMKLKAGDQVLDIGCGVGGPLRRIARLCGAHVTGVTISQYQIQRATAIGVPANCRFIQGDFMELPFEANSFDHVYVIEAACHAPDKSKCFAEVMRVLKPGGSFVGYDWCLTDKYVKQNAEHNETKRLIEEGDGLPELKSTEQFLADLKLVGFTVEESEIIPEGDIPWYQPLKGGDSFFSLNNLRATNFGRWLTRNMVWFMEKTWLAAQGSISTLDILEKAAKGLVRGGETGIFTPYFFFLARKS*
>Glossoscolex_paulistus|Annelida_Clitellata|GBIL01031091.1|p1
MSRTDAPTISSLLQSLDNTLGIETRADNYLRYFDANRNKMAAEEDRKQNSMEVSNSYYDLATDFYEYGWGQSFHFAVLRPGESRDHSFSKYEYTLGLKLELKPQDFVLDVGCGIGGPARNLAVFAGSKIVGLNCNDYQLARARHLTKQANLDHLCCFMKGDFNNLPFDSNSFEKAYAIEATCHSDDLSKVYNQVCRVLKPGGLFAVYEWVLTDKYDSSNSFHLKLKEDIMEGSGLPAMATRSEALHAMKKAGFEVMYSCDRATESAIPWYSTLQPSWSLSGFRATSVGRMLTNWMLTVLEMLHLTPKGSVTVHSTLCKGASGLAEAGAEGIFTPMFLMVGRKPVNQPVG*
>Glossoscolex_paulistus|Annelida_Clitellata|GBIL01037864.1|p1
MISADKPSIGQLLKSVNRRSPDDVRRKAKSYLSYYDESKEDHLAAEARKADAIQVASDYYDLATDFYEYGWGESFHFSVVFPRETREQSLAKYEHSLALRLGLKRGDLVMDVGCGIGGPARNIASLSEAKVVGLNCNDYQLARAKKLTEASKLQHLCTFVKGDFHNIPYEENTFDKVYAIEATCHSPNLARVYGEIFRVLKPGGLFACCEWILTEKYDPDNSYHRKLKADIMEGDALPHILSIPDVHLAVAEVGFEVVEARDRSTDSDVPWYSVLQPKWTLQDVKTTPLGRWVTHIMLFALETIRLAPRGSVDVHRMLCKGADGLTAAGKEGIFSPLYLLLLRKPVR*
>Gnathostoma_spinigerum|Nematoda_Chromadorea|GHIZ01111843.1|p1
MSIGLTSNFFRLLIHFRRHDLVSFEAEHERLFKEAKRSRDHLAVTTHYYSVMSGVINEYFNGNFHFVPPSSDDERLDEALFSLNHRIGNCLNLKKGKKCVDIGCGIGGAMEDMADYGAEMIGITIAANDAKTGNERFERKGISNCRIIVADCHTIPLDDNTVNAVYAVYALKYFPDLKPVLREVNRILKPGGLFLVYDLLKTGKYDETSKHHRAILSGLEYACGMPPLHRRDEMLSNAEESGFEVASTLDLSKETGNPFYYCFSNSRLFMWLIRSSFVNFLISASEAIGFLPKGFSRFNDIFLAGTVSKIVEGGQLGIISGSELLIFRKK*
>Grammatophora_oceanica|Ochrophyta_Bacillariophyceae|HBGK01020065.1.p1|OUTGROUP
TSKSVNAGIADYNEFHHAKSVEERNSEYASLVNAYYDLATVFYEWGWGESFHFAYRYKFESHAEAIRRHEYYLASKLNLIGDPKDNKKVLDVGCGIGGPMRNIARFTGNDVTGITLNPYQVERGNELCAKVGLASQARSVQGDFMNMPFKDNSFDAAYAIEATCHAPDRSGVYQEIYRVLKPGSTFCTYEWCLTDQFDHTNQEHLKIKKQIEEGDGLPDIAHTSVCLQALKEVGFEVLDERDVALDPLQEASWYLPMVPSWFRPWSQRFQLTWLGVRMSNMVLTVLEFMYLAPKGTVKTQQMLQQAAFGLSAGGQAGIFTAMYLMVGRVPMEKKNSAGAAAVVVKQ*
>Grammatophora_oceanica|Ochrophyta_Bacillariophyceae|HBGK01020065.1.p2|OUTGROUP
MSNIRQSISFFNLFFNFQMFLVGVIELVGQTPFIRTKGRSWFQNTINFLIDTRSIGCMTRCFNGIGSIKGIIFEWHVHKISLNTTSLGRQSNFCTQFISTFDLIGIQGNTRNIISSKACYISHRTTNATTNIQYFFIVFRITNQIQFTCQIIFMTTNGFGMGFKFITIGKMEGFPPSPFIKDCR*
>Guillardia_theta|Cryptophyceae_Cryptophyceae|XP_005824669.1|OUTGROUP
MQGADGSRVAIIGSGISGLAAAWLMQKSGWKVTLYEAEDYFGGHTLTDETIPGVPVDLGFQVFNRTTYGHFEQFLEALGVDSEESDMSFALSVDDGKVEWGSHNLSTIFAQRRNLVSPKFLLMIRDVLRFGKEAPKVLVEEQYADMTLGEYLKKEGYSEGFTYWYLLPMCAAVWSVSNKQCMEFSIRVMIRFWVNHHLLELIERPKWRVVKDRSRSYVRKVVEILQDARSSCAVRSVVRKGDKVEVRDEQGKCEEFDHVIFATHSDVTMKILGGDISKEEEAILKGIPYAENDVYLHRDPSLMPRERKVWASWNCLDMTELNKDAPSDRAVCVSYWVNSLQRLPEGTGDLFVTLNPPHAPAEEKTVKHLKLSHPVFSGASKKSQETLDKIQGVKRTWFCGAWCGYGFHEDGMKSAVNVVEKMGGMIPWVPRPTSPYMPLLTRFVCSSVHRFAGRAIKRGSLRLIMPNGTEVVYGNPEQKYVEEEGGDEKKGRREVYHSRVRVFDCKFFHRIAKDTDIGLGESYMNGEFEPDDLTNFLNVLTQNVEEFNSLQKSLGVLNWIGTQVQTMAHMARANTVEGSLKNINEHYDLGNDMYRLFLDETWMYSSGVFNSPQDTLYQSQLNKLDLILDKLELNSGHHIFEIGCGWGGFAIRAVERFGCRVTGITISEEQFSYATAKVEERGMSDRITILFCDYRKLPAELLGKFDRLVSIEMIEAVGHENLGEYFGVIEQLLVPGGKAVIQAITYKDEHYMEYCRCSDFIRRHIFPGGHLPSMGAMLGATRNSSLFCQHVEDIGLHYARTLKMWHENWTGAEDKIKKLGYSDEFYRKWRFYFSYCEAGFQLQFIHNYQIVWCKSPVSLARTSRAAASSSSPFSFSALDTNTMSMVWCFVAGFAGGKYINTLWLVPIMSVLFLLLSLSCGFFSSMAAGRIYTDLDDAKQRQWARSVVSGVYSLLTVLLLLVGFFVSSFSNPFRSDAGQVCNLLLSMTCGFSIWSLFDGIKNRANVRSSARSGVAGSTIALCCGVICLAKQLLVPYICLTLLSEVHSLLMHALDIAQLALLSSPLLEKLHWGSLGLFRIAGHALLTVKVYSDRGSFPNSLLFLVALSGMLVLNGLNLRLLVDLVLHPIGHRLARSAPPETARKVKNE
>Guillardia_theta|Cryptophyceae_Cryptophyceae|XP_005824779.1|OUTGROUP
MAFAPSAVSSSLAIPALRPTVNHRSRFVSSSSLAAARRSPILMMATETSTESVAESTGVYACTQCSSPISLEESECRNCGAAIKREEVGYVDLTPESMKKRKVSTSSSSSSDESSPVQTLRQLANNPLVSAFLAGAGAQMDGQPLRQELFRTPVVSWLYERGWRAGFASAGFPGIEKEYELVMDFFQEARNKTVVDLSCGSGLMVRRLAKSRAYSKAMGERLQVIAVDYSENMLGEVIQRKKEENCPDFDIIRADVASLPFVDGSLDAIHSGAALHCWPYVQDGLKEVHRVLKPGGRFFASTFLWGVPDEVISLQANLGPRQRQYRFFSVEELEWLMRGAGFKDVNVERRDRCALIRCRKEEATV
>Guillardia_theta|Cryptophyceae_Cryptophyceae|XP_005832920.1|OUTGROUP
IANFYDQSSPLWEEVWGEHMHMGHYGQKGDEKKSDVQAQIDMVDRLLDWGQVSAPTHVLDVGCGVGGSSRHIARRYGCKVTGITLSPLQCEHAKERSRLAGLADQTQFMVADALKLPFEDESFDLIWSMESGEHMPGKKEWLEECKRVLKPGGRFLMATWTHRDTEMLSCGHLSNENLDISKYYYLPEWVSCSDYKMIAQELSFTDIRTDDWTDAVRPFWPAVWRSALSWQGLIKTLRKGIETLRGARAVLLMIRGFNKGLIRLGLLTAVKQ
>Guillardia_theta|Cryptophyceae_Cryptophyceae|XP_005839903.1|OUTGROUP
MIGIYDSLQRLDLRENSNLLEVCIGPGVGLEEALRYQGVKVIGVDVSKDMVELSSSKIAQHIQDGRAKVVLGDVHNLSFIESNSIDRIFHMNCCYFWEDVEQALKELLRVLKPGGKMLSAMKYRAIKKGNHDPAIFKNTDPESYLKSLEKVGFVNIESSPVQLQSGCTGINAKLGCPVSSRMHYTAVFSSKTS
>Guillardia_theta|Cryptophyceae_Cryptophyceae|XP_005841094.1|OUTGROUP
MSVAAFLLNKPSRAYQAGENTVGKEYDAWTEEGILEYYWGEHIHLGFYNKSDIQNIKNPIKSSAVFKETKYKFIDEMYKWSGAEAGGNKPLKVLDVGCGIGGTSRYLAKKLGGDTKVTGITLSPNQVQRATELAKEKGLDNVEFKVMDALKMEFPDNTFDLVWGCESGEHMPDKYKYVEEMTRVLKPGGTLVIATWCQRETPPEFTESEKDKLKFLYEEWAHPYFISIEEYERHCKKTGKLEAISGANWVKETIHAWRHSIWVGIWDPWIVIWKGFTSKVGPWIWWKVIREIVTLERMHRAFDSGLMTYGMIRAKKQQA
>Guillardia_theta|Cryptophyceae_Cryptophyceae|XP_005841951.1|OUTGROUP
MKTISSKIVVNKWIDEYNDLHKGEEPDARNVAYAKLVNAYYELSTLFYEVGWGTSFHFSYRMAGESFSEGMRRHEYYLTSFLGGLKPGSKVLDVGCGIGGPLRSITRFTGWDITGITINEYQVNRCNQLAARQGLSGQCRAILGDFLAIPAANNSFDGVYAIEATCHAPDRRKVYSEVFRVLKPGGYFACYEWCLTNKYDKNNQYHRWIKKKIEEGDALPDMAYTHEIDDAMRSSGFDILHTRDMSLDPNQKFPWYHPLLPSWNPFVQRFQFNPVGLFLTTWGLRLLEFLWLAPKGTSKIQTMLQQGGIGCVKGGQNEIFTPMYLVVCRKPL
>Guillardia_theta|Cryptophyceae_Cryptophyceae|XP_005842381.1|OUTGROUP
QVLHTSKDLKTSACTASGRPHPVVVMLLFLPEIVREKFYGCGAPLPLGIEGRSVLDLGSGSGRDCYAAAALVGPTGSVVGIDMTAEQLSVARAHAEQYCKSLGYDRCNLNFVEGYIERLEEAGIQANTFDLVISNCVVNLSPDKPRVLREVYRVLKPGGEFYFSDVYCDRRLPKNVQEHEVLWGECIAGALYTNDFIRYARAAGFGDPRILSSAPIEVHDPELKAILGEAKFFSITYRLFKLPEGMLETLCEDYGQASAQAVRYKGTIKGMEHSYMLDDHHLFEKGKLSLVCGNTAAMLENGVSWLAPHFEILGDRSVHYGEFPCKLNFYKLSNFQSDLLC
>Haemonchus_contortus|Nematoda_Chromadorea|CDJ97370.1
MKPYSIFIHYSHRKISNGIFKAERGIHSAVRAHRDYCKMAVDMKRNYLKLLMHFRRHDLNEFIEEHDRLFTEAKITGDHLAVTSHYYSVMSKVIDEYFGGNFHFAPPRHEKLSLEEALTDLHRKIGQRLGLAAGMSCVDIGCGIGGVMKDLASTQANLIGITIAANEVETGNKEFHKLGIDSTCRLVEGDCHDMPLDDGSQDAAYAVYSLKYFPNLDGVMKEVSRILKPDGRFLVYDLIKTEKYDEKDETHIQIVEGLEHACGMPSLHTRAEMVAAAEQFGLIFEEEEDLAVTNENPFHYCFSHSPIFMWLVESHFIRNLVNIAQKLRILPRGFHKFNRIFLSGTVEKIVNGGRLGILSGSNILVFKKKV
>Haemonchus_placei|Nematoda_Chromadorea|VDO25307.1
MHVAGGPHTGIIINKLCKHVPGDCSNHVELSFSVWLSDGNNRKQEKRTLKFTLRNDVELHHGRSVVHNFFKQLMSGFPKDYVSFMMRILKQLQHEFAEIQRIDIEFKLLSEEEQVPIPDAAQYDSGSEVEEVTVGHIQELLEHAFPNGLSVPVMAEALRTTEDEVIHYLGELEALGIVCRVEDEWLRVDTRNVDAVARTVHGMSYISCLLNCFFSGAQDQPTVAIITCLFVEKQAVDALIEERSILHKYKSGGDSNVYSMGRIGHHRVVATKLASIGDSREATTSAGSITTRLLGNFQNIEHVFVVGVGGAVPHFTDAKRHARLGDVVVSASKPDAYIYCHDLIVDRKTDAFSGFAVRRWNPVDHIISRIVEDGSEEVMEKWNEMTTEAVKRLHDAGGDYDFSMPSADTDVLALPVGGGNVVVVPHPNQETRKGPEIHLGPIGALANFKRHFEETEEESVGTFRTKFGEEFELRALDAGFDSVIAAISGSRIDSWTLIRGIADYQHGLSRASKLWQVRFWLNIIGNAVDTVSAGLNYFSLRESSCGCPSCRYAPRRGGKIAASIEDLRICCVLVQFVSFGMIGNSAEVGGSMEKRGKSKIRRTAPCVLKRCPAYSGAGHRPSVEGLNVLFHIIHYSIPCSLVINFINEEVAGAEGLLQNGCGHEKELSEIAHAFQTSRSGTGIAGFELTLLEKDKCFVDVSAPTWLSLFSNEFIEEHDRLFTEAKITGDHLAVTSHYYSVMSKVIDEYFGGNFHFAPPRHEKLSLEEALTDLHRKIGQRLGLAAGMLCVDLGCGIGGVMKDLASTQANLIGITIAANEVEIGNKEFRKLGIDSTCRLMEGDCHDMPLDDGSQDAAYAVYSLKYFPNLDGVMKEVSRILKPGGRFLVYDLIKTEKYDEKNETHIQIVEGLEHACGMPSLHTRAEMVAAAEQFGLIFEEEEDLAVTNENPFHYCFSHSPIFMWLVESHFIRNLVNIAQKLRILPRGFHKFNRIFLSGTVEKIVNGGRLGILSGSNILVFKKKV
>Halicephalobus_sp.NKZ332|Nematoda_Chromadorea|KAE9550693.1
MSTVIDEYFNGNFHFVPPEKEGLKLEEALRVLHKKIGRCLKLESGKTCVDIGCGIGGVITDLEDTEAEITGVTIAPNEVEIGNENLKELGIYPRCQLIEGDCHKMPFPDGSMDTAYAIYALKYFVDLSPILKEVNRILKPKGLFVIYDLIKTEKYDGNNEEHRKIVEGLEYACGMPSLHDRAEMIEKAEAAGLKLIESVDLGKETGHPFYYCFTSSPVFMWLVQSPMIESLIKIGQYLRILPSGFHRFNDIFLAGTVDKIVRGGEFLSVELRNRKEFKVEKIWNRTEIEKENVLPLTKLTPENLQGLDLVIEVAHPQIIEDYGELILEHTNLLVGSPTALANENLFNSMKEKLKQHPDRRLFVPAGAFWGGGDIQKMADLGTLKGLTITMIKHPNSLKVLGELEELCQRAKKTNGAVMLYDGPVRMLCPLAPNNVNTMAGAAVAAHNLGFDNTRAKLIADPSLTNWHIVEVEVVGPNGFVVKTRRENPAAPGAVTGSATYMSFLASIIQSFYKPPGISVC
>Haliclona_tubifera|Porifera_Demospongiae|GFAV01007619.1|p1
MSSSELAPGVSGVSHLSSDDQMSTFEKYSGYYDKQADKRSKEREEHAPNIAMSFYNLVTDFYEYGYSDSFHFAPVYSDLDLPGCLHRWEMGIADTLKAKPGMTILDIGCGVGGPARTIGKYSGANIIGLNINDYQLERARILTKAAKLQDTVTFQKGDFCNMEQFEDNSVDGVFALESICHSTDPYQVYKEVNRVLKPGGIFVDSAWVLTDKFQHGDPVHEKIKHDILVGNGLPDLRSIETVLSKMKEAGLDVIEAKNREHDGDMPWHTFLIGKGCMSLQAFRTSSIGRVFTHYTLSMLETIRMVPAGTTQVHSILLTGADGLVASGKLEIFTPVCKIVAKKPTN*
>Halisarca_caerulea|Porifera_Demospongiae|GFSI01014458.1|p1
MASTSVPQITSLLKDADQVSEKMKGYSEYYKENESEDVEKRKNNSKEITSTFYRLVTDFYEYGWGDAFHFCPLEKGKKFEDCIYDQDVRQGQRLEVGPGKKVADMGCGVGGPARYIAKGVGCDVIGVNISSYQLERCRLLTEKEKLTEKVAFVQADFCNMPFKDSSLDGAYAIEATCHTDKLEKVFREAYRVLKPGCCIVLQDWFMTDKYDPTNKEHRRIKHAIEETNALPDLRMITDGIESLKKVGFGDIEHYDMTEDGDEPWYNILVGRNMCSLSSFRASWLGRNITHAFLLAMQSVGWAPEGTTAVHSLLLRAANELALAGKLGIFTPMYYLKARKPA*
>Halisarca_caerulea|Porifera_Demospongiae|GFTQ01234312.1|p1
MARMGCCMLIIVSTVHKFTCYCTACINHLVLLCSLVHMTLSIFPQDMGCGVGGPARYIAKGVGCDVIGVNISSYQLERCRLLTEKEKLTEKVAFVQADFCNMPFKDSSLDGAYAIEATCHTDKLEKVFREAYRVLKPGCCIVLQDWFMTDKYDPTNKEHRRIKHAIEVGGEHIILSYEPWNWFICRDDRKQNGCPLL*
>Halisarca_caerulea|Porifera_Demospongiae|GFTQ01234317.1|p1
MASTSVPQITSLLKDADQVSEKMKGYSEYYKENESEDVEKRKNNSKEITSTFYRLVTDFYEYGWGDAFHFCPLEKGKKFEDCIYDQDVRQGQRLEVGPGKKVADMGCGVGGPARYIAKGVGCDVIGVNISSYQLERCRLLTEKEKLTEKVAFVQADFCNMPFKDSSLDGAYAIEATCHTDKLEKVFREAYRVLKPGCCIVLQDWFMTDKYDPTNKEHRRIKHAIEVGGEHIILSYEPWNWFICRDDRKQNGCPLL*
>Halisarca_caerulea|Porifera_Demospongiae|GFTQ01234321.1|p1
MARMGCCMLIIVSTVHKFTCYCTACINHLVLLCSLVHMTLSIFPQDMGCGVGGPARYIAKGVGCDVIGVNISSYQLERCRLLTEKEKLTEKVAFVQADFCNMPFKDSSLDGAYAIEATCHTDKLEKVFREAYRVLKPGCCIVLQDWFMTDKYDPTNKEHRRIKHAIEETNALPDLRMITDGIESLKKVGFGDIEHYDMTEDGDEPWYNILVGRNMCSLSSFRASWLGRNITHAFLLAMQSVGWAPEGTTAVHSLLLRAANELALAGKLGIFTPMYYLKARKPA*
>Halisarca_dujardinii|Porifera_Demospongiae|GIFI01118229.1|p1
MSTVPQVGEILKDADAVTQAMDTYSDFYQQNEEHDVEKRKNNSKDIVSTFYRLVTDFYEYGYGEAFHFCPLEKGKPFDACLTDHDVRQGQHLEVGPGKKVVDMGCGVGGPARTMAKALGCDVIGLNISSYQLERCRLLTEKAGLRNKAAFIQGDFCNMPFKDNSLDGAYAFEATCHAPQLENVFGEAYRVLKPGSFIVVQDWFMTAKYDPSNKEHVRIKHAIEETNALPDLRMIPDGVAALKGAGFVDIEHYDMIEEGDEPWFNILMGRNYCSLASLRSSWFGRNMTHTLLVAMQAIGFVPGGTTTVHTLLLRAANELALGGKLGIFTPLYHLKARKPLA*
>Heterocapsa_rotundata|Myzozoa_Dinophyceae|HBLO01013759.1.p1|OUTGROUP
RGWGRRPGAAGRRPQPGPLRSPPDRHRRALRRSSAGQGADADDDVFQEPVGLEEARQDRRVQLAVPGRGGLHREAQRGLRQPRGLVLRPGHGVLRVGLGHELPLRRPAQGGDLRSVHQAPRVLPGRTPGRRQGCQAPRLRLRHRRPRPEHCALHRVRHPGRHHQRVPGEPRQRDLEKGGHLPAGGAGEGRLHEAPVRGQLVRRCLRHRVHLPRARPPRCLQRGPAGAQAGRHLRLLRVVPDRRLREGEPGAREVQARHRGGRRPARPRAHLGLHEGARLRWLRRPGVPRRHDGRPPGGWRRGLVRAPDAVVAPSEVAEVPVQPRHVQADADRPHAPGDRRRRARRHVQDPGHAPGWRHWLRQRRPVENLHPGLADGGEKAPGEVGPWHVATPSEFAARGRGPSRRPHSRPAYESRRLRAAGPRRRSVTRDGTCPWQCQCSTFFIPC*
>Heterocapsa_rotundata|Myzozoa_Dinophyceae|HBLO01013759.1.p2|OUTGROUP
AVGVVGLALLAVVLNLGLSAVLLIGTAALFVGPALGKGLMLTMTFFKSLSVSKKRDKIDEYNSQYQGEEASTEKRSEDYANLVDSYYDLATEFYEWGWGTSFHFADRRRGETFDQSIKRHEYYLAGRLGVGRGAKLLDCGCGIGGPARNIARFTGCDIQGVTINEFQVNRGNAISKREGIFPQVELVKADFMKLPFEDNSFDAVYAIESTCHAPDRHGVYSEVLRVLKPGGIFACYEWCLTDGFEKGNPAHEKCKRDIEVGDGLPDLVHTSVCTKALGSVGFDVLESRDVMMDGHLEDGGEAWYVPLTPSWHPLKWPRFQFNPVMFKLMPIVLTLLETVGVVPAGTCKTQVMLQAGGIGCANGGQWKIFTPAWLMVGRKPLAR*
>Heterocapsa_rotundata|Myzozoa_Dinophyceae|HBLO01013759.1.p3|OUTGROUP
MPPAWSMTWVLHVPAGTTPTVSRSVRTIGISLNMTGLNWNLGHFRGCHDGVRGTYQASPPSSRWPSIMTSRDSRTSKPTEPSAFVQTEVCTRSGRPSPTSMSRLHFSCAGFPFSKPSVRHHS*
>Heterocapsa_rotundata|Myzozoa_Dinophyceae|HBMF01019534.1.p1|OUTGROUP
FFSSKSLWFAMGSAVSISAADLAAGIGSTILAVQLLTPADPLGKTWQLIRQFRKQEKALTCNSNVNGGIDEYNRLHSADDADERNANYKSLVNSYYDLATLFYEWGWGQSFHFAFRHPHEDFGESIRRHEHYLASKLGLSPTASNLKVVDVGCGIGGPMRNICKFTGADVTGLTLNQYQVDRGNELCEADPQLGTEKCRSVQGDFMRMPFKDSSYDAAYAIEATCHAPDRVGVYSEIYRVLKPGSVFACYEWCMTDEYDSNNEEHRRIKKQIEEGDGLPDICHTSVCLNALKEAGFEVLDARDMADDDYGAAKGGKPWMLPLMPSWNPLTQRFQFNWFGYRMTNAFIYMLEMLRLAPKGTVKTQRMLQQGAFGLSDGGITKTFTPMYLMVGRVPAPPI
>Hirudo_verbana|Annelida_Polychaeta|GGIQ01029654.1|p1
NDYYKMFDNNLNQATTEGERLRKEEYGQMVVSFYNLVTDFYEYGWGESFHFAPRFEGESFKQSLARHEHYIPLRLNMKPKMKVLDCGCGVGGPAREIARFSGSFVTGL
>Homo_sapiens|Chordata_Mammalia|NP_001287939.2|OUTGROUP
MDSNHQSNYKLSKTEKKFLRKQIKAKHTLLRHEGIETVSYATQSLVVANGGLGNGVSRNQLLPVLEKCGLVDALLMPPNKPYSFARYRTTEESKRAYVTLNGKEVVDDLGQKITLYLNFVEKVQWKELRPQALPPGLMVVEEIISSEEEKMLLESVDWTEDTDNQNSQKSLKHRRVKHFGYEFHYENNNVDKDKPLSGGLPDICESFLEKWLRKGYIKHKPDQMTINQYEPGQGIPAHIDTHSAFEDEIVSLSLGSEIVMDFKHPDGIAVPVMLPRRSLLVMTGESRYLWTHGITCRKFDTVQASESLKSGIITSDVGDLTLSKRGLRTSFTFRKVRQTPCNCSYPLVCDSQRKETPPSFPESDKEASRLEQEYVHQVYEEIAGHFSSTRHTPWPHIVEFLKALPSGSIVADIGCGNGKYLGINKELYMIGCDRSQNLVDICRERQFQAFVCDALAVPVRSGSCDACISIAVIHHFATAERRVAALQEIVRLLRPGGKALIYVWAMEQEYNKQKSKYLRGNRNSQGKKEEMNSDTSVQRSLVEQMRDMGSRDSASSVPRINDSQEGGCNSRQVSNSKLPVHVNRTSFYSQDVLVPWHLKGNPDKGKPVEPFGPIGSQDPSPVFHRYYHVFREGELEGACRTVSDVRILQSYYDQGNWCVILQKA
>Homo_sapiens|Chordata_Mammalia|XP_005273641.1|OUTGROUP
MKIQFKKECQNRKGLCFLQRLTQEVYHEKDRTISFHSYKFSFTLHIEKVMRSNCHSLEVETAVIHKDKRMDHEAAQLEKQHVHNVYESTAPYFSDLQSKAWPRVRQFLQEQKPGSLIADIGCGTGKYLKVNSQVHTVGCDYCGPLVEIARNRGCEAMVCDNLNLPFRDEGFDAIISIGVIHHFSTKQRRIRAIKEMARVLVPGGQLMIYVWAMEQKNRHFEKQDVLVPWNRALCSQLFSESSQSGRKRQCGYPERGHPYHPPCSECSCSVCFKEQCGSKRSHSVGYEPAMARTCFANISKEGEEEYGFYSTLGKSFRSWFFSRSLDESTLRKQIERVRPLKNTEVWASSTVTVQPSRHSSLDFDHQEPFSTKGQSLDEEVFVESSSGKHLEWLRAPGTLKHLNGDHQGEMRRNGGGNFLDSTNTGVNCVDAGNIEDDNPSASKILRRISAVDSTDFNPDDTMSVEDPQTDVLDSTAFMRYYHVFREGELCSLLKENVSELRILSSGNDHGNWCIIAEKKRGCD
>Homo_sapiens|Chordata_Mammalia|XP_011542898.1|OUTGROUP
MQKQLLPLAAGQRCDYSQRESCCQSPHRAESAGDRSTDNGLHRGAERSFCCALDPLPRRPPAGRRGRDRSSSACPGARARVWPPGMDHEAAQLEKQHVHNVYESTAPYFSDLQSKAWPRVRQFLQEQKPGSLIADIGCGTGKYLKVNSQVHTVGCDYCGPLVEIARNRGCEAMVCDNLNLPFRDEGFDAIISIGVIHHFSTKQRRIRAIKEMARVLVPGGQLMIYVWAMEQKNRHFEKQDVLVPWNRALCSQLFSESSQSGRKRQCGYPERGHPYHPPCSECSCSVCFKEQCGSKRSHSVGYEPAMARTCFANISKEGEEEYGFYSTLGKSFRSWFFSRSLDESTLRKQIERVRPLKNTEVWASSTVTVQPSRHSSLDFDHQEPFSTKGQSLDEEVFVESSSGKHLEWLRAPGTLKHLNGDHQGEMRRNGGGNFLDSTNTGVNCVDAGNIEDDNPSASKILRRISAVDSTDFNPDDTMSVEDPQTDVLDSTAFMRYYHVFREGELCSLLKENVSELRILSSGNDHGNWCIIAEKKRGCD
>Karenia_mikimotoi|Myzozoa_Dinophyceae|GHKS01101508.1.p1|OUTGROUP
VQIAAFIGSAFYLYRNTDKLPTDLEQFKATDQRTQIAVGVALFFAGFQLLRFLYKLAFKTDPIGRTSDLMGKFSVQEKKRNINVNDFIDGYNTLHDDDKTSGDERNSAYSSLVNAYYELATLFYEWGWGQSFHFAYKQKGESFVESIKRHEYYLAGKLGVNKDDKVLDVGCGIGGPYRNIAPFLQANVTGVTLNEYQVNRANELNQQMNLSHRCKSVQGDFHHLPFEDESFNGAYAIEATCHAPVREKVFGEVYRVLKPGSVFAVYEWCLTDNYDPENEEHRFIKKKIEEGDGLPDMCHTSVIDRAMENVGFELLESRDLVYDDYEGGEVWYLPMTPSWNVFSQRFQFTGIGMGITTNLLKVLEAIGLAPAGTSKVQTMLQQAAIGLARGGETETFTPMYLCVGRKPFEEEREEKEGERRRKK
>Karenia_mikimotoi|Myzozoa_Dinophyceae|GHKS01101508.1.p2|OUTGROUP
LLSPSFSFFLLSFFLEGLPAHAQVHGSEGLGLSAPSQPDGGLLEHGLHLAGAGGGESDGFEDLEEVGGDAHADAGELEALREDVPGGRHGQVPDLPALVVVVDQVPRLQELEAHVLHGSVDDGGVAHVGQSVALLDLLLDEPVLLVLGVVVVGQAPLVHGEHGPGLEHSVHLPEHLLPDRGVAGGLDGIGSVEGLILEGQVVEVALDGLAPVAQVHLLV*
>Koerneria_luziae|Nematoda_Chromadorea|GIUA01006416.1|p1
MSIDMSSNFFKLLMHFRRHDLVNFTTRHGELFEEAKERGNHLAVTSHYYSVMSGVIDQYFNGNFHFASPTNKKQKLEETLHELHVRIGELLGLRENVKCLDIGCGIGGIIKDLAPTGADLTGITVARNEVEMGNDMLYQMGVSSRCRLVEGDCHAMSLPAAGMDAAYAVYSLKYFPQIEPVMAEVARVLKKGGKFVIYDLLKTDKYDENNEEHRKIVEGLEYACGMPSLHTRRQMIDACEKAGMSLVYEEDLTDTNGLPFYYSFSHSALFMWLLRSSMVNTLIKIGQAVRILPKGFHQFNKIFLSGTVKKIVDGGQLGILSGSQIFVFQKN*
>Koerneria_luziae|Nematoda_Chromadorea|GIUA01018532.1|p1
LPAQRKETKMAMEGDISIIRNIANTKEMYGIENRAEMVKKVEEYDNLFKDEDNVKARQNNYETLVNNFYNLVTEFYEFGWGQSFHFAPRHRNETFEASIARQEMYLALRLGLHEDLKCADLGSGVGGPMRCIARFSRAHVTGVNNNAFQVTKTLQHNARLGLQSLTACVKGDFMNLPFEDNHFDAAYQIEAFCHAPDKKKVYEEVFRVLKPGGRFAGYQWCTTPSYNPNNVEHKKIIFGIEKGNGVPILEDFQTELDAIRAAGFNVITSYDKAGEGDIPWYDSLAGKYSITGFKHTPLGRILTNYMVWALEKSYIAPTGSLKVHNMLVETADDLVKGGQLGIFTPMFFTLIEKPKN*
>Koerneria_luziae|Nematoda_Chromadorea|GIUA01018603.1|p2
SNPLVFKTGTMLVVLGLIAIAAFAFKGHIFALLERFSYKHVDGLDNVTDKFVGAYKKDDADADSARRDVYTKTTETFYNLITDFYEYGWGQSFHFAPKWQSETFEQAIKRYEHWFASQIGAKKGMRILDVGCGIGGPMREVWRFSQASITGVNITKEHIQRGMRYNQRDGVKDCDFIQADFNEIPVPDNTFDAIYDFEATLHSTDRPRTFKELYRVLKPGGKIVSAQYCLLDAYNDKDPKHREIIRRIDNTNGCYCAGNTVAATTKAFSDAGFVIEKTEDVFDTLGDVPFHSVFVDKTGGRFFGTKLGRAVTTSFLTLFETLRIVPRGTVEVQNMLVGAADSFTEGGDLKLITPGQVYICHKPAESA*
>Koerneria_luziae|Nematoda_Chromadorea|GIUA01019583.1|p1
DLRNPLVFKIRMGKLTPILIALFAAAAGFVILRSGETLRFVGDSKHPGILDLFKNPFIRDKIKGSAEAFHEKNTRLASGEIKEQDSEMVEHYYNIVTDFYEYGWGQSFHFAQYMENESFDETLSRHERRLAEKVGVKAEHNVIDIGCGVGGPARNIHAATKANITGVTINEYQVLRAREHTKSLGYQDKVHFLQMDFTKLDFPDNSFDRAYSIEATCHATDLTDVYREAFRVVKPGGFFGSYEWLTTDKYDAKSAEHAKIMRDIEYGSGLPPMHSLADVMAAAKAVGFELVYEHDYALDTEGVVLPWYHKLDMSAVSTTITHYFTLFMETIGLAAPGSVHAHTMLLHAVDGLVAGGKTGTFTPMHMVVFKKPETAKVAPKN*
>Koerneria_luziae|Nematoda_Chromadorea|GIUA01055374.1|p2
IRLGIEQGDGISNMCKISEGIAAIHDSGFEMLHHEDLADRPDPLPWYWPLAGELRYIQSVGDIFTIVRMTTWGRTIAHGLAGVLETLRLAPPGTKKTADSLALAADCLVAGAKEHLFTPMYLMVARKPAA*
>Lamellibrachia_luymesi|Annelida_Polychaeta|FUN_033246-T1
MEKPTITSLLKPVSERKKVSKAADAYLEFFNNNNKDAAESLRQDNSSDLANQYYDLATDFFEYGWGESFHFATMHKGESFEHAIAKHEYRLALKLKLEPGERVLDMGCGIGGPARNIALFSDAKVTGLNINDYQIHRARELTKSAGVEHLCNFVKGDFCKAPLESETFDKAYAIEASCHAADLCKVYREAYRLLKPGGLFASYEWVMTDKYDPNDPYHNKLKEDIMLGDGLPDINSIETVFHAAKSNGFEILETADLVKQSPVAWYSVMQPRWTLRDFKITPVGRWLTHVALMGMELIGFAPSGSVKVHRTLCRGADSLVNGGKEGVFSPMFLVVARKPGPSTN
>Lamellibrachia_satsuma|Annelida_Polychaeta|KAI0241948.1
MEKPTITSLLKPVSERKKVSKAADAYLEFFNNNNKDAAESLRQDNSTDLANQYYDLATDFFEYGWGESFHFATMHKGESFEHAIAKHEYRLALKLRLEPGERVLDMGCGIGGPARNIALFSDAKVTGLNINDYQIHRARELTKSAGIEHLCNFVKGDFCKAPLESETFDKAYAIEASCHAADLCKVYREAYRLLKPGGLFASYEWVMTDKYDPNDPYHNKLKEDIMLGDGLPDINSIETVFHAAKSNGFEILETADLVKQSPVAWYSVMQPRWTLRDFKITPVGRWLTHVALMGMELIGFAPSGSVKVHRTLCRGADSLVNGGKEGVFSPMFLVVVRKPGPSN
>Laxus_oneistus|Nematoda_Chromadorea|GJNO01007180.1|p1
FDFNCHNFFINMSENSTTEISPVKENLFFGLLKFVTEFYHTDLVKFREEHDELFKMAKKTSDYGPVAAHFYSVMAGLIETYYSGSFHFVPPEFKGQTRHQSEQFLHKTISRLLKHEIGKVCLDIGAGIGGSMANITRYSGGQVAGITVGLNEVTRGNQIFKSKGLDSQCHIFHGDCRNIPFEDEKFDSAYEIYALKYFPDLKPVFDQVHRVLKPHGLFLIYDLVKTEQYDPERSEHKELIETLEYCCGMPPLHSTLELIEAAKQSGLKVVCQLDIQSDPQLPWYQSFIENPLLIRTMESSIFHFILGLGEKIGILPAGFQKFNEMFFSGIVTRLVKCGRMGILSGSRILVFQKEK*
>Lumbriculus_variegatus|Annelida_Polychaeta|GIWA01114918.1|p1
MATAADAPTIGTLLKPMDRTQSIETRADGYLRYFDANRNEVEDERKQHSMDVSNKYYDLATDFYEYGWGESFHFAVLHRGMSRDHALARYEYTLALKLELKPNDFVLDVGCGIGGPARHLADFSGAKILGLNCNDYQLNRARDLTRKTGLSHLCSFTKGDFNNMHFEDNTFDKAYAIEATCHSNDLSRVYGETYRVLKPGGLFAVYEWVMTDKYDPENPLHAKLKQNIMEGSGLPDAVTMSSALDAMRRVGFEIVEARDHATMSTIPWYSSLEPSWSLSGFRGTFVGRWLTNVMLIALESLRLAPKGSVTVHQTLCKGAEGLAGAGAQGIFTPMFLMVVRKPKA*
>Lumbriculus_variegatus|Annelida_Polychaeta|GIWA01114918.1|p2
MNRNGALRCQSQTFERYKHDVGEPATDERATETTQRPARLEAAVPRDGRHGCMISGLYDLKADTAHCVQGRRHRHCVRQTGTFHDVLLEFCVERILRVVLVRHDPFVDSEQSARLQNPIRLTVDTRQIVRMARGLDGVGLVERVVLEMHVVEITLREGAEVAEAGLAGQIPGAVQLVVVAVQAEDLGSGEVGQMSRRSADATAHVQHEVVGLQLELQR*
>Lumbricus_castaneus|Annelida_Clitellata|GGRB01015146.1|p1
MPATESPSISTLLKPVDRTLSIETRADNYLRYFDPNQNEKSIEDLRKENSKDVSNSYYDLATDFYEYGWGQSFHFAVLRPGESRDHSFGKYEYTLGLKLEMKPDDFVLDVGCGIGGPARNLSVFSDSKIVGVNCNDYQLTRARDLTRQADLDHLCTFLKGDFNSLPFDDNTFDKAYAIEATCHSDDLSKVYGQVCRVLKPGGLFAVYEWVLTDRYDHSNRRHRKLKEDIMEGSGLPELVTMSAATEAMRKAGFEIVYAEDRAKASSIPWYSVLQPGWTLSGFRGTSVGRTLTNIMLTALETLHLAPKGSVTVHQMLCKGADGLAAAGVEGIFTPMFLMVGRKPVQPVS*
>Lumbricus_rubellus|Annelida_Clitellata|GIKI01063526.1|p1
SSSSSRTMPATESPSISTLLKPVDRTLSIETRAENYLRYFDSNQNEKSIEELRKENSKDVSNSYYDLATDFYEYGWGQSFHFAVLRTGESRDHSFGKYEYTLGLKLELKPDDFVLDVGCGIGGPARNLSVFSDSKIVGVNCNDYQLTRARDLTRQANLDHLCTFIKGDFNSLPFEDNTFDKAYAIEATCHSDDLSKVYGQVCRVLKPGGLFAVYEWVLTDRYDPTNRRHRKLKEDIMEGSGLPELVTMSAATESMRKAGFEMVYSEDRAKASSILWYSALQPSWTLSGFRGTSVGRTLTNVMLMALETLHLAPKGSVTVHQMLCKGADGLAAAGVEGIFTPMFLMVGRKPVQPVS*
>Meloidogyne_enterolobii|Nematoda_Chromadorea|CAD2168440.1
MSINYQLLKILLNFRQNDLTSFTEIHFHLYADAKQNGDYGPCIAHYYSIMSKLIEKYFCKSFHFVPPLPSQNQQTFNLFETNNFIKTTKYSGNSISNSLKELHLLIGECLQLNNKTKCLDIGCGIGNVDIGNKIFKKLGINKKCQLLQANCSKNIPLSKNSQDAAYAIYSLKYLPKLEIIFSELDRVLKPEGLLLVYDLLKTDKYNEDNVEHRKLLSELEMSCGMPPLHSRNEIIKEANNANFVLIKAIDLDKKVGKPFYYCFSHSKIFMWMIRSSLIEQLINLAQFLHVLPSGFNNFYKIFLSGTIDKIVRAGKLGILSENPSEEEEIFTNSFKSQQQKQNNQKRIGIIGFGRLGQFLKIELSKSPEFLLQKIWNRTEDSNEGVLPLSELNEENLKDIDLIIEVSHPDIIHNYANTILKHADLFIGSVTALAVEKTYNEIKAATRRQEDNHSVFIPSGALWGSRDIQKMADFGVLKTLSITTMLHPNALQLAELSSDSSSELKVLHSFCEECKKTNSPKVLYDGNNSMASASIAAHTLGLDHTRAKLIVDPELRNWQIIEYEATGENGFRTLLRRENPSQPSIGETTGETTYFSFLSSVKETLQLPRGLNIC
>Micoletzkya_masseyi|Nematoda_Chromadorea|HAKI01022128.1|p1
MSAALLTFSLPLSHSLYLPPPSPPSFFPQPSSTMSIDMSSNFFKLLMHFRRHDLQSFEKEHAELFEQAKAKGDHLAVTSHYYSVMSGVIDQYFNGNFHFAPPEQDGQLLEDALHDLHVTIGERLGLDRNTKCVDIGCGIGGVIKDLASTGADLTGVTIAPNEVEMGNADFKEMGVSSHCRLVEGDAHNMPLEDGSMDAAYAVYALKYFPRIDRVMREIARVLKPGGKVLIYDLLKTDLYDEHNEEHVKVIEGLEYACGMPSLHSRQLMIETAEECGLRLCYEEDLSETYHRPFHYCFSHSPLFMWLVKSPVVDSLIKIAQSLRILPAGFASFNRTFLSGTVQKIVDAGEMGILSGSKILLFQKDC*
>Minutocellus_polymorphus|Ochrophyta_Bacillariophyceae|HBMF01019534.1.p2|OUTGROUP
MLLIIGIVLIRHAPLVAGKDRTGLQDAVNFGIHPHSIGRVARRLDGIRGIVARILERHAHEVALHRSALLRSQLRVSLAELVAPVDLILVQSEARNIGAGEFANVAHGAADATSDVHYLEIGCRRRKTELAGQIMLVAADGFAKVLMRVTEGKVKRLPPAPLVKEGGEVVV*
>Monosiga_brevicollis|Choanoflagellata_Choanoflagellata|XP_001748534.1|OUTGROUP
MDFLATVGGVAALGAAAHKYELVEIPQLEHAWKVAAVAGVAAVGAALQTAAEFNPLARSMQLLSTFQSIESSTQADVSSSIDAYNSLYDETKTDDERNQAYSSLVDSYYNLVTLFYEWGWGSSFHFAYRMLGESFSESIRRHEYYLMSFLGAGKGDRVLDVGCGIGGPLTNIARFEGPEVDLTGITINQHQVSRGNTRCKQLGLSHRCRLVRGDFTQMPFKDAVFDGAYSIEATCHAPDRRTVFSEVYRTLKPGSYFASYEWVITENHDPNNAKDVDMLHKVMQGDGLPSLNTIEEVKEAMRDVGFEVVMDRDMAKDPEQVVPWYQPLQSTWNPLSFRFQFNWLGRTVMSNLLRVLELFWLAPAGTARVQDMLQLAAQGLVYCGERQTFTVMHILVGRKPLDA
>Monosiga_brevicollis|Choanoflagellata_Choanoflagellata|XP_001748821.1|OUTGROUP
MPVDPKRAKRPLVVGGVPEHFNYPWHIAQERGLFAKHGVEVEFVEQKLGTGAMIGSAHSGELDLIVALTEGLVADIAGGSNLRLLGTYVASPLCWAISTGISSKMNSAEDLRGGTFAVSRMGSGSHLMAYVLAIHRGWNPETDVKFAVKGNITQLCEGVNDLSTDAFLWETFTTKPYHDNGTVRRIGEVTTPWPCFMLAATTTTIDDKLPQIQAALAAVHEAATLFHAEEATMPTQIAEKYGLKPEDAAAWYQGVRITAERFISEAALDRAVEALQVCHKLEANRYYDPAKFLDTRLAQLRRDLGSMKLYNRAELVKALHRQLKDKNLHKGPISYEALLPFDQHHYHGVQAVEDVAQLLKMSTGDRVINIGSGLGGPARYLAGKHGCQVLACEVQPDLHAAAAELTLRTGLNDKVDHVNGDFSRLSEHLARGHYKHIVSWLTVLHFSNRERLFSNCYELLQPGGTFFAADFVMLQPLTHEERHVLAKEVGCDSLAPSIDEYRQELERAGFKVEQCDDVTEDWRKHTAARVAEFGAQRDVLGPVIGLDVFDYMLKFYTTAVSVIKGQGTLDERGGKDTHNANELRGISNLRLGSVALCVCVCVCEGRLSRLLPPVPMSVCVCLCVPVCACVCVPVCVCLCVPVCVLRRRSTMKALILAAGYGTRLEKGIREDTSGIYSHLLGVPKPLLPIGGIPLISRWIDALVAVPEVDGIYIVVNDYNQRMFQAWLRHYTHNPKRYPIHLVSDGSTTNETRSGAVAAIQLATKTFNIQDDLLVVGGDTLFLEDFDLKTTLAAFQRQHRSHDPKSSMLLAYKTDAAGTAKCGILETDAKDKVTAFLEKPGPEKTNSRLACPCFYLFEADALPLLDRFMTEKAGEPLQARDAPGNFVRYLCAKRNCYVMPISGRWDVGGLPSYIECNAAFTKKGTVGPAGL
>Mus_musculus|Chordata_Mammalia|NP_001371028.1|OUTGROUP
MDPEAVELEKRHVHSVYENTAPYFTDLQSKAWPRVRQFLQDQKPGSLVADIGCGTGKYLKVNSQVHTLGCDYCGPLVEIARNRGCEVMVCDNLNLPFRDQGFDAIISIGVIHHFSTKERRIRAIKEMARVLAPGGQLMIYVWAMEQKNRRFEKQDVLVPWNRALCSRLLSESHQSWGHHCEHPRSRGFQGPGSVCGCAVCFKGRCDSKRSHSMDYGSAVARTCCEAISKEGERENGLYSNFGKSFRSWFFSRSLDESTLRKQIERVRPMKIPEAWANSTVSQQPSRHPSLDLHAPEPFSTKGPNLDEVFVDTSSQRHLGWLRTPGTSDNFSGHKGGGSRRKEGGNFLDITDTGDSVAASNSSDPSARKILRRVSAFDSNDSNSEDSSFLEAQRDATDSKAFMRYYHVFREGELSSLLQESVSELQVLSSGNDHGNWCIIAEKKRSWD
>Mus_musculus|Chordata_Mammalia|XP_006509946.1|OUTGROUP
MDFKHPEGVTVQVMLPRRSLLVMTGESRYLWTHGITPRKFDTVQASEQFKGGIITSDIGDLTLSKRGMRTSFTFRKVRRMPCNCSYSSVCDRQRKATPPSLTESSKEALELEQKHVHQVYNEIASHFSSTRHSPWPRIVEFLKALPSGSIVADIGCGNGKYLGINKDLYMIGCDRSQNLVDICRERQFQALVCDALAVPVRSGSCDACISIAVIHHFATAERRVEALQELARLLRPGGQALIYVWAMEQEYKNQKSKYLRGKRISQGDKDELNSATSTEEFLVNQTPEGVNEDPALSVNSSSITKEEEYKSRKVPNSELPIHINRTCFHSQDVLVPWHLKRNPGKDKAIEPSGVAGCPDPSPVFHRYYHVFCDGELEASCQAVGDVSILQSYYDQGNWCVVLQKV
>Necator_americanus|Nematoda_Chromadorea|XP_013298400.1
MGVDTNCRLLEADCHDMPLEDASKDAAYAIYSLKYFPQLEGVVKEVARILKPGGKFLVYDLIQTEKYDEKNEEHVEIVEGLEYACGMPSLHTRNDLLSAAERYDLILEEEEDLAVTNGNAFHYCFSHSPLFMWLIGSPFIRNLISIGQRLRILPKGFHKFNAIFLSGTVQKIVNGGRLGILSGSKIFVFKKK
>Neopetrosia_compacta|Porifera_Demospongiae|GIYW01007509.1|p1
MTDVQLDSPGVTQVVHLQEGAKSVVDSYSRFYSSFNEEKRKEREENTRQITESFYELVTDFYEFGYGRSFHFAPVYEGKSNEECIEKYEREVSRALDVRPGDRVLDIGCGVGGPTLTVAKETGAEVVGLNISDYQLKRAKMHTEKAGLKSQVSFMKGDYCNMTDVEDNSYDAVCAFESTCHASDPLKVYREVFRVLKPGGLFVESAWAMNNNYIPGNPEHDHIKHEIMVGNGLPDIRTVKFLLSQQREAGFVIADARECHDDGDLPWYTFLMGKGCLSFQNFRVSRMGRTCTHYMLTAMECVGVVPKGSTKIHEILLVAADSLTAAGKRDIFTPMLKVVSRKPTE*
>Neopetrosia_compacta|Porifera_Demospongiae|GIYW01040850.1|p1
IFRVLRPGAIFTGYDWCMTPLYDGSNPEHRKLRQRIVYGNGVPQIASFTDVTDSLRAAGFELVEVRDRASDADPQTPWYQPLEGCGLTLRGLPRTPFGRKITSAALRVLEGVRAVPKGSFEIQGMLNEAADSLVAAGHLGIF
>Neopetrosia_compacta|Porifera_Demospongiae|GIYW01054291.1|p1
MASKSSTYRLTSPGITQVVHLQGEANYVADSYSRFYDSYDEAEQKRKENAKQLAESYYELVTDFYEYGYGQNFHFAPVMDKKSLNECIEEYQKEIARAINVKPGSLVLDIGCGVGGPTRTFARATGAKVIGLNISDYQLKKARMYTEKMGLQELCSFVKGDFCNMKEIKDNSCDAVTAIQCTCHASDPLKVYSEVFRVLKPGCLFVESAWVMTDKYIPGNPEHDEIKHKIMFGNGLPDLHTREFLLSKQREAGFQIVDSHHCHYDGDLPWYSFFDGSRCLSLQAFRLSPLGRIYTHYMLTTMEYIGMVPKGSTKIHEILLVSADGLIAAGKRDIFTPMLKIVSRKPEN*
>Neopetrosia_compacta|Porifera_Demospongiae|GIYW01068279.1|p2
MATDFHNPISQAIRPEDTAETLSKYRNSQERGKEEYAHMMRSFFDLVTDFYEYGWGQSFHFAPMKKGESFEESMAAHEYFLGEAMGLRPGMKVLDIGCGVGGPQRAIARKFGSSITGLNINEYQVKKCSTYNK
>Nippostrongylus_brasiliensis|Nematoda_Chromadorea|VDL79338.1
MECSVLLAKATDRPGGWSKCCLDLVEDVYNEFLSEHDQLYNEAKTTGDHREVTSHYYSVMSKVIDEYFGGNFHFAPPRKNNLTLEEALGDLHRSIGQKLGLAEGRSCVDLGCGIGGVIRDLAPTKANLIGITIAANEVEIGNNEFLKMGIESKCRLVEGDCQDVPLEDSSQDAAYAVYSLKYIPHLDGVMREAKTSRELFQVSRILKKDGLFLVYDLIKTDKYDEKNETHAEIVEGLEYACGMPSLHTRAEMIAAAERYGLCLEEEEDLAITNKMPFHYCFSHSPTFMWLVESSLIRGLVSVAQALRILPQGFDAFNNIFLSGTVQKIVAGGKLGILSGSKILLFKNKA
>Odontella_aurita|Bacillariophyta_Coscinodiscophyceae|GHBW01054489.1.p1|OUTGROUP
CQRDAPIYRIPKAAGAGSDVKSSVDKYVKYHNEKETEGGSRTEGYAEMINQYYDLVTDFYEWGWGQSFHFGNRYKGENFYSSIARSEHWLSSQMGLKKGMKVLDVGCGVGGPAREIARFSGCHVTGINNNAYQITRAEKHTKAAMLQDQVDFVKGNFMEIPFPDNHFDAIYQIEATAHAPDKVACYSEILRVLKPGGVFGSYEWCLTKKYNPDSEEHRKIKRGIEEGDGLPDIATTEEVVEALIASGFQVVAEEDRCLKLSPCDIPWYEPLESRFSLKNIHHTEWGHKIASTFLRSLERVKILNEGTAEVQEFLHAAAVNLALGGQKEIFTPAFFTLAVKDQEKKGDNEESTED*
>Olavius_algarvensis|Annelida_Clitellata|HACZ01051716.1|p1
HEYFLGMKLGLKAGDTVLDIGCGIGGPARHIASLSEANVIGLNINDYQLSRARILTEKAKLDHLCSFVKADYNHMPYGEGHFDKVYAIEATCHSPSLCSVYSEVFRVLKPGGLFALYEWIMTDTYNPTDPYHKKLKADILEGDGLPDLASVPQVLTAARQAGFEV
>Onchocerca_flexuosa|Nematoda_Chromadorea|OZC09655.1
MVATKIPHSGGLVVLSPLVQSPEHNVVLISRNIDIEYNRILHVAGGEHTGIVINKFIDGEPSLLCFSVWLRNGDMKKQENRCFRFRFFEDIENTDKHAIAQQFFRDLVSVFPRDYVTFLKRILKLMQGDYGALREIEIDMQFAKENETYQMPDPKQYDSGSEVENVTIAHVQEVLEHAYPNGLSVDIIAESLRCTNKEVNGFLSELEALGVVQKLQNEWIRVSAVDSIDMSRIPTSFGPRDNPTVAILTCLFVEKQSIDAIISNSTTVHRYRSGGDSNIYTLGWIGKHQVVVTKLAVIGDSREATTSAGSITTRLLGNFQHVEHVFIVGVGGGVAHYTDASRHVRLGDVVVSGPDPNSYVFAHAYTVDRATEHVNGFLVRNWNPQDAIITHIAKNMDDKMIAEWDSITKTTIDRLDAANGDMSFSRPPPQADLLAVPVGGGQVVVIPHPNSERINSVVHVGSIGAMVSYRKQTFANEEQIGEDTSSATAQFRDIFATNHNLRAVDAGFDSVIAAINGSRIDSWALIRGIADYQHGQSRASRMWQKTIIPWRNTVLIMSIDLTSKFFKLLRHFRQENLKTFAEEHDRLYREAKAKSDYSMVTMHYYSVMSTVIDEYFNGSFHFAPPRYEQQTLENTLKELHERIGHCLQLTEGKKCVDIGCGIGGIMHDLAFTGANLTGVTIAGNEVTIGNQRFQNQGLENCIIVEGDFSHLPLVDNHYDCAYAVYALKYLEDLKPALQEVNRILHPGGLFLVYDLLKTDKYQSSSEKHKAIIKNLEYACGMPPLHSKKEIISTAKIYDLELIENTDLDRETGNPYYFCFSHSSLFMWLISSSLVDWIISIAEAFHIMPKGFLRFKRIFLAGTVNNIVHAGKLGILSGSEILLFQKIK
>Onchocerca_ochengi|Nematoda_Chromadorea|VDK61457.1
MLSPPTKLSCIWDKANNKTFAEEHDRLYKEAKTKSDYSMVTMHYYSVMSTVIDEYFNGSFHFAPPRHKQQTLEDTLKELHERIGRCLQLTEDKKCVDIGCGIGGIMHDLAFTGANLTGVTIAGNEVIIGNERFQNQGLENCSIVQGDFTYLPFMDNHYDCAYAVYALKYVEDLKPGLQEVNRILRPGGLFLVYDLLKTDKYQSSSEKHRTIINNLEYACGMPPLHTKEEMISTAKTCGLELIKSTDLDRETGNPYYFCFSHSSLFMWLISSSLVDWMISIAEAFHIMPKGFLHFKRIFLAGTVNNIVHAGKMGILSGSEILLFQKIK
>Ophryotrocha_diadema|Annelida_Polychaeta|GENQ01003377.1|p1
MDADLKPTISSVLMGPNDSRPVNGTCDKYLEYFDSKQSDKDNTLNRKNNAVDVADSYYDLATDFFEYGWGESFHFAPLRKGESREHAFAKHEYWLAHKLELKEGERVLDTGCGVGGPARHIAAFTGAKITGIVNQ*
>Ophryotrocha_diadema|Annelida_Polychaeta|GENQ01004874.1|p1
MLTXKKVKEDIMEGDGLPDIESKQVCLDAIKASGFEVLEAQDLATIPGTIPWHSVLMPQWTIQDFKITPMGRWATHLMLFGMESIGLAPKGSVKVHRMLCKGADGLVKGGKEEIFTPMFFVLARKPLH*
>Ophryotrocha_diadema|Annelida_Polychaeta|GENQ01005341.1|p1
MKPGEKVVDFGCGIGGPARNIAAFTDAKVTGININDYQIQRATDLTKKAGLDHLVSYHKSDFCDISLPDESFDKAFSIEATCHCNDKESVYGEAYRLLKPGGTFAVYEWLMTDKYDPKNPYHKKIKDDIMEGDALPDIETPEVAIAAMKKAGFEVLDHNDLAGRGDYPWYTLLMPKWTIADFKITPMGRWATHLMLFGMEYTGFAPSRCGQSSQNVVQRRRWISERWKRRDFLPLCILLCVENR*
>Ophryotrocha_diadema|Annelida_Polychaeta|GENQ01043776.1|p1
VLALSNWGSPSRTTDLMGPNDSRPVNGTCDKYLEYFDSKQSDKDNTLNRKNNAVDVADSYYDLATDFFEYGWGESFHFXXLRKGESREHAFAKHEYWLAHKLELKEGERVLDTGCGVGGPARHIAAFTGAKITGITINDYQIKRATQATAQAKLQHLVNFENADFNNTHXXXX*
>Ophryotrocha_diadema|Annelida_Polychaeta|GENQ01048083.1|p1
DYFAPIYKGDTKEQSFSRHEYQLALRLGMKPGEKVVDFGCGIGGPARNIAAFTDAKVTGININDYQIQRATDLTKKAGLDHLVSYHKSDFCDISLPDESFDKAFSIEATCHCNDKESVYGEAYRLLVLIWQFIKY*
>Orbicella_faveolata|Cnidaria_Anthozoa|XP_020604180.1
MSNSEKDNVENADHASLMNYNRTAYGHDFVRDNVTRYVKQFERGKEESEREANRKKRIQEVRDISDNFYTLVTDFYEYGYGRSFHFAPVLSASSSMQECIAAYERDIARTIKAGPGMKLLDAGCGVGGPMLQIAKFSGAQVVGLNPCEYQLKRVKYHIEQDNMQNQCSGVKGDYHHMEFDDCTFDGAYALESSVYARDPEQVYREILRVLKPGAIFVDSAWAMTDAYDPQNPEHVKIKEDIEIGNGVPDMRTQAVILEAIRRSGFEILEYKNAQCDGKLPW
>Panagrolaimus_sp.|Nematoda_Chromadorea|GHON01012828.1|p1
KYFINLNNFAMSIDLTRNFFRLLVHFRRQDLEAFSNEHARLFENAKESNNHGPVTSHYYSVMSTVIDEYFNGNFHFVPPVCDGLKLEQALRTLHERIGKCLQLESGKNCVDIGCGIGGVIMDLESTEADITGVTIAPNEVEIGNANFKEYGIYPRCQLIEGDCHHMPFEDSSKDAAYAIYALKYFVDLDPILKEVSRILKPKGLFVIYDLVKTEKYDENNAEHKKTIEGLEYACGMPSLHKRDEMIAKAKTSGFKLKETIDLGEETGFPFYYCFTSSPLFMWMVESPIISTLIKIGQAIKILPSGFHRFNDTFLAGTVAKIVRGGQMGILSGAEIMVFEKL*
>Panagrolaimus_sp.|Nematoda_Chromadorea|GHOP01002327.1|p1
MSIDLTRNFFRLLLHFRRQDLENFANEHDQLFAVAKQSNDHSTVTSHYYSVMSAVIDEYFNGNFHFVPPEKDGLTLEEALRLLHQRIGKCLELGPGKKCIDIGCGIGGVIHDLEETGADITGITIAPNEVEIGNKNFKQLGIYPRCQLVEGDCHHMSFEDSSIDAAYAIYALKYFVNLDPIMTEVSRVLKRKGLFVVYDLIKTDKYDETNKEHREIVEGLEYACGMPSLHYREEMIRKADAAGLKLVNNIDLGEQLGQPFYYCFTSSRLFMWLVQSPVISTLVKIGQYLGLLPKGFHRFNTTFLAGTVDKIVRGGQLGILSGAEILLFEKQ*
>Paraescarpia_echinospica|Annelida_Polychaeta|GHDM01076229.1|p1
ALPISAAYASGVIQAGLTDATSLTQTRRLPLASLTRPGHHTSSFGLFCHSHVPETDMTAEVSGGHESVLDHYKEKAIHEQLTMPTPHETASNGYLRKRRGSGAQVESNGFIVADGQTREDNDDGTTKKAEEEDMERPRITSLLKPVNETKKVSKAADAYLEFFNNNNKDGAEGMRQDNSSDLANQYYDLATDFFEYGWGESFHFSTIHKGESFEHAIAKHEYRLALKLRLEPGEKVLDMGCGVGGPARHIALFSDTKITGLNINDYQIRRARELTKAAGVGHLCTFVKGDFCKAPLESETFDKAYAIEASCHAADLSKVYREAYRLLKPGGLFASYEWVMTDKYDPTNPYHKQLKEEIMLGDGLPDVNSVETVLHAVKSNGFELLETADLADHSPIPWYSVMQPRWTIADFKITPLGRWLTHVALMGMELVGFAPSGSVKVHRTLCKGADSLVNGGKEGVFSPMYLVVARKPGLSKQ*
>Paramicrosporidium_saccamoebae|Rozellomycota_Rozellidea|PJF17460.1|OUTGROUP
MCVVREVFERVASKYDLMNDVMTAGIHRLWKDQFAAHTHPVNGAKVLDVAGGTGDIAFRLISNANKRAVYDYSVTVLDINEKMLEVGKQRATQRGLTRGLSWVVGNAEQLSFPDNTFDVYTVAFGIRNCTHIDKVLSEAYRVLKPGGKFCLELSPGAFQDAPFLKSFYDKYSFEIVPILGQLFAADRQSYQYLVESIRRFPDQKKFSEMITNAKFERVCHENLFNGVAAIHFAWKPKEHAM
>Parapristionchus_giblindavisi|Nematoda_Chromadorea|HAJV01002035.1|p1
TMSIDMSSNFFKLLRHFRRHDLQTFTKEHEDLFREAKQNGNHLAVTSHYYSVMSGVIDQYFNGNFHFAPPENDTQILEEALHDLHRIIGDRLGLKEGIKCLDIGCGIGGVIKDLAPTGADLTGVTIAANEVEIGNNDFIKCQISSHCRLIEGDAHDMPLPENCMDSAYAVYSLKYFPKIDKIFEEISRVLKPGGKFLIYDLIKTEEYDEKNDDHSEIIEGLEYACGMPSLHTRIEMITEAEKCGLRLCHEEDLSDTHNRPFHYCFSHSPFFMWLVRSPIVDSLIKIGQVLRILPYGFASFNRIFLSGTVQKIVDGGQMGILSGSQIFVFEKDL*
>Parargyrops_edita|Chordata_Actinopteri|GICI01014313.1|p1
AKRAAIMSIDLTSNFFRLLTHFRRHDLVAFENEHDRLYKGAKRTSDYSAVTSHYYSVMSAVIDEYFNGNFHFVPPQNNRQTLEEALTAMHIKIAEYLKLGKGIKCVDIGCGIGSVMKDLAFTGADLTGVTIAGNEARMGNALFKEEGIANCEILEGDCHQMPFDDTSFDAAYAIYALKYFVDLSPVLREISRILKRDGLFLVYDLIKTQKYDDNSIEHKELIEGIEYACGMPSLHTREEMVERAAECGLDLVDALDLDADTGNPFHYCFSHSPFFMWLARSSLIGYLISAAQAIGILPKGFYRFNKIFLSGTVTKITQAGKMGLLSGSQMLVFQKK*
>Perinereis_aibuhitensis|Annelida_Polychaeta|GDAF01010172.1|p1
MATQRVVPNLTQVVQPVGKEGDKSHSLYTRYYHDNDEAVTKRKEECVEVCNMFYNLVTDFYEYGWGTGFHFCPMRTGESFEHAMGKYEYRLALKLALKPGMKCLDVGCGVGGPGRNIASLSGATIVGINYNKYQLGRCQFHAKNQRLEDICKYIEGDFDHMPIPDNTFDAAFSVESTCHSEGKKVFGEVYRTLKPGAKFAFYEWIMTDKYDPNNKEHVKIKNGILIGNGLPELQTAAEVKESLKAVGFKILEAQEYKDTGTLPWYYSLQGRWTITDFKSTPLGMFMSHCMLWVLETVRLSPPGSVKVHGMIVQAAKDLIKSGQLDIFSPCYLVVAEKPLK*
>Perinereis_aibuhitensis|Annelida_Polychaeta|GDAF01019697.1|p1
FYEYGWGRSFHFFAMNKGESFDHSISKHQFRLALKLGLQPGMKCLDVGCGVGGPGRNIAALSGAHVIGLNYNKYQISRCEFHTKNAGLEHLCKFVQGDFHNMEFSDNTFDAAFSIEATCHADDLSRVYGEVYRVLKPGSRYVSYEWIMTDTFDPNNTHHAKIKEDILVGNSLPDLATASGVQAALKKVGFKIIEAEDVANSGSLPWYTSLQGQMSLSGFKSTPLGMFMTHCMLWVMESLKISPQGSVKVHNVLVKGAKALLKAGEEGIFTPSYLVVVEKPAQ*
>Physcomitrium_patens|Streptophyta_Bryopsida|XP_024364852.1|OUTGROUP
MLTMNDEDQQWGKYKDDYHEGVWVKDVLEIPFLEGLFKRFADEKLKQGNPWKALDVGCGMGKYTTRLLRAGASYVVASDVAAEMVAGAKKETEQFLLAHRSGGPAGIGEAEFHVCSAVHLTSIPRIEETTFDLAICIYVFCNLVSKEHVKQALAEISKLLRPGATFMVYEPHVVEYLTGTAQQTGNVEYVPKADGTGYKYFEDEGKPRTLRIRMNAGRPIEIVNRFYTLSFWVTAFSEAGFQVTQFHEPHISVTDVPSDAPSFMRYYAECPNAMCWVCTKVSQ
>Physcomitrium_patens|Streptophyta_Bryopsida|XP_024372758.1|OUTGROUP
MAFHAAERSLQSTYWKEHSVEPSVEAMMLDSQASKLDKEERPEILSLLPPYENKDVMELGAGIGRFTGELAKHAGHVLAMDFMENLIKKNEDVNGHYNNIDFKCADVTSPDLNIAAGSADLVFSNWLLMYLSDEEVKGLASRVMEWLRPGGYIFFRESCFHQSGDHKRKNNPTHYRQPNEYTNIFQQAYIEEDGSYFRFEMVGCKCVGTYVRNKRNQNQVCWLWRKVQSDGPESECFQKFLDTQQYTSTGILRYERIFGEGFVSTGGIETTKAFVSMLDLKPGQRVLDVGCGIGGGDFYMAEEYDAEVVGIDLSLNMISFALERSIGRKCAVEFEVGDCTKINYPHASFDVIYSRDTILHIQDKPALFQRFYKWLKPGGRVLISDYCRAPQTPSAEFAAYIQQRGYDLHSVQKYGEMLEDAGFVEVVAEDRTDQFIEVLQRELATTEAGRDQFINDFSEEDYNYIVSGWKSKLKRCSNDEQKWGLFIAYKAL
>Physcomitrium_patens|Streptophyta_Bryopsida|XP_024374938.1|OUTGROUP
MATMKATMVVSSSFCVGRSSIHGTRLGHCKETERIACGFNPVRSEFTRRISASVTLPSVDDRVDRKPLVSTEQVGATEVGQRQQLFNKVAPMYDSLNDWLSLGQHRVWKRMAVAWSGAKRGDRVLDICCGSGDVSFLLAEKVKPTGNVVGLDFAQEQLDVAARREDDSNLCSKIEWRLGDALALPFDEGSFDAVTMGYGLRNVASVPLALKEIRSVLKPGSKASILDFNRSENDSVVHFQGWMLDNLVVPGASLFGLADEYAYLKTSIARFPTGPQQEEFAMAAGFSKAVHYEIAGGLMGVLVVTK
>Physcomitrium_patens|Streptophyta_Bryopsida|XP_024389230.1|OUTGROUP
MAVALGAAGSFAGAAAARAWTCSSSISSCNEIRTRSTSVTSAQVCGLIRADDEVGRRGVKTRSLRSGGVVRRAVQRTEPELYDGIAHFYDESSGVWEGIWGEHMHHGYYDEEIVEAVVDGDPDHRRAQIKMIEKSLAYAGVPDSKDLKPKTIVDVGCGIGGSSRYLARKFQAKVNAITLSPVQVQRAVDLTAKQGLSDLVNFQVANALNQPFQDGSFDLVWSMESGEHMPDKKKFVGELARVAAPGGRIILVTWCHRDLKPGETSLKPDEQDLLDKICDAFYLPAWCSPSDYVSIAKDLGLQDIKSEDWSEYVTPFWPAVMKTALSMEGLVGLVKSGWTTMKGAFAMTLMIQGYQRGLIKFAAITCRKRD
>Physcomitrium_patens|Streptophyta_Bryopsida|XP_024395494.1|OUTGROUP
MAKEGARHLVSNIGGVLPKHEVLKSTEEYEKYHAMHGGDKEARKSNYTDMVNKYYDLVNSFYEYGWGESYHFANRWRGETLRESIKRHEHFLALHLHLKPGMKVLDVGCGIGGPARGIAAFSGASVTGLNNNDTQIARGKVLTEKAGLSHLVDYMKADFMKIPVADNTYDAVYTIEASCHAPDPVACYSEIRRVLKPGQLFAGYEWCITDAYNPGNKDHKRIKEEIELGNGLPDIRSTRQVLQALKDAGFEILMEEDLAKHSQVPWYQPLDPNHFSLSTLRLTPIGRFFTHNMVRVLEALKIAPEGSARVSTFLEQGMFGLVDGGRMEVFTPMYYFLVRKPLESS
>Physcomitrium_patens|Streptophyta_Bryopsida|XP_024401461.1|OUTGROUP
MGSVGGSGGSGTEAWATWGMFLGAMGAMGAGAYYMLVMTGAAERKGKRAVDLGGGSITREQVKSSYQKYASFFEKPKQIEAKDNVPNFVDTFYNLVTDIYEWGWGQSFHFSPAVPGKSHKESTRIHEERVVDLLGLKPGEKVLDVGCGVGGPMRAIAAYSQAFVTGITINDYQVERARSHNKKAGLDRLCEVVCGNFLQMPFEDNSFDGAYSIEATCHAPELKDVYSEVFRVLKPGHLYVTYEWVTTPLFRADNAEHVECIHGIEHGDALPGLRSYKQVGEIAKEVGFVVLEDRDLALPPAKPWWTRLKMGRLAYYRNHLMIALLSFLGIAPKGVVDVHEMLFKTADHLTRGGETGIFSPMHLLLLQKPEKSS
>Platynereis_dumerilii|Annelida_Polychaeta|HALR01229039.1|p1
MGSPEQPGIPAITQLIRPLEEEKVNNSIDKYLTYHEKKDEAVTKRKEESAMVTNNFYNMVTDFYEYGWGKCFHFCAMSKGESFEHSIAKHEYKLALKLGLKPGMHCLDVGCGVGGPGRNIAVFSGAKITGLNFNKYQISRCEFHTKNAGLEHQCKYVQGDFNSLQFPENTFDSAFAVEATCHCDDLSRVYGQVYKVLKPGGRFAFYEWIMTDKYDVNNKTHAKIKEEILAGNGLPDLVTANGVMEAIKKAGFKLLEASDISNSGTLPWYYSLQSKWSLSEFKSTPLGMFMTHCCLWVMETLRLCPQGSVKVHNMLVGGAKALLQGGEEGIFSPAYLVVVEKPSQ*
>Platynereis_dumerilii|Annelida_Polychaeta|HALR01261698.1|p1
MTQRHAVIPNLTQVVKPCEEVGTYQKSYTDFYENNDDADAKRQVSSAHVSDLYYNLVTDFFEYGWGCGFHFCPMRVGESFEHAQGKYQYRLALKLALKKGVKCLDVGCGVGGPGRNIATLSGATIYGININKYQLERCRFHAKFHELEDICKYIEGDFHDMPIPDNWFDAAFSVESTCHSEDKKVFKEIYRILKPGSKFAFYEWIMTDNFDPNNKDHARIKHGILLGNGLPDLQTADECLASLRQVGFKVLEAEDISGSATLPWYYSLQGRWTIAEFKSTPLGMFLSHYMLYVLETLRLSPKGSVKVHGMIIQAARDLIEAGKLGIFTPCYMVVAEKPQES*
>Plectus_murrayi|Nematoda_Chromadorea|GGJS01026788.1|p2
LCSIVVGDCNNLPMESNTFDSAYAIYALKYFGDLQPVFQQVNRVLKPGGLFIVYDLVKTNQYDKGRVDHREIIEGLEYACGMPALHTNEETVRVAEGNGMELVRQFDLAEVSGRAFHECFS
>Porites_astreoides|Cnidaria_Anthozoa|GEHP01154325.1|p1
MSKRDEGSMENSEHNSLMNYNSQAYGHDFVQENVKRYIKQFERGKEKSEREAKRKERIQNVTDISNNFYTLVTDFYEYGYGRSFHFAPVLSASSSLQECVVAYEREIARTMKANQGMKLLDAGCGVGGPMINIAKFTGAHVVGLNPCEYQLKRVKFHIENNNMQQCCIGVKGDFHHMEFGDNTFDGGYALESTLYATDPEIVYREIRRVLKPGAIFVDSAWAMTEAFDPKNAEHVKIKEGIEIGNGIPDLRTQLVLLEAIRKSGLEIVEYKNAHCDGELPWYTFLVGKHAFSLDAFRVSSVGRKLTHFMLSAMEMLRIVPQGSTDVHNVLLTAADALIQGGRKDIFTPMFRLVLRKPL*
>Porites_astreoides|Cnidaria_Anthozoa|GEHP01204110.1|p1
ASGVAALSGVYLLLKRRGKKSTTSSAEAVDAIERKKIRKAFIDFLDVSGEKVGDEKSEESEFPPQFFKCLAEFTEYGWGESFHHSLPLPGKSYEASEAAYQARIAALCGLKPGMKCLECGCGIGGATRTIAAISGAEITGITNVPYHLERAAYHNDRYGLTSLCKPMLGNFLKMEFANASFDAAYAIEALCYATDLTKAYKEIFRVLKPGSIFVCFELVTTPLYDPTNPAHVKAVNDITYGNGLPDLRSAEAWIAAAKSAGFDVVKECDLALQSKVCKPWYTRLEGMIGSSVVMAQLFVNMLAFLHLIPAVKKRVHDMLVDAAPAIVTAGKEGFFSPMHMFVLRKPRVPAK*
>Porites_astreoides|Cnidaria_Anthozoa|GEHP01236001.1|p1
MDLSPWTAALESSFDRLAENKTAVAVASGVVVLSGAYFIFRSRAKRQSKSKPQLSEIAAGGIDRNQVRKAFVDYSNSYGTEAGAGILEKSETPGLVDTFYNLVTDFYEWGWGESFHFSVPLHGKSEMASEAANESRIATLCNLRPGMKCIDCGCGVGGPMRTIGSFSGAEITGLTINQYQVDRANYHNRRYGVDALCKAVQGSFLNLQFPDNSFDAAYAIEATCHAPDVAVAYGEIFRVIKPGSIFVSYEWVSTPLFDSTKPEHVKAIDDISYGNGLPDMRSAAECIEAAKRVGFEVVDQYDLALQSKHCQPWYARLERVYNKATVINRALVNLLSFFHLLPSGMKQVHDMLVDNAAQGLVTGGKLGIFTPMHILVFKKPVPVKT*
>Porites_astreoides|Cnidaria_Anthozoa|GEHP01320567.1|p1
MMGLSWERFPAQQVTIALSGILAASSLLPLFLHGSYLVLGRIALVAVIVYNFIYGVALWSKLLDRRNKVTLETLTTWEAASRKDGNQVSTHLSVPYYDIVTDWYEFGWGESFQLGGAQGCREESFAERLRRHNYWFAHRAGIQKGQKWMDLGCGIGGPMRNISRFTEAEIVGLNVNEYQLMKARELLKRERMEKLCSVVCSDFKDLAKHFKPDSFDGMYSMEAICHSEDPSSLFVDIVKILKPGGVYCSFEWLLTDKYDPNDATHRRCKRAVEIFGGVGCLRTIQEFKAAVQKAGLIFQTEDDFDRHQDHLYPEAWQRKFNPNASILNFPISRWGIQMAHWMLVASEFCRLVPAGSSATHKKICSRIPDVRLSGELKIFTPHYFSMWKKEGKEQ*
>Porites_astreoides|Cnidaria_Anthozoa|GEHP01353118.1|p1
MSDYGLSLTKLWSTATRKRGIGSEKLQPKDNRSTSEEAEYFHKIYEDRDESSGTRKKEAAKMVDTFYDLVTDFYESGWGQSFHFAPRGKYETFHESILRHEYYLASNLQMNCSDKVLDCGMGIGGPMRNIAQFTRAHITGITINEYQVKRATTLNKNAGLEKLTLCKEMNFLKMKFKDNVFDKVFSIEATCHAGNRIEVFSECFRVLKPGGLFGSYEWVMTDKYDPKNKNHIKIRQQIEKGNALPQLITSKESIQLMKKAGFEILKVEDLATKEYEASSDQRPWYQTLQSGCSFENFPQSKIAMYLTHTLCTVMEKVGLAPKGTVKTHEILLEARDGLVAGGLAEIFTPMLMVICRKPKNDE*
>Porites_astreoides|Cnidaria_Anthozoa|GEHP01428246.1|p1
MDVSLISDALQSAYDRLSENTTAVAVGVGGAVVLSGVYFLFRSRSASKRDKPRGTDIGGGNIDRKAVRKAFVDYSNSYGKDAGVGIIDRNQTPGLVDTFYNLVTDFYEWGWGESFHFSVPMPGKTEMASEAANEARIATLCKLRPGMKCIDCGCGVGGPMRTVAAFSGAEVVGVTINQYQVDRANHHNRRYGLDALCKAVHGSFLKLEFPDDSFDAAYACEATCHAPDVSVAYREIFRVIKPGSVFVSYEWVTTPLFDPTNEVHVKAIDDINYGNGLPELRTAVACIEAAKSIGFELVMEYDAAQQFGSGSAWYTRLERLCRSTAILNKFLVAFLSTVGLLPSGMKQVHDMLLCSAAEGLIVGGKEGIFTPMHLLVFRKPEA*
>Porites_astreoides|Cnidaria_Anthozoa|GEHP01488659.1|p1
NNLRFVVSLQQHTKTVIMSGMGYSSLISRVVTGKGQGGVLSTTVAENQEDFEKAATRHEKAWKTSEQAPERKKEYANLVSNFYNLVTDFYESGWGQSFHFATRYRGETFKEGIKRHEHYIGSCVGAKPGKHILDLGMGIGGPMREIAQYSGARITGVTINAYQVDRANRLNKQQRLDHLCQAQVMDFCNLKFKDNTFDGIFGIESTCHAPNRKVVFAEAYRVLKPGQCFASYEWVTTDKYNPKDPEHRKIKLMIEDGNALPEIISYKKCLEDLEEVGFEIVEAMDVNEKAKKCNQQEWWEEFVPSWSLETFPHTKLGIFLTNMMTWTLETCRIAPSGTHATHQILLKARDGLLAGGEKGIFTTMYLMVGRKPLKSKK*
>Porites_astreoides|Cnidaria_Anthozoa|GEHP01586405.1|p1
MSNVSGSFSSVLTGAASGRGKGSMNVSDTKNIDKESKFVEEMYDKGEENIELRKSNAQKFVDSFYSIATDFYETGWGQSFHFAPRGRNETFRESIIRHEHYLALKLNIKSDDAILDLGCGIGGPMRNIAQFTGAKIEGVTINQYQVNRGNEINKTEGFGEQCILKQGDFCKLSAFKDNTFDKIFAIESTCHAPNRCDVYDQVFRVLKPGGLFASYEWVLCDDRFDDENKEHKQIKYEVEKGNALPDLITDKECVENFKQSGFQVVSIEDLDQ
>Porites_astreoides|Cnidaria_Anthozoa|GEHP01654081.1|p1
SRSFRLKLLGCKGRAPKAGVPPGRAMAPSLKRLATLCLVPVRVASAGKEDIGQCREKGSGQSCNARISEDGSDSYFGYLWSIMSNSKDAVNGYEGRFQDESLTERTTTDEYYDLATDFYLYGWGSSFHFATRFLGESLEDSIVRHEHFLAAKLGLKPGFKVADLGMGVGGPLRSIQKFSNADVTGVTINDYQVRRAKKFTRKECSSASASHIEYRQGDFTKLVPDVFAPESLDAVYYIESSCHIANRTEVFLESAKALKKGGKLFSYEWVMTDRFNPSDPEHVAIKKGIEIGDGIEELVGIRGPLEGLNRSGFRILEHGDLVDLAEEWYGDHNVPWYFEMAQFYSFASFRSFALSEFGQRALGTLLWLAAQVGLVPEDASKTEQMLRQASINLVKGGELKIFTPMYYVVAEKV*
>Porites_astreoides|Cnidaria_Anthozoa|GIYN01078523.1|p1
RQGAKPTALQLTGGNLDNKAIKNVFTDYSGSYGEGPGEGLVAKENATHIVDVFYDLVTDFYEWGWGMSFHFSPWLPGKGFSESEVAHQTRVATLLRLKPGMKCADMGCGVGGPMRTIASVSGAEVVGITLNEYQVQRSNFHNKRLGVESLCRTEVGNFLTLKYPDCTFDAAYAIEATCHADKVEDAYAEIFRVLKPGCLFLSYEWVATSVYDSTDKDHVRIIDGIVYGNGLPCMRTAAQCIEAAKAVGFEIVMEYDLACASPVAGPWYQKLKRIIGHLWLNKTIVNSLSMMWLLPKGVKEVHDMLCKVS
>Porites_australiensis|Cnidaria_Anthozoa|FX438716.1|p1
GSVENSEHNSLMNYNSQAYGHDFVQENVKRYIKQFERGKEKSEREAKRKERIRNVADISNNFYTLVTDFYEYGYGRSFHFAPVLSASSSLQECVVAYEREIARTIKANQGMKLLDAGCGVGGPMINIAKFTGAHVMGLNPCEYQLKRVKFHIENNNMQECCIGVKGDFHHMEFGDNTFDGGYALESTLYATDPEIVYREIRRVLKPGAIFVDSAWAMTEAFDPKNAEHVKIKEGIEIGNGIPDLRTQLVLLEAIRKSGLEIVEYKNAHCDGELPWYTFLVGKHAFSLDAFRVSSVGRKLTHFMLSAMEMLRIVPQGSTDVHNVLLTAADALIQGGRKDIFTPMFRLVLRKPL*
>Porites_australiensis|Cnidaria_Anthozoa|FX454616.1|p1
MAPCITRLAALCLLPARCVRAEEGLGQCHEMGSGRSCNAGISEAGSDGYLGYLWSIMSNKKDAVDGYVGRFEDDSLTERTTTDEYYDVATDFYLYGWGNSFHFATRFAGESLEDSIVRHEHFLSGKLGLKPGEKVADLGMGVGGPLRSIQRFSNADITGVTINDYQVRRAKKFTKSECSSQMAKHIDYRQGDFTKLVPDVFAPESLDAVYYIESSCHIANRTEVFQASAKALKKGGRLFSYEWVMTDRFDPKDAEHVAIKKGIELGDGIEELVGIQAPLESLKQSGFRILEHGDLVDLAEEWYGDHNVPWYYDMAQKYSFSSFRTFALSDFGQRTLGTFLWLAGQAGVVPEEASKTEQMLRHASINLVKGGELKIFTPMYYVLAEKI*
>Porites_lutea|Cnidaria_Anthozoa|GGER01071622.1|p1
KRVKFHIENNNMQECCIGVKGDFHHMEFGDNTFDGGYALESTLYATDPEIVYREIRRVLKPGAIFVDSAWAMTEAFDPKNAEHVKIKEGIEIGNGIPDLRTQLVLLEAIRKSGLEIVEYKNAHCDGELPWYTFLVGKHAFSLDAFRVSSVGRKLTHFMLSAMEMLRIVPQGSTDVHNVLLTAADALIQGGRKDIFTPMFRLVLRKPL*
>Pristionchus_aerivorus|Nematoda_Chromadorea|HALG01026541.1|p1
MSIDMSSNFFKLLLHFRRHDLKAFTKEHDLLFKEAKNNGNHLAVTSHYYSVMSGVIDQYFNGNFHFAPPEDDGQLLEEALRDLHLIIGHKLKLKEGVRCLDIGCGIGGVIKDLSPTGADLTGVTIAANEVEMGNADFARLGISSHCRLIEGDAHDMPLPEGCMDAAYAVYSLKYFPKIDKILEEVSRVLKPGGKFLIYDLIKTEEYDENNEEHTEVIEALEYACGMPSLHSRAEMVEEASKFGLSLCHEEDLSVSHNRPFHYCFSHSPFFMWLVKSPIVDSLIKIGQVLRILPEGFSSFNRIFLSGTVQKIVDGGEMGILSGSQIFVFEKEL*
>Pristionchus_aerivorus|Nematoda_Chromadorea|HALG01026545.1|p1
CMPLEDGCMDAAYAVYSLKYFPKVDKILGEVSRVLRPGGKFLVYDLIKTEKYDANNEQHTKVIEGLEYACGMPSLHSRAEMINEAKKFGLKLCHEEDLAQRHGRPFHYCFSHSSFFMWLVKSPIVNSLINIGQTLRILPKGFSTFNRIFLSGTVQKIVDGGEMGILSGSQIFVFEKE*
>Pristionchus_aerivorus|Nematoda_Chromadorea|HALG01028238.1|p1
DALPIWKTPLEMSINMTSNFMKLLLHFRSHNLESFTRDHADLFKEAKDNGDHLAVTSHYYSVMSEVIDQYFNGNFHFAPPKNDNQMLEDALRELHLKIGDKLQLKEGVKCLDIGCGIGGVIKDLAPTGADLTGVTIAANEVVMGNANFTKEGISSHCRLIEGDAHCMPLTDGCMDAAYAVYALKYFPKVVKILGEVSRVLRPGGKFLVYDLIKTEKYDKDNMEHKKVIEGLEYACGMPSLHTRAEMIEEAKKFGLKLCHEEDISQTHRRPFHYCFSHSSLFMWLVKAPTVNSLISIAQALRILPRGFGEFNKIFLSGTVDKIVTGGEMGILSGSQIFVFEKQ*
>Pristionchus_americanus|Nematoda_Chromadorea|HAKT01037001.1|p1
DDGQLLEEALRDLHLIIGDKLKLKEGVRCLDIGCGIGGVIKDLSPTGADLTGVTIAANEVEMGNADFARLGISSHCRLIEGDAHDMPLPEGCMDAAYAVYSLKYFPKIDKILEEVSRVLKPGGKFLIYDLIKTEEYDENNEEHTEVIEGLEYACGMPSLHSRAEMVEEASKFGLTLCHEEDLSVSHKRPFHYCFSHSSFFMWLVKSPIVDSLIKVGQVLRILPEGFSSFNRIFLSGTVQKIVDGGEMGILSGSQIFVFEKEL*
>Pristionchus_americanus|Nematoda_Chromadorea|HAKT01073512.1|p1
MSIDLSSNFFKLLLHFRRHDLQSFTEKHALLFKDAKSNGDHLAVTSHYYSVMSGVIDQYFNGNFHFAPPEDDKQMLEEALHELHLIIGDKLQLKEEVKCLDIGCGIGGVIKDLAPTGADMTGITIAANEVEMGNADFARVGISSHCRLVEGDAHCMPLKDGCMDAAYAVYSLKYFPKVDKILEEVSRVLRPGGKFLVYDLIKTEKYDETNERHVKVIEGLEYACGMPSLHSRAEMINEAKKFGLKLSHEEDLAQRHGRPFHYCFSHSSFFMWLVKSPIVNSLINIGQALRILPKGFSAFNRTFLSGTVQKIVDGGEMGILSGSQIFVFEKE*
>Pristionchus_americanus|Nematoda_Chromadorea|HAKT01076449.1|p2
GVNITKEHIQRGMRYNQRDGVKDCDFIQADFNEIPVPDNTFDAIYDFEATLHSTDRPRTFKELYRVLKPGGKIVSAQYCLLDAYNDKDPKHREIIRRIDNTNGCYCAGNTVAATTKAFSDAGFVIEKTEDVFDTLGDVPFHSVFVDKTGGRFFGTKLGRAVSTSFLTLFETLRIVPRGTVEVQNMLVGAADSFTEGGDLKLIT
>Pristionchus_arcanus|Nematoda_Chromadorea|HALB01070011.1|p1
PSPTSHQLAESSQSLSPKMSIDMSSNFFKLLLHFRRHDLQAFTKEHDDLFREAKDNGNHLAVTSHYYSVMSGVIDQYFNGNFHFAPPEDDGQLLEEALRDLHLIIGERLKLKEGVKCLDIGCGIGGVIKDLSPTGADLTGVTIAGNEVEMGNADFARLGISSHCKLIEGDAHNMPLPEGCMDSAYAVYSLKYFPKIDKILEEVSRVLKPGGKFLIYDLIKTEEFDENNEEHTEVIEGLEYACGMPSLHSRAEMIAEAEKHGLTLCHEEDLSITHKRPFHYCFSHSSFFMWLVKSPIVDSLIKIGQVFRILPEGFSAFNRIFLSGTVQKIVDGGEMGILSGSQIFVFEKEL*
>Pristionchus_atlanticus|Nematoda_Chromadorea|HAKE01019014.1|p1
MSIDMSSNFFKLLLHFRRHDLQAFTKEHDDLFKEAKSNGNHLAVTSHYYSVMSGVIDQYFNGNFHFAPPEDDGQLLEEALRDLHLIIGDKLKLKEGVRCLDIGCGIGGVIKDLSPTGADLTGVTIAGNEVEMGNANFARLGISSHCRLIEGDAHDMPLPEGCMDAAYAVYSLKYFPKIDKILEEVSRVLKPGGKFLVYDLIKTDEFDENNEEHTEVIEGLEYACGMPSLHSRAEMVEEAKKFGLTLCHEEDLSVTHKRPFHYCFSHSPFFMWLVKSPIVDSLIKIGQVLRILPEGFSSFNRIFLSGTVQKIVDGGEMGILSGSQIFVFEKEL*
>Pristionchus_boliviae|Nematoda_Chromadorea|HALC01092406.1|p1
MEVLGLRRASAGRTATPRSLSRVEFWPPPPLARDRQGELPSTHPYYLLNDEYWSMERLDSPSTLLSTPIGFERRSRMDLCRRLFPAGNDVQCLVIEDGPATVDAVEQPPSIGEDTRAFTKEHDDLFKEAKNNGNHLAVTSHYYSVMSGVIDQYFNGNFHFAPPEDDGQLLEEALRDLHLIIGDKLKLKEGVRCLDIGCGIGGVMKDLSPTGADLTGVTIAANEVEMGNADFARLGISSHCRLIEGDAHDMPLPEGCMDAAYAVYSLKYFPKIDKILEEVSRVLKPGGKFLIYDLIKTEEYDENNEEHTEVIEGLEYACGMPSLHSRAEMVEEANKFGLTLCHEEDLSVSHNRPFHYCFSHSSFFMWLVKSPIVDSLIKVGQVLRILPEGFSAFNRIFLSGTVQKIVDGGEMGILSGSHIFVFEKEL*
>Pristionchus_brevicauda|Nematoda_Chromadorea|HAKU01026529.1|p1
MSIDMSSNFFKLLLHFRRHDLKTFTKEHDDLFREAKDNGNHLAVTSHYYSVMSGVIDQYFNGNFHFAPPEGDGQLLEEALRDLHLIIGDKLSLKEGVRCLDIGCGIGGVIKDLAPTGADLTGVTIAGNEVEMGNADFSRLGISSHCRLIEGDAHDMPLPEGCMDAAYAVYSLKYFPKIDKILEEVSRVLKPGGKFLIYDLIKTEEYDENNEEHTEVIEGLEYACGMPSLHSREQMVEEAKKFGLELCHEEDLSVTHSRPFHYCFSHSPFFMWLVKSPIVDTLIKIGQVLRILPDGFSSFNRVFLSGTVQKIVDGGEMGILSGSQIFVFEKEL*
>Pristionchus_bulgaricus|Nematoda_Chromadorea|HALP01053809.1|p1
LLSKDSISSFEMSIDMSSNFFKLLLHFRRHDLKTFTKEHDDLFKEAKDNGNHLAVTSHYYSVMSGVIDQYFNGNFHFAPPEGDGQLLEEALRDLHLIIGDKLSLKEGVRCLDIGCGIGGVIKDLAPTGADLTGVTIAGNEVEMGNADFSRLGISSHCRLIEGDAHDMPLPEGCMDAAYAVYSLKYFPKIDKILEEVSRVLKPGGKFLIYDLIKTEEYDENNEEHTKVIEGLEYACGMPSLHSRQQMVEEAKKFGLELCHEEDLSVTHSRPFHYCFSHSPFFMWLVKSPIVDTLIKIGQVLRILPDGFSSFNRVFLSGTVQKIVDGGEMGILSGSQIFVFEKEL*
>Pristionchus_clavus|Nematoda_Chromadorea|HAKX01036385.1|p1
QLPKDSIFFFDMSIDMSSNFFKLLLHFRRHDLKTFTKEHDDLFREAKDNGNHLAVTSHYYSVMSGVIDQYFNGNFHFAPPEGDGQLLEEALRDLHLIIGDKLSLKEGVRCLDIGCGIGGVIKDLAPTGADLTGVTIAGNEVEMGNADFSRLGISSHCRLIEGDAHDMPLPEGCMDAAYAVYSLKYFPKIDKILEEVSRVLKPGGKFLIYDLIKTDEYDENNAEHTEVIEGLEYACGMPSLHSREQMVEEAKKFGLELCHEEDLSVTHSRPFHYCFSHSPFFMWLVKSPVVDTLIKIGQVLRILPDGFSSFNRVFLSGTVQKIVDGGEMGILSGSQIFVFEKEL*
>Pristionchus_elegans|Nematoda_Chromadorea|HAJY01011680.1|p1
MSIDMSSNFFKLLLHFKRHDLKAFTREHDELFKVAKESGNHLSVTSHYYSVMSGVIDQYFNGNFHFAPPDNDKQQLEDALRDLHLIIGDRLGLEKGVRCLDIGCGIGGVIKDLASTGADLTGVTIAANEVEMGNADFARLGISDHCRLIEGDAHAMPLPEGCMDAAYAVYSLKYFPKIDKILEEVSRVLAPGGKFLIYDLIKTEEYDGGNSKHREVIEGLEYACGMPSLHSRSEMVEEAEKFGLTLCHEEDLSITHSRPFHYCFSHSPLFMWLVKSPVVDSLIKIGQALRILPEGFSAFNRIFLSGTVQKIVDGGEMGILSGSQIFVFEKSL*
>Pristionchus_entomophagus|Nematoda_Chromadorea|HAJU01027321.1|p1
MSIDMSSNFFKLLLHFRRHDLKSFTKEHDDLFKEAKDNGNHLAVTSHYYSVMSGVIDQYFNGNFHFAPPEGDGQLLEEALRDLHLIIGDKLSLKEGVRCLDIGCGIGGVIKDLAQTGADLTGVTIAANEVEMGNADFSRLGISSHCRLIEGDAHDMPLPEGCMDAAYAVYSLKYFPKIDKILEEVSRVLKPGGKFLIYDLIKTEEYDENNEEHTEVIEGLEYACGMPSLHSREEMVEEAKKFGLELCHEEDLSVSHSRPFHYCFSHSPFFMWLVKSPIVDSLIKIGQVLRILPDGFSAFNRVFLSGTVQKIVDGGEMGILSGSQIFVFEKEL*
>Pristionchus_exspectatus|Nematoda_Chromadorea|HALE01028905.1|p1
SDPHRSISNFSLTLTVNSVSLSLSPKMSIDMSSNFFKLLLHFRRHDLQAFTKEHDDLFREAKDNGNHLAVTSHYYSVMSGVIDQYFNGNFHFAPPEDDGQLLEEALRDLHLIIGERLKLKEGVRCLDIGCGIGGVIKDLSPTGADLTGVTIAGNEVEMGNANFARLGISSHCKLIEGDAHNMPLPEGCMDSAYAVYSLKYFPKIDKILEEVSRVLKPGGKFLIYDLIKTEEFDENNEEHTEVIEGLEYACGMPSLHSRSEMIEEAEKHGLTLCHEEDLSITHKRPFHYCFSHSPFFMWLVKSPIVDSLIKIGQVLRILPEGFSAFNRIFLSGTVQKIVDGGEMGILSGSQIFVFEKEL*
>Pristionchus_fissidentatus|Nematoda_Chromadorea|HAKL01056188.1|p1
NLPFSLPQFESSRVSTMSIDMSSNFFKLLMHFRRHDLKAFTTQHDELFKDAKEKGNHLAVTSHYYSVMSGVIDQYFNGNFHFAPPDNDNQLLEDALRDLHHIIGDKLSLKPGVKCLDIGCGIGGVIKDVSSTGADLTGVTIAANEVEMGNADFARLGISSHCRLIEGDAHNMPLPDGCMDSAYAVYSLKYFPKIDRILQEVSRVLKPGGKFLVYDLIKTEEYDENNEEHAEVIEGLEYACGMPSLHSRAEMVEEAAKFGLTLSHEDDLSISHNRPFHYCFSHSPFFMWLVKSPIVDSLIKISQVLRILPDGFSAFNRTFLSGTVQKIVDGGEMGILSGSQIFVFEKDL*
>Pristionchus_hoplostomus|Nematoda_Chromadorea|HAKZ01167828.1|p1
MSIDMSSNFFKLLLHFRRHDLKAFTKEHDDLFKEAKHNGNHLAVTSHYYSVMSGVIDQYFNGNFHFAPPEDDGQLLEEALRDLHLIIGDKLKLKKGIRCLDIGCGIGGVIKDLSPTGADLTGVTIAGNEVEMGNADFARLGISSHCRLIEGDAHDMPLPEGCMDAAYAVYSLKYFPKIDKILEEVSRVLKPGGKFLIYDLIKTEDYDENNDEHTEVIEGLEYACGMPSLHSRKEMIDEAEKFGLTLCHEDDLSVTHNRPFHYCFSHSSFFMWLVKSPIVDSLIKIGQVLRILPEGFSSFNRVFLSGTVQKIVDGGEMGILSGSQIFVFEKDL*
>Pristionchus_japonicus|Nematoda_Chromadorea|HAKD01019287.1|p1
MSIDMSSNFFKLLLHFRRHDLQAFTKEHDDLFREAKDNGNHLAVTSHYYSVMSGVIDQYFNGNFHFAPPEEDGQLLEEALRDLHLIIGDKLKLKEGVRCLDIGCGIGGVIKDLSPTGADLTGVTIAGNEVEMGNADFARLGISSHCKLIEGDAHNMPLPEGCMDAAYAVYSLKYFPKIDKILEEVSRVLKPGGKFLVYDLIKTEEFDENNEEHTEVIEGLEYACGMPSLHSRAEMIEEAEKHGLNLCHEEDLSVTHKRPFHYCFSHSPFFMWLVKSPIVDCLIKVGQVLRILPEGFSSFNRIFLSGTVQKIVDGGEMGILSGSQIFVFEKEL*
>Pristionchus_lheritieri|Nematoda_Chromadorea|HAKP01036240.1|p1
MSIDMSSNFFKLLLHFRRHDLKSFTKEHDDLFKEAKDNGNHLAVTSHYYSVMSGVIDQYFNGNFHFAPPEGDGQLLEEALRDLHLIIGERLSLKKGVRCLDIGCGIGGVIKDLASTGADLTGVTIAGNEVEMGNADFSRLGISSHCRLIEGDAHDMPLPEGCMDAAYAVYSLKYFPKIDKILEEVSRVLKPGGKFLIYDLIKTDEFDENNEEHTEVIEGLEYACGMPSLHSREEMVEEAKKFGLELCHEEDLAVTHSRPFHYCFSHSPFFMWLVKSPIVDSLIKIGQVLRILPDGFSAFNRVFLSGTVQKIVDGGEMGILSGSQIFVFEKEL*
>Pristionchus_lucani|Nematoda_Chromadorea|HAKY01075681.1|p1
LLSLSPTFLSSHSPHQRREDSIEMSIDMSSNFFKLLLHFRRHDLKSFTKEHDDLFKEAKDNGNHLAVTSHYYSVMSGVIDQYFNGNFHFAPPEGDGQLLEEALRDLHLIIGDKLSLKKGVRCLDIGCGIGGVIKDLAPTGADLTGVTIAGNEVEMGNADFSRLGISSHCRLIEGDAHDMPLPEGCMDSAYAVYSLKYFPKIDKILEEVSRVLKPGGKFLIYDLIKTEEYDENNEEHTEVIEGLEYACGMPSLHSREEMVEEAKKFGLTLCHEEDLAVTHSRPFHYCFSHSSFFMWLVKSPFVDSLIKIGQVLRILPDGFSSFNRVFLSGTVQKIVDGGEMGILSGSQIFVFEKEL*
>Pristionchus_marianneae|Nematoda_Chromadorea|HAKA01013487.1|p1
RRPHSAEMSINMTSNFLKLLLHFRSHNLESFTREHADLFKEAKDNGDHLAVTAHYYSVMSEVIDQYFNGNFHFAPPKADNQMLEDALRDLHLKIGDKLQLKEGVKCLDIGCGIGGVIKDLAPTGADLTGVTIAPNEVKMGNANFAQEGISSHCRLIEGDAHCMPLTEGCMDAAYAVYALKYFPKIDKILEEVSRVLRPGGKFLIYDLIKTEEYDENNEEHKKVIEGLEYACGMPSLHTRAEMIDEAKKFGLKLCHEEDLSQTHRRPFHYCFSHSSLFMWLVKAPIVNSMISVAQAIRILPRGFSDFNRIFLAGTVDKIVTGGQMGILSGSQIFVFEKE*
>Pristionchus_marianneae|Nematoda_Chromadorea|HAKA01030093.1|p1
HSSSDPSPPSEMSIDMSSNFFKLLLHFRRHDLRAFTKEHDLLFKEAKNNGNHLAVTSHYYSVMSGVIDQYFNGNFHFAPPEDDGQLLEEALRDLHLIIGDKLKLKEGVRCLDIGCGIGGVIKDLSPTGADLTGVTIAANEVEMGNADFARLGISSHCRLIEGDAHDMPLPEGCMDAAYAVYSLKYFPKIDKILQEVSRVLKPGGKFLIYDLIKTEEYDENNDEHTEVIEGLEYACGMPSLHSRAEMIEEASKFGLTLCHEEDLSVSHNRPFHYCFSHSPFFMWLVKSPIVDSLIKIGQVLRILPEGFSSFNRIFLSGTVQKIVDGGEMGILSGSQIFVFEKEL*
>Pristionchus_maupasi|Nematoda_Chromadorea|HAJZ01010819.1|p1
AGISYWTTLCSSCDAAPNPPLLTLPCDPSPPSEMSIDMSSNFFKLLLHFRRHDLRAFTKEHDQLFKEAKNNGNHLAVTSHYYSVMSGVIDQYFNGNFHFAPPEDDGQLLEEALRDLHLIIGDKLKLKEGVRCLDIGCGIGGVIKDLSPTGADLTGVTIAANEVEMGNADFARLGISSHCRLIEGDAHDMPLPEGCMDAAYAVYSLKYFPKIDKILEEVSRVLKPGGKFLIYDLIKTEEYDENNEEHTEVIEGLEYACGMPSLHSRAEMIEEATKFGLTLCHEEDLSVSHNRPFHYCFSHSPFFMWLVKSPIVDSLIKIGQVLRILPEGFSSFNRIFLSGTVQKIVDGGEMGILSGSQIFVFEKDL*
>Pristionchus_maupasi|Nematoda_Chromadorea|HAJZ01054444.1|p1
LSLNFFKLLFHFRRHDLQSFTKRHEDLFKEAKCNGEHLAVTSHYYSVMSGVIDQYFNGNFHFAPPEDDKQLLEDALRKLHLIIGDKLQLKDGVKCLDIGCGIGGVIKDLAPTGADLTGVTIAANEVEMGNANFVSLGISSQCRLIEGDAHFMPLTNGCMDAAYAVYSLKYFPKVNTIFGEVSRVLKSGGKFLIYDLIKTEEYDANNEQHTELIEGLEFACGMPSLHSRNEMINEAEKCGLKLCHEEDLAQTLGRPFHYCFSHSSFFMWLVKSPIVNSLINIGQALRILPKGFSQFNRIFLAGTVQKIVDAGEMGILSGSQILVFEKE*
>Pristionchus_maxplancki|Nematoda_Chromadorea|HAKM01002283.1|p1
RPPSLILRSFSSDSPLPLLHPYSEPTQLFSPKMSIDMSSNFFKLLLHFRRHDLQAFTKEHDDLFKEAKDNGNHLAVTSHYYSVMSGVIDQYFNGNFHFAPPEEDGQLLEEALRDLHLIIGDKLKLKEGVRCLDIGCGIGGVITDLAPTGADLTGVTIAGNEVEMGNANFARLGINSHCRLIEGDAHNMPLPEGCMDSVYAVYSLKYFPKIDKILEEVSRVLKPGGKFLIYDLIKTEEFDENNEEHTEVIEGLEYACGMPSLHSRAEMIEEAEKHGLTLCHEEDLSVTHKRPFHYCFSHSPFFMWLVKSPIVDSLIKIGQVLRILPEGFSAFNRIFLSGTVQKIVDGGEMGILSGSQIFVFEKEL*
>Pristionchus_mayeri|Nematoda_Chromadorea|HAKW01029037.1|p1
MSIDMSSNFFKLLLHFRRHDLRAFTKEHDDLFKEAKNNGNHLAVTSHYYSVMSGVIDQYFNGNFHFAPPEDDGQLLEEALRDLHLTIGDKLKLKEGVRCLDIGCGIGGVIKDLSPTGADLTGVTIAANEVEMGNADFARQGMSSHCRLIEGDAHDMPLPEGCMDAAYAVYSLKYFPKIDKILEEVSRVLKPGGKFLIYDLIKTEEYDENNEEHTEVIEGLEYACGMPSLHSRAEMVEEANKFGLTLCHEEDLSVSHNRPFHYCFSHSPFFMWLVKSPIVDSLIKIGQVLRILPEGFSAFNRIFLSGTVQKIVDGGEMGILSGSQIFVFEKEL*
>Pristionchus_pacificus|Nematoda_Chromadorea|HAKB01021869.1|p1
PLSPCYSLHFFPPRIDKTVTMSIDMSSNFFKLLMHFRRHDLKAFTKEHEELFKDAKEKGNHLAVTSHYYSVMSGVIDQYFNGNFHFAPPDNDNQLLEDALRDLHHIIGDKLQLKEGVKCLDIGCGIGGVIRDVSSTGADLTGVTIAANEVEMGNANFARLGISSHCRLIEGDAHDMPLPDGCMDSAYAVYSLKYFPKIDKILEEVSRVLKPGGKFLVYDLIKTEEYDENNEEHAEVIEGLEYACGMPSLHSRAEMIEEAEKFGLRLSHEDDLSVSHKRPFHYCFSHSPFFMWLVKSPIVDSLIKISQVLRILPDGFSTFNRIFLSGTVQKIVDGGEMGILSGSQIFVFEKDL*
>Pristionchus_pacificus|Nematoda_Chromadorea|HAKF01063018.1|p1
QRDPLYNSPPPSNPYFLHSHSIHQRSKMSIDMSSNFFKLLLHFRRHDLKAFTEEHDDLFKEAKKNGNHLAVTSHYYSVMSGVIDQYFNGNFHFAPPEDDGQLLEEALRDLHLIIGERLNLKEGVRCLDIGCGIGGVIKDLSSTGADLTGVTIAGNEVEMGNADFSRLGISSHCRLIEGDAHDMPLPEGCMDAAYAVYSLKYFPKIDKILEEVSRVLKPGGKFLIYDLIKTEDYDENNEEHTEVIEGLEYACGMPSLHSRREMVEEAEKFGLTLCHEEDLSETHNRPFHYCFSHSPFFMWLVKSPIVDSLIKIGQVLRILPDGFSAFNRVFLSGTVQKIVDGGEMGILSGSQIFVFEKEL*
>Pristionchus_pacificus|Nematoda_Chromadorea|HAKO01055227.1|p1
DSAPFSDPDRSISNFSSTLTVNSVSLSPKMSIDMSSNFFKLLLHFRRHDLQAFTKEHDDLFREAKDNGNHLAVTSHYYSVMSGVIDQYFNGNFHFAPPEDDGQLLEEALRDLHLIIGERLKLKEGVRCLDIGCGIGGVIKDLSPTGANLTGVTIAGNEVEMGNANFARLGISSHCKLIEGDAHNMPLPEGCMDAAYAVYSLKYFPKIDKILEEVSRVLKPGGKFLIYDLIKTEEFDENNEEHTEVIEGLEYACGMPSLHSRSEMIEEAEKHGLTLCHEEDLSVTHKRPFHYCFSHSPFFMWLVKSPIVDSLIKIGQVLRILPEGFSAFNRIFLSGTVQKIVDGGEMGILSGSQIFVFEKEL*
>Pristionchus_pacificus|Nematoda_Chromadorea|HALD01031512.1|p1
SLYSSFYTITSSPLTKDPSAMSIDMSSNFFKLLLHFRRHDLKAFTKEHDDLFKEAKKSGNHLAVTSHYYSVMSGVIDQYFNGNFHFAPPEGDGQLLEEALRDLHLIIGDKLSLKEGVRCLDIGCGIGGVIKDLASTGADLTGVTIAGNEVEMGNADFARFGLSSHCRLIEGDAHDMPLSEGCMDAAYAVYSLKYFPKIDKILEEVSRVLKPGGKFLIYDLIKTEDFDENNEEHTEVIEGLEYACGMPSLHSRAEMIQEAEKFGLTLCHEDDLSVTHSRPFHYCFSHSPFFMWLVKSPIVDSLIKVSPSIVTRCNEESS*
>Pristionchus_pauli|Nematoda_Chromadorea|HAKJ01009793.1|p1
FHFAPPEDDGQLLEEALRDLHLIIGERLKLKEGVRCLDIGCGIGGVIKDLSPTGADLTGVTIAGNEVEMGNADFKRLGISSHCRLIEGDAHDMPLPEGCMDAAYAVYSLKYFPKIDKILEEVSRVLKPGGKFLIYDLIKTEEFDENNEDHTEVIEGLEYACGMPSLHSRAEMVEEAKKFGLELCHEEDLSVTHKRPFHYCFSHSPFFMWLVKSPIVDSLIKIGQVLRILPEGFSSFNRIFLSGTVQKIVDGGEMGILSGSQIFVFEKEL*
>Pristionchus_pauli|Nematoda_Chromadorea|HAKJ01024226.1|p1
MSIDLSSNFFKLLLHFRRQDLSTFTKEHDDLFKEAKDNGNHLAVTSHYYSVMSGVIEQYFNGNFHFAPPADDGQLLEEALRDLHLIIGDKLKLREGVKCLDIGCGIGGVIKDLSPTSADLTGVTIAANEVEMGNADFARLGVSSQCRLIEGDAHDMPLPDGCMDAAYAVYSLKYFPRIGRILEEVARVLKPGGKFLVYDLIKTDHYDEDNSEHKQVIEGLEYACGMPSLHSRAEMVEEARQFGLRLCDEEDLSLTHSRPFHYCFSHSRLFMWLVKSPMVDSLIRIGQRLRILPKGFASFNKIFLSGTVRNIVEGGELGILSGSNIFVFEKEL*
>Pristionchus_pseudaerivorus|Nematoda_Chromadorea|HAJW01009078.1|p1
PLSDPLNPPLLTLPCDPSPPSEMSIDMSSNFFKLLLHFRRHDLRAFTKEHDLLFKEAKNNGNHLAVTSHYYSVMSGVIDQYFNGNFHFAPPEDDGQLLEEALRDLHLIIGDKLKLKEGVRCLDIGCGIGGVIKDLSPTGADLTGVTIAANEVGMGNADFARLGISSHCRLIEGDAHDMPLPEGCMDAAYAVYSLKYFPKIDKILEEVSRVLKPGGKFLIYDLIKTEEFDENNEEHTEVIEGLEYACGMPSLHSRAEMVEEATKFGLSLCHEEDLSVSHNRPFHYCFSHSPFFMWLVKSPIVDSLIKIGQVLRILPEGFSSFNRIFLSGTVQKIVDGGEMGILSGSQIFVFEKEL*
>Pristionchus_pseudaerivorus|Nematoda_Chromadorea|HAJW01013607.1|p2
RNPLVFKTGTMLVVLGLIAVAAFAFKGHIFALLERFSYKHVDGLDNVTDKFVGAYKKDDADADAARRDVYTKTTETFYNLITDFYEYGWGQSFHFAPKWQSETFEQAIKRYEHWFASQIGAKKGMRILDVGCGIGGPMREVWRFSQASITGVNITKEHIQRGMRYNQRDGVKDCDFIQADFNEIPVPDNTFDAIYDFEATLHSTDRPRTFKELYRVLKPGGKIVSAQYCLLDAYNDKDPKHREIIRRIDNTNGCYCAGNTVAATTKAFSDAGFVIEKTEDVFDTLGDVPFHSVFVDKTGGRFFGTKLGRAVTTSFLTLFETLRIVPRGTVEVQNMLVGAADSFTEGGDLKLITPGQVYICHKPAESA*
>Pristionchus_pseudaerivorus|Nematoda_Chromadorea|HAJW01013608.1|p2
NPLVFKIRMGKLTPILIALFAAAAGFVILRSGETLRFVGDSKHPGILDLFKNPFIRDKIKGSAEAFHEKNTRLASGEIKEQDSEMVEHYYNIVTDFYEYGWGQSFHFAQYMENESFDETLSRHERRLAEKVGVKAEHNVIDIGCGVGGPARNIHAATKANITGVTINEYQVLRAREHTKSLGYQDKVHFLQMDFTKLDFPDNSFDRAYSIEATCHATDLTDVYREAFRVVKPGGFFGSYEWLTTDKYDAKSAEHAKIMRDIEYGSGLPPMHSLADVMAAAKAVGFELVYEHDYALDTEGVVLPWYHKLDMSAVSTTITHYFTLFMETIGLAAPGSVHAHTMLLHAVDGLVAGGKTGTFTPMHMVVFKKPETAKVAPKN*
>Pristionchus_pseudaerivorus|Nematoda_Chromadorea|HAJW01013609.1|p2
NPLVFKIRMGKLTPILIALFAAAAGFVILRSGETLRFVGDSKHPGILDLFKNPFIRDKIKGSAEAFHEKNTRLASGEIKEQDSEMVEHYYNIVTDFYEYGWGQSFHFAPKWQSETFEQAIKRYEHWFASQIGAKKGMRILDVGCGIGGPMREVWRFSQASITGVNITKEHIQRGMRYNQRDGVKDCDFIQADFNEIPVPDNTFDAIYDFEATLHSTDRPRTFKELYRVLKPGGKIVSAQYCLLDAYNDKDPKHREIIRRIDNTNGCYCAGNTVAATTKAFSDAGFVIEKTEDVFDTLGDVPFHSVFVDKTGGRFFGTKLGRAVTTSFLTLFETLRIVPRGTVEVQNMLVGAADSFTEGGDLKLITPGQVYICHKPAESA*
>Pristionchus_pseudaerivorus|Nematoda_Chromadorea|HAJW01019870.1|p1
GNANFTKEGISSHCRLIEGDAHSMPLTEGCMDAAYAVYALKYFPKIDRILGEVSRVLRPGGKFLVYDLIKTEKYDENNEEHKKVIEGLEYACGMPSLHTRAEMIDEAKQFGLKLCHEEDLSQTHRRPFHYCFSHSSLFMWLVKAPKVTSLINVAQALRILPRGFAEFNNIFLSGTVDKIVTGGQMGILSGSQIFVFEKE*
>Pristionchus_pseudaerivorus|Nematoda_Chromadorea|HAJW01079913.1|p1
IDLSTNFFKLLLHFRRHDLQSFAKQHAELFKEAKGTGNADFARLGILSHCRLIEGDAHCMPLEDGCMDAAYAVYSLKYFPKVHKILEEVSRVLNPGGKFLVYDLIKTEKYDYHNEQHTKVIEGLEYACGMPSLHSRAEMINEAKKFGLKLCHEEDLAQTHGRPFHYCFSHSSFFMWLVKSPIVNSLINIGQALRILPKGFSTFNRIFLSGTVQKIVDGGEMGILSGSQIFVFEKE*
>Pristionchus_quartusdecimus|Nematoda_Chromadorea|HAKK01024439.1|p1
SCLLSQSTYQRPFEMSIDMSSNFFKLLLHFRRHDLKAFTKEHEDLFREAKDNGNHLAVTSHYYSVMSGVIDQYFNGNFHFAPPEGDGQLLEEALRDLHLIIGERLGLKEGVRCLDIGCGIGGVIKDLSSTGADLTGVTIAGNEVEMGNADFARLGLSSHCRLIEGDAHDMPLPEGCMDAAYAVYSLKYFPKIDKILEEVSRVLKPGGKFLIYDLIKTEEFDEDNEEHTEVIEGLEYACGMPSLHSRAEMVREAEKFGLTLCHEEDLSVTHSRPFHYCFSHSPFFMWLVKSPIVDSLIKIGQVLRILPEGFSAFNRIFLSGTVQKIVDGGEMGILSGSQIFVFEKEL*
>Pristionchus_uniformis|Nematoda_Chromadorea|HAJX01039077.1|p1
MSIDMSSNFFKLLLHFRRHDLKTFTKEHDDLFREAKDNGNHLAVTSHYYSVMSGVIDQYFNGNFHFAPPEGDGQVLEEALRYLHLIIGDKLSLKEGVRCLDIGCGIGGVIKDLAPTGADLTGVTIAANEVEMGNADFSRLGISSHCRLIEGDAHDMPLPEGCMDAAYAVYSLKYFPKIDKILEEVSRVLKPGGKFLIYDLIKTEEYDENNEEHTEVIEGLEYACGMPSLHSREQMVEEAKKFGLELCHEEDLSVTHSRPFHYCFSHSPFFMWLVKSPIVDTLIKIGQVLRILPDGFSSFNRVFLSGTVQKIVDGGEMGILSGSQIFVFEKEL*
>Prorocentrum_donghaiense|Myzozoa_Dinophyceae|GHMW01066893.1.p1|OUTGROUP
MFLLRLRLATNHQVHGREELLPTARNERVGSNRQAVRRLLRTLRRQTEVLHRAAELVRQRAADLVHPGNGDELPDGAHLTEVASQRPVPRPRVVAVSQVLVELKLETSLLHCLKSNLDLLHVGNAVTELNAQTDLPMLRVVIVILVGHEPLVDAKDTTGLQDTEDLRVDTLQRGGVDSSLNGVNGIETVVGKRHLHEIALDELELVREALLLRIPGGTVDLVVIVVEAGDVGTTELADLPRRATNTATDIEYFLVVLELHDVSEVVLMAGKRLLEGLAVGEAAEVEGLSPALLVQVGGEVVVVPRESGIFLPARLADLGSLVASALVVPVLEVLINGSSLGGGVLLVQHGPGATAHLARFAVESLLVLEVALLVFHFESSGCHVEN*
>Prorocentrum_donghaiense|Myzozoa_Dinophyceae|GHMW01066893.1.p2|OUTGROUP
MAPTALEMEDKQRDLEYKEALHGKSGQMRGGTWAMLNKKNASAQGAAVDEYFKHWDNKGASDETPEIREARRKEYATLTRHYYNLATDLYEQGWAQSFHFCRFAYGEPFKQALARHEHYLAHVMQLKDNQEVLDVGCGVGGPAREICKFSGANITGLNNNDYQIDRATWYAQKEGLSDKLKFVKGDFMQMSFPDNSFDAVYAIEATVHAPSLEGIYSEIFRVLKPGGVFGVYEWLMTDKYDNDNPQHREIRLGIELGDGISNMEKIEVALEAMKKAGFELELHEDLADRDDPRPWYWPLTGDFSQMSSIWEFVTIARMHKVGRSLAHKLCGAVEYLGLAPKGTQKTADSLAVAADALVAGGREKLFTPMYLMVGRKPKA*
>Prorocentrum_donghaiense|Myzozoa_Dinophyceae|GHMW01066893.1.p3|OUTGROUP
MSTSSTGTTRALATRLPRSARRAGRNMPLSRGTTTTSPPTCTSRAGLSPSTSAASPTASPSSKRLPAMSTTSLTSCNSRTTRKYSMSVAVLVALRGRSASSVVPTSPASTTMTTRSTVPPGMRRRRASRTSSSSSRAISCKCLFPTTVSMPFTPLRLLSTPPRWRVSTLRSSVS*
>Puccinia_graminis|Basidiomycota_Pucciniomycetes|XP_003321161.1|OUTGROUP
MTATTTSPATQALIDNGGSDLKNRKNISQYTSFWSADHTKDTKEDEKNRKDQYENLVNGYYDACTDIYEYGWGQNFHFARYYKGEAFAQGIARHEHYLAAQIGIKENMKVLDVGCGIGGPAREICSFTDANIVGINNNIFQVDRAIKYSAKAGLSHKLTFEKGDFTNMAPQFGENVFDAVYAIEATVHAPECEDVYGEVFKVLKPGGIFGLYEWCLTDKYDHENPKHRQIRHDIELGDAIPSLRTVERTLEGLKKVGFEVIRSEDMAARDDPLPWYYPLRGKLSEAQTVWDYFTIFRLTRFGKGLLSGTVRILETLGIVHKGTAAVDRSLNIAADALVAGGETEIFTPMQLLICRKPESK
>Puccinia_graminis|Basidiomycota_Pucciniomycetes|XP_003335809.1|OUTGROUP
MTASSTGVETAPAHVDHQSGDVRNRARIGQYTQFWKTKSADDTENDNQHRIKEYENVTNSYYDGATDLYEYGWGKNFHFARYYPGEAFQQAIARHEHYLAAQVGLQKGMRVLDVGCGVGGPAREMAVFSDCQIIGVNNNEYQVRRANKYNAQAGLSHQVEVVKGDFMNLVEQFGENSFDAVYAIEATCHAPTWEGVYGQIMKVLKPGGKFGMYEWCMTDKYDKNNPEHRKISHGIEIGDGIAEMRTIAQARDALKTVGFEIVCEEDLAARDDQIPWFYPLRGNLRECQTVWDYATVIRMTWFGKVVTQSMVRVLEGVGLAPKGTFDIGEALKLAADALVAGGEAKLFTPMMLFVCKKPEN
>Pygospio_elegans|Annelida_Polychaeta|GFPL01001539.1|p1
MGCGVGGPARQISKFSGCPITGLNISRHQLNRCRDLSKEAKLEHMLTFVEGDFTCAPFEAESFDKIYAIEATCHCAQLEKVYAEAYRLLRPGGLFALYEWCMTDKYDPTNSYHNSIKQDILEGDSLPELVLTSEAEEKMRSVGFELVEAEDLVKKCELPWYYFLQARLCLSGFRMSSLGRATSHIMLSAMEATGFAPKGVTKVHKMICKGADGLMKGGEEEIFTPMFFMLGRKPLTKA*
>Romanchella_perrieri|Annelida_Polychaeta|HBVW01010218.1|p1
AIEATCHAGDALKCFSEVYRVLKPGGLFAFYEWVMTDSFDPNNARHQQIKMDIMEGDSLPDIRTKPEVHNALKQAGFNILESSDLAEQPSEVPWYSALQGHWTLADFKTTPTGRWCTHMSLRAMEMVGLAPKGSTATHTMLCKGADGLVQGGLSGIFSPMYLSVVQKPE*
>Rotaria_magnacalcarata|Rotifera_Bdelloidea|CAF0976128.1
MNQNTLIRRSNDDVKKEVSFYNSLFGNSKGADQRKDEYKNLVSSYYSLVTDFYEYGWGQSFHFANRFRGETLAESIQRHESYLALKMNLNAGDKVLDLGCGVGGPLRRIAQLTGAHVTGITISDYQIQRAKKIGVPADCQFIQGDFMKLPFEDNSFDHVYTIEAVCHAPDKAKCFAEVIRVLKPGGSLVGYDWCLTDKYDSQNSVHVETKRLIEEGDALPDLKSTHQLVSDLKSVGFTAEENQIIPEGDIPWYQPLKDGDSLLSLENFRTTFFGRMITHNTVWLLEKTRIAAQGSLATLNILETARDGVIRGGESDIFTPYFFFLARKSL
>Rotaria_magnacalcarata|Rotifera_Eurotatoria|GDRE01028107.1|p1
TSTMTEKTVVQRASDAVRKEVSSYNELFQDSTSVDKRKTEYKTLVTNYYSVSTDFYEYGWGQSFHFANRFRTETLAESIQRHESYLALKMKIKPGDKVLDIGCGVGGPLRRIAYLTGAHVTGVTISQYQIQRARAIGVPANCQFVQGDFMELPFEDNSFDHVYVIEAACHAPEKAKCFTEVFRVLKPGGSFVGYDWCLTDKYDKSNPIHNETKRLIEEGDGLPELKSTHQLLSDLKTVGFTVEENQIIPEGDIPWYQPLKGGDSFFSLNNLRASSIGRWLTRNMVWFMEKTWIAAQGSIGTLEILEKAAVGLVRGGESDIFTPYFFFLARKS*
>Rotaria_magnacalcarata|Rotifera_Eurotatoria|GDRE01028107.1|p2
TTYQENILGNGMDCHMLALKQIARDNHLPIPDLFLDPSYELSNHFSLSTSQVTTNINDSFICYGAVVPDGYGCSYNVHSNSILFCISSFSSCSTTNSREFAESLTDTLYEIRDLCTLVQHEQQTIALRRSSYAARVAAQKFISSTSIESNEHNIV*
>Rotaria_socialis|Rotifera_Bdelloidea|CAF3083896.1
MTEKTVVQRASDAVKKEVSSYNELFQDSTSVDKRKTEYKTLVTNYYSVSTDFYEYGWGQSFHFANRFRTETLAESIQRHESYLALKMKIKPGDKVLDIGCGVGGPLRRIAYLTGAHATGVTISQYQIQRARAIGVPANCQFVQGDFMELPFEDNSFDHVYVIEAACHAPEKAKCFAEVFRVLKPGGSFVGYDWCLTDKYDKSNPIHNETKRLIEEGDGLPELKSTHQLLSDLKTVGFTVEENQIIPEGDIPWYQPLKGGDSFFSLNNLRASAIGRWLTRNMVWFMEKTWIAAQGSIGTLEILEKAAVGLVRGGESDIFTPYFFFLARKS
>Rotaria_socialis|Rotifera_Eurotatoria|GDRD01030255.1|p2
TTYQENILGNGMDCHMLALKQIARDNHLPIPDLFLDPSYELSNHFSLSTSQVTTNINDSFICYGAVVPTAMVVPTMFIQIVFFFVYHHLVVAQQPILANLLNH*
>Rotaria_socialis|Rotifera_Eurotatoria|GDRD01030257.1|p1
TLFNYCNTIMTQNTLIRRSNDNVKKEVSFYNSLFGDSKGADQRKDEYKNLVSSYYSLVTDFYEYGWGQSFHFANRFRGETLAESIQRHESYLALKMNLKADDKVLDLGCGVGGPLRRIAHLTGAHVIGITISDYQIQRAKKIGVPADCQFIQGDFMKLPFEDNSFDHVYTIEAVCHAPDKAKCFAEVIRVLKPGGSLVGYDWCLTDKYDSQNSVHVETKRLIEEGDALPDLKSTHQLLSDLKSVGFTIEESRIIPEGDIPWYQPLKGGDSLLSLENFRTTFFGRLLTHNTVWLLEKTRIAAQGSLATLNILETARDGVIRGGESGIFTPYFFFLARNSL*
>Rotaria_sordida|Rotifera_Bdelloidea|CAF0735460.1
MTEKTVLKRSSNAVQKEVSSYNELYQDSTSIDKRKNQYKTLITNYYSLSTDFYEYGWGQSFHFANRFRGETLAESIQRHESYLTLKMNLKPGDKVLDIGCGVGGPLRRIAYLTGAHITGLTISEYQVQRAKTIGIPANCQFIQGGSFAGYDWCLTDIYDKENPIHNETKRLIEEGDALPELKTTHQLISDLKSVGFTIEENQIIPEGDIPWYQPLKGGDSFFSLNNLRASSIGRWLTRNMVWFMEKTWIAAQGSIETLEILEKAAVGLVRGGESGIFTPYFFFLARKS
>Rotaria_sordida|Rotifera_Bdelloidea|CAF0738991.1
MTEKKLIRRPRDAIRRDISSYNEVHQDIDTRKAQYSTLVTKYYSLTTDVYESTWGNSFHCANRFRGETFAESMQRHESYLALRMQLKLGDKVLDIGCGVGGPLRRIAYLTGAHITGITISPYQVQRATEIGVPPNCEFIQGDFMNLPFEDNSFDHVYAIESVCHAPDKSKCFAEVFRVLKPGGSFVGYDACLTDKYDNQNPEHVEIIRTMEATLALPELKLTRELVSDLESVGFTVEENRIIPEADIPSYQPLDGGDSFFSFNLHRTGPLARRLGHCLLWLTEKIRIAPKGSTALSNVWQKSVKSFLRSRKLDIFTSLFFFLARKPEL
>Rotaria_sordida|Rotifera_Bdelloidea|CAF0741383.1
MTEKTVLKRSSNAVQKEVSSYNELYQDSTSIDKRKNQYKTLITNYYSLSTDFYEYGWGQSFHFANRFRGETLAESIQRHESYLTLKMNLKPGDKVLDIGCGVGGPLRRIAYLTGAHVTGLTISEYQVQRAKTIGIPANCQFIQGDFMKLPFEDNSFDHVYVIEAVCHAPEKAKCFAEIFRVLKPGGSFAGYDWCLTDIYDKENPIHNETKRLIEEGDALPELKTTHQLISDLKSVGFTIEENQIIPEGDIPWYQPLKGGDSFFSLNNLRASSIGRWLTRNMVWFMEKTWIAAQGSIETLEILEKAAVGLVRGGESGIFTPYFFFLARKS
>Rotaria_sordida|Rotifera_Bdelloidea|CAF0946149.1
MAEKNLLRRPKASIQKDISSYNEVHQDIDTRKAQYSTLVKNYYSLTTDIYELTWGGSFHCANRYRSETFEESIQRHESYLALRMQLKPGDKILDIGCGVGGPLRRIAYLSGAHITGITISPYQVQRAREIGVPPNCEFIQGDFMNLPFEDNSFDHVYAIESVCHAPDKSKCFAEVFRVLKPGGLFLGYDACLTDKYDKQNPEHVEIIRTMEETLALPQLRLTREFVSDLESVGFIVEENRIIPEADIPSYQPLDKGDSFFSYNHRRTGPLVRVLGHGVLWLTEKIRLAPKGTTALSNMCTKSAKSFVRSRKLDIFTSLFFFLARKP
>Rotaria_sordida|Rotifera_Bdelloidea|CAF1085230.1
MTEKKVVRRSNTTVQKELLAYKELYQDSTPVDKRKAEYKTIVTSYYSLTTDAYEYALGKSIHCANRFRGETFAESIQRHESYLALRMQPKPGDKVLDIGCGVGGPLRRIARLTGAHVTGITISPYQVQRAIAIGVPDNCQFIEGDFMELPFENNSFDHVYAIESVCHSPEKSKCFAEVFRVLKPGGSFVGYDVCLTDKYDDQNHEHVEAMRTMEANFGLPELKSTHEFVSDLQSVGFTIEENRIILEGDFSCYQCYQRLDGGDSFFSLINFRTSPLGRWLGRNTIWLLEKARIFSKGSTAICDMFQRGAKYGLRAANLDIVTSMFFFLARKPSL
>Rotaria_sordida|Rotifera_Bdelloidea|CAF1125665.1
MSVSSNIFILLRNTSSSLTSTTTTIKLLSSSTTTTITAAITTTATEVITSSTSTSILLKQPIAIHLLNNSTKEKKSMIRRTNDNVKKEVSLYNSLFAGSTVADKRKAQYKNLVTSYYSLVTDFYEYGWGQSFHFANRFRGETLAESIQRHESYLALKMNLKPDDKVLDLGCGVGGPLRRIAYLTGAHVTGITISEYQIQRAKKIGVPANCQFIQGDFMKLPFEDNSFDHVYTIEAVCHAPDKAKCFAEVIRVLKPGGSLVGYDWCLTDKYDSQNRDHVETKRLIEEGDALPDLKSTHQLVADLKSVEFTVEESRIIPEGDIPWYQPLKGGDSFLTLNNFRTSFLGRLLTRNTIWLLEKTRIAAQGSLATLNILETARDGVVRGGESDIFTPYFFFLARKSS
>Rotaria_sordida|Rotifera_Bdelloidea|CAF1191339.1
MTEKLVIRRSNDVVQKEISSYNELYQDSTTVDKRKAQYKTLVKNYYSLTTDGYEYAWGKSFHCANRFRGETFAESIQRHESYLALRMQLKSGDKVLDIGCGVGGPLRRIAYLTGAHITGITISPYQIQRARTIGVPANCEFIEGDFMDLPFENNSFDHVYAIESICHSPEKSKCFAEVFRVLKQGGSFVAYDACLTDKYDNQNPEHIEIIHMVEANFGLPELQSTHQLISDLQSVGFTVEESRILPEADISWYRRLEGGDSFFSLKHFRTNPVGRWIGHNALWLLEKTRIVSKGSAAISDMFQRSAKSMVRAGKRDLFTPLFFFLARKS
>Rotaria_sordida|Rotifera_Eurotatoria|GDRH01034451.1|p1
MMQEKKLIRRSKKAIRKDISSYNEAQQDIDTRKAQYSTLVQKYYSLTTDIYESTWGNSFHCANRFRGESFAESIQRHESYLALRMQLKPEDKVLDIGCGVGGPLRRIARLSGAQITGITISPYQVQRAIEIGVPPNCEFIQGDFMNLPFEDNSFDHVYAIESVCHAPDKSKCFAEVLRVLKPGGLFIGYDAILTDKYDNQNPEHVETIRTMEANFALPELRLASELISNLELVGFTVKEYRIIPEADIPSYEPLDGRDSFFSFNLTRTGPLARRCGHCLLWLTEKIRIAPKGSTALSNVWQKSVDSFLHARKLDIFTSLFFFMARKPEL*
>Rotaria_sp.Silwood1|Rotifera_Bdelloidea|CAF0831015.1
MAEKTVVQRSGNAVHKEVSSYNELYQDSTSVDKRKDQYKTLVTNYYSLSTDFYEYGWGQSFHFANRFRGETLAESIQRHESYLALKMNVKQGDKVLDIGCGVGGPLRRIAYLTRAHVTGLTISQYQVQRAKTIGVPPNCQFIQGDFMELPFDDNSFDHVYVIEAVCHAPEKAKCFAEVFRVLKPGGSFVGYDWCLTDKYDKENPTHVETKRLIEEGDALPELKTTHQIISDLKSVGFTIEENQIIPEGDIPWYQPLKGGDSFFSLNNLRASSIGRWLTSNMVWLMEKTWIAAQGSVGTLKILEKAAVGLVRGGESGIFTPYFFFLARKS
>Rotaria_sp.Silwood1|Rotifera_Bdelloidea|CAF1093334.1
MAIRRSNDAVLKDLSSYNKVYQNSTYVDRRKDQYETLVRNYYSLISDFYEHMWHRIFHLANRFHCETFAQSLQRHESYLALKIQLKPGNKVLDLGCGIGGPLRCIAYLTGAHVTGITIRSYQVQRAKTIGIPANCQFIEGDFMKLPFENNTFDHIYTVKAVCHAPDKAKCFAEVFRVLKPGGSFVGYDWCITDKYDDKNREHIGIKHLIEVTSASCQLKSTDELTLDLKSVCFTIEENRIIPEGDIPLIHSADNYASFFSFHSIYTKWYGA
>Rotaria_sp.Silwood1|Rotifera_Bdelloidea|CAF1185023.1
MTEKKLIRRPRNAIQRDISSYNEVHQDIDTRKAQYSTLVTNYYSLTTDIYESGWGRSFHCANRFHGETFAESIQRHESYLALRMQLKPGDKVLDIGCGVGGPLRRIAYLTGAHITGITISPYQVQRAREIGVPTNCEFIQGDFMKLPFEDNSFDHVYAIESVCHAPEKSKCFAEVFRVLKPGGSFVGYDACLTDKYDNQNPEHVETIRTMEASLALPQLKLTREFVSDLESVGFNVEENRIIPEADIPSYQPLDGGDSFFSFNHHRTGPLARRLAHCMIWLTEKIRIAPKGSAAMSNIWQKSVTSFLRARKLDIFTSLFFFLARKP
>Rotaria_sp.Silwood1|Rotifera_Bdelloidea|CAF1249985.1
MTEKKLIRRSRNSIRRDISTYNDIHQNIDTRKDQYSTLVTNYYSLTTDIYELAWGNSFHCANRFHGETFAESIQRHESYLALRMQLKPEDKVLDIGCGVGGPLRRIAHLSGAHITGITISPYQVQRARTIGVPANCEFIQGDFMNLPFEDNSFDHVYAIESICHAPEKSKCFSEVFRVLKPGGSFVGYDACLTDKYDNQNPEHVETIRTMEENFALPELKLTSDFVSNLESVGFIVEENRIIPYGDIPDYKPLDGGDSFFSFNLHRTGPLARRLGHCMIWLAETIRIAPKGSKAMSNMWQKSVKSFLHARKLDIFTSLFFFHARKPQL
>Rotaria_sp.Silwood1|Rotifera_Bdelloidea|CAF3727088.1
MTEKPLIRCTNDNVKQEKNLVTSYYSLVTDFYEYGWGQSFHFANRFHDETLAESIQRHESYLALKMNLKAGDKVLDLDCDVGGSLRRIAHLTGTHVTDITISDY
>Rotaria_sp.Silwood1|Rotifera_Bdelloidea|CAF3791119.1
MKLPFEDNSFDHVYTIEAAKCFAEVIHVLKPGGSLVGYDWCFTDKYDSQNCDHVETKRLIEEGDALPDLKSTYQLVADLKSVGFTIAESRIIPEGDISWYQPLKDGDSFFTLNNFRTSFLGRLLTYNRASNSTEWLYIPHYSISVYPSAMLRMSARSLSIYLRSFLKNFSPDLLQNLSSINEILHISRPEGSKDEPNVQYGLIWNWHYQNNRHLVGHRGWMPGVAHTMMANENRSLGVILLSNGDITWGDDLAKQVSSTLIDIMGQLFDCFEK
>Rotaria_sp.Silwood1|Rotifera_Bdelloidea|CAF3983751.1
MFIKQFCPLGTIYEINSILLTSLLQACAYSRSSDMNAFEDILLNNMFLFGCTGHCLIVSPNFWTLMIDLVTDFYEYGWGQSFHFANRFHDETLAESIQRHESYLALKMNLKAGDKVLDLDCDVGGSLRRIAHLTGTHVTDITISDY
>Rotaria_sp.Silwood1|Rotifera_Bdelloidea|CAF4849145.1
MFIKQFCPLGTIYEINSILLTSLLQACAYSRSSDMNAFEDILLNNMFLFGCTAVPVFDEEQPMFNLLNEQHFTLHLKFINTVASCMILSISEVTNSTTISITLSSCSDINVTDFYEYGWGQSFHFANRFHDETLAESIQRHESYLALKMNLKAGDKVLDLDCDVGGSLRRIAHLTGTHVTDITISVSANCQFIQGDFMKLPFEDNSFDHVYTIEAAKCFAEVIHVLKPGGSLVGYDWCFTDKYDSQNCDHVETKRLIEEGDALPDLKSTYQLVADLKSVGFTIAESRIIPEGDISWYQPLKDGDSFFTLNNFRTSFLGPAQGSLATLNILETARDGIIRGGESVIFTRYFFFLARKS
>Rotaria_sp.Silwood1|Rotifera_Bdelloidea|CAF4985574.1
GEGELWIGGLASIAIVLIIAMAYAFAMSYLNQYPSEKRYFVLLQYDIQIAATLNDIQLVEKPLIRCTNDNVKQEVSFYNSLFEDSTAADKRKNEYKNLVTSYYSLVTDFYEYGWGQSFHFANRFRGETLAESIQRHESYLALKMNLKAGDKVLDLGCGVGGPLRRIAHLTGAHIIGITISDYQIQRAKKIGVPANCQFIQGDFMKLPFDDNSFDHVYTIEAVCHAPDKAKCFAEVIRVLKPGGSLVGYDWCLTDKYDSQNRDHVETKRLIEEGDALPDLISTDQLVADLKSVGFTVEESRIIPEGDISWYQPLKGGDSFLTLNNFRTSFLGRLLTHNTVWLLEKTRIAAQGSLATLNILETARDGVIRGDESDIFTPYFFFLARKS
>Rotaria_sp.Silwood1|Rotifera_Bdelloidea|CAF5095969.1
NRFRGETLAESIQRHESYLALKINLKAGDKVLDLGCGVGGPLRRIAHLTGTHVTGVPANCQFIQGDFMKLPFEDNSFDHVYTIEAVCLAPDKINLYITC
>Rotaria_sp.Silwood2|Rotifera_Bdelloidea|CAF2421095.1
MAEKTVVQRSSNAVQKEVSLYNELFQDSTSVDKRKNEYKTLVTNYYSVSTDFYEYGWGQSFHFANRFRGETLTESIQRHESYLALKMNLKAGDKVLDIGCGVGGPLRRIAYLTGAHVTGLTISQYQVQRAKTIGVPANCQFIQGDFMELPFEDNSFDHVYVIEAVCHAPEKAKCFAEVVRVLKPGGSFVGYDWCLTDKYDKGNPIHVETKRLIEEGDGLPELKTTHQLISDLKSVGFTIEENQIIPEGDIPWYQPLKGGDSFFSLNNLRASSIGRWLTRNMVWLMEKSWIAAQGSIGTLEILEKAAVGLVRGGESGIFTPYFFFLARKS
>Rotaria_sp.Silwood2|Rotifera_Bdelloidea|CAF2875610.1
MAEARVIRRSKSDVQTELSSYNELTQDSTTVDKRKAQYKTLVENYYSLTTDGYEYAWGKSFHCANRFRGETFAESIQRHESYLALRMQLKPGDKVLDIGCGVGGPLRRIAYLTGAHITGITISQYQVQRATVIGVPANCQFIQGDFMDLPFENNSFDHVYAIESVCHAPEKSKCFAEVFRVLKPGGSFVGYDVCLTDKYDDQNREHIEIIRLMEASFGLPKLKSTHELVSDLKSVGFTVEENRIIPEADIPSYQRLAGGDSKLSLKHFRTSPIGRWLGRNTIWLMEKTRIVSKGSAEISDMFQKSAKSMLRAGKRDIVTPMFFFLARKS
>Rotaria_sp.Silwood2|Rotifera_Bdelloidea|CAF2909852.1
MTEKSVIRRTNDNVKQEVSFYNSLFEDSTTADKRKNQYKNLVTSYYSLVTDFYEYGWGQSFHFANRFRGETLAESIQRHESYLALKMNLKPGDKVLDLGCGVGGPLRRIAHLTGAHITGITISDYQIQRAKKIGVPTNCQFIQGDFMKLPFEDNSFDHVYTIEAVCHAPDKAKCFAEVIRVLKPGGSLVGYDWCLTDKYDSQNHDHVETKRLIEEGDALPDLKSTHQLVADLKSVGFTVEESRIIPEGDIPWYQPLKGGDSFLTLSNFRTSFFGQLLTRNTVWLLEKTRIAAQGSLATLHILETARDGVVRGGESDIFTPYFFFLARKS
>Rotaria_sp.Silwood2|Rotifera_Bdelloidea|CAF3020934.1
MAEKTVVQRSSNAVQKEVSLYNELFQDSTSVDKRKNEYKTLVTNYYSVSTDFYEYGWGQSFHFANRFRGPLRRIAYLTGAHVTGLTISQYQVQRAKTIGVPANCQFIQGDFMELPFEDNSFDHVYVIEAVCHAPEKAKCFAEVVRVLKPGGSFVGYDWCLTDKYDKGNPIHVETKRLIEEGDGLPELKTTHQLISDLKSVGFTIEENQIIPEGDIPWYQPLKGGDSFFSLNNLRASSIGRWLTRNMVWLMEKSWIAAQGSIGTLEILEKAAVGLVRGGESGIFTPYFFFLARKS
>Rotaria_sp.Silwood2|Rotifera_Bdelloidea|CAF3269535.1
MREKGVIRRSKDAVQKELSSYNELYQDSASADKRKVQHKTLETNYYSLTTDGHGYAWSKSFHCVNRFHGETFGESIQRHESYLALRMQLKPEDKVLDIGCGVGGSLRRIAHLTGAHATGITISQYQVQRARTIDKNSFVSANCQYIQGDFMDLPFENNCFDHVYAIESRKCFAEVIRVIKLGGSCIGYDMYLTDKYDNQNHDDNEIIHMLESSFDLPEFKLTRGLISDLKSVGITAEENRIIPEADIHSYQRLEGYDSFLSLNHFLTSPLGRWLGLNIIWLMEKTRVVSKGIAAISDMCQKSAKSGLHAGKLDIVTPMFFILARKPEL
>Rotaria_tardigrada|Rotifera_Eurotatoria|GDRK01008626.1|p1
GGSFVGYDACLTDKYDNQNPEHVEIIRMMEASFALPQLKLTRELVSDLESVGFTVEENRIIPEADIPSYQPLDGRDSFFSFNLHRTGPLARRLGHCIIWLTEKIRVAPKGSIVISNMWETSVKSFLRARKLDIFTSLFFFLARKP*
>Rotaria_tardigrada|Rotifera_Eurotatoria|GDRK01047653.1|p1
MAEKTVVQRSGNAVEKEVSSYNELYQDPTSIDKRKDQYKTLVTNYYSVSTDFYEYGWGQSFHFANRFRGETLAESIQRHESYLALKMNLKQGDKVLDIGCGVGGPLRRIAYLTGAHVTGLTISQYQIQRAKTIGIPANCQFIQGDFMELPFDDNSFDHVYVIEAVCHAPEKAKCFAEVFRVLKPGGSFVGYDWCLTDKYDKVNPTHVETKRLIEEGDGLPELKTTHQLISDLKCVGFTIEENQIIPEGDIPWYQPLKGGDSFFSLNNLRASSIGRWLTRNMVWFMEKTRIATQGSVGTLDILEKAAVGLVRGGESGIFTPYFFFLARKS*
>Rotaria_tardigrada|Rotifera_Eurotatoria|GDRK01047656.1|p1
GLSCPKVRYIYVYNSKVIVYSHYRRKIMTEKKLLRRSKNAIRRDISSYNEVHQDIDTRKAQYSTLVTKYYSLTTDIYESTWGNSFHCANRFRDETFAESIQRHESYLALRMQLKPGDKVLDIGCGVGGPLRRIAYLTGAHVTGITISQYQVQRAREIGVPTNCEFIHGDFMNLPFEDNSFDHVYVIEAVCHA
>Saccharomyces_cerevisiae|Ascomycota_Saccharomycetes|NP_013706.1|OUTGROUP
MSETELRKRQAQFTRELHGDDIGKKTGLSALMSKNNSAQKEAVQKYLRNWDGRTDKDAEERRLEDYNEATHSYYNVVTDFYEYGWGSSFHFSRFYKGESFAASIARHEHYLAYKAGIQRGDLVLDVGCGVGGPAREIARFTGCNVIGLNNNDYQIAKAKYYAKKYNLSDQMDFVKGDFMKMDFEENTFDKVYAIEATCHAPKLEGVYSEIYKVLKPGGTFAVYEWVMTDKYDENNPEHRKIAYEIELGDGIPKMFHVDVARKALKNCGFEVLVSEDLADNDDEIPWYYPLTGEWKYVQNLANLATFFRTSYLGRQFTTAMVTVMEKLGLAPEGSKEVTAALENAAVGLVAGGKSKLFTPMMLFVARKPENAETPSQTSQEATQ
>Siderastrea_siderea|Cnidaria_Anthozoa|GIYO010431303.1|p1
MSNTQGSFTGMFKAAAGRGKGAYNPSDSKNIEKESAFIHEMYDKRDENIELRKNNAQKFVDSFYTVVTDFYEHGWGQSFHFAPRGRSETFRESIVRHEHRIALKLNIKPDDVVLDIGCGIGGPMRNIAQFTDANIVGVTINQYQVNRGNEINKAQGFGEQCVIKQGDFTKLSAFKDNSFDKVFAIESTCHSPNRCDVFDQVYRVLKPGGVFASYEWVLNADKFDEKNKNHLQIKYEVEKGNALPDLITDKECIACFKKSGFDVVESMDLDQSTRDKGQLPWHHSLMAKCSMENIQHTYCGATFTHYLTWFLETVSLAPKGTFKAHEILRIARDGLVKAGDLQIFTPMFMVIAKKPEEKSI*
>Siderastrea_siderea|Cnidaria_Anthozoa|GIYO010470898.1|p1
DKRDENIELRKSNAQKFVDSFYSIATDFYETGWGQSFHFAPRGNQETFRESIIRHEHYLALKLNIKPDDVVLDLGCGIGGPMRNIAQFTGAKIVGVTINQYQVNRGNEINQKEGFGEQCLLKQGDFCKLSAFKDNTFDKIFAIESTCHAPNRCDVFDQVYRVLKPGGLFASYEWVLNDDKF
>Siderastrea_siderea|Cnidaria_Anthozoa|GIYO011042706.1|p1
PGDALSCELGSLVASFGGVNFSHFSLEKMSKNEERSVENSEHVSLMNYNRQAYGHDMVQDNVKRYVKQFERGKEESEREANKKKRIQEVNDISNNFYTLVTDFYEYGYGRSFHFAPVLNASSTLKECVVAYEKEIARTIKAGPGMKLLDAGCGVGGPMLEIAKFSGAEVVGLNPCEYQLKRVRFHVEQEKMQDRCSGVKGDYHHMEFDDNTFDGGYALESTLYARDPEQVYRELLRVLKPGAIFVDSAWAMTDTFDPHNAEHVRIKEAIEIGNGVPDMRTQAVLLEAIRKSGFEIVEYKNAHCDGELPWYTFLVGKHAFSLEAFRVSSVGRKLTHYMLSAMELLRVVPQGSTEVHNVLLTAADALTQAGRKDIFTPLFRLVLRKPN*
>Siderastrea_siderea|Cnidaria_Anthozoa|GIYO011439330.1|p1
SSFPARLFLSFSLPCAQRPEAVFEGQQVMAPSLKRLATLYLLPVHVATEEGLGQCHEMGSGRSCNAGISEAGSDGYLGYLWSIISNKKDAVDGYVGRFEDESLTERTTTDEYYDVATDFYLYGWGHSFHFATRFTGESLEDSIVRHEHFLSGKLGLKPGDKVADLGMGVGGPLRSIQKFSNADITGVTINDYQVRRARKFTRNECSDAMARHIDYRQGDFTKLVPDVFATESLDAVYYIESSCHIANRTEVFQASAKALKKGAKLFSYEWVMTDRFDPANPEHVAIKKGIEIGDGIEDLVGIQVPLEALRKSGFRILEHGDLVELAEEWYGDHNVPWYFDMAQKYSFSSFRSFALSDFGQRALGTFLWMAGQVGLVPEEASRTEQMLRQASINLVKGGELKIFTPMYYVLAEKM*
>Siderastrea_siderea|Cnidaria_Anthozoa|GIYO011439332.1|p1
MAPCITRLAALCLLPARCVRAEEGLGQCHEMGSVRSCNAGISEAGSDGYLGYLWSIMSNKKDAVDGYVGRFEDDSLTERTTTDEYYDVATDFYLYGWGNSFHFATRFAGESLEDSIVRHEHFLSGKLGLKPGEKVADLGMGVGGPLRSIQRFSNADITGVTINDYQVRRAKKFTKSECSSQMAKHIDYRQGDFTKLVPDVFAPESLDAVYYIESSCHIANRTEVFQASAKALKKGGRLFSYEWVMTDRFDPKNSEHVAIKKGIELGDGIEELVGIQAPLESLKQSGFRILEHGDLVDLAEEWYGD
>Siderastrea_siderea|Cnidaria_Anthozoa|GIYO011841833.1|p1
MPLTKFGKDDIKTVIDEYNGAFQEEEIREDQGKTENFVNNYYDVATTFYEYGWGKSFHFAPQHKKETFREAVLRHEYYLALKLGIKSTDKVLDVGCGIGGPALNIARFTEGNVLGVNINKYQIQRAHQIMSQNKMSDRVKMVEASFMEIPREDEHFDKVYAIEATCHAQDQFKVYNEVFRVLKPGGLFA
>Spirobranchus_lamarcki|Annelida_Polychaeta|GGGS01270992.1|p1
MMKSEAPGITQILQENKTATADYLRFYHKRSASKDLAVERKTKSKEMTKAFYDLATDFYEYGWGESFHFYTMSKEESRQLSCAKHEYRLALKLNLKPGMNCVDVGCGVGGPARHIAEFSGANITGINCNQYQLKKCRQHTEKAKLTHLCSYQEEDFCNTSFDEAHFDRAYAIEATCHAGDVTKCYTEVNRILKPGGLFAAYEWVMTDSYDSSNDKHRKIKEDIMEGDSLPDIRTYDEIKEALKKAGFSLVEAIDLAAEPAEIPWYASLQGSWTVQDFKTTPTGRWCSHVMLKGLEMVGLAPKGSVQMHATLCKGADALVAGGVSGIFSPMYLVVARKD*
>Spirobranchus_lamarcki|Annelida_Polychaeta|GGGS01278300.1|p1
NNAQKFVDSFYTVVTDFYEHGWGQSFHFAPRGNQETFRESIIRHEHFLALKLNIKSDDVVLDLGCGIGGPMRNIHQFTGANIVGVTINQYQVNRGNEINKSEGFGDKCVLKQGDFCKLAAFKDNTFDKIFA
>Steinernema_carpocapsae|Nematoda_Chromadorea|TKR76714.1
MSIDMSRNFFKMLVKFRRNDLVAFEKEHARLYAEAKQNSDHSKVTAHYYSVMSTVIDEYFNGNFHFVPPKPNHRHLEDALLFLHSRIGECLKLSAGISCVDIGCGIGGVIKDLAPTGATLTGVTIAPNEVEIGNEQLQDLGMYPRCSLVGADCHSMPFEDASHDCAYAIYALKYFVDLRPVLQEIARVLKDDGLFVVYDLMKTDHFDENNTEHRRVVEGLEYACGMPSLHSRKEMLECARLEGLELIEAVDLEKETGKPYYYCFASNALYMWLTKI
>Symbiodinium_cladeA|Myzozoa_Dinophyceae|HBSZ01069737.1.p1|OUTGROUP
MSPVSLGALVPWSEIQSALTVSLRDSHRAKAALVVGGSAVILWATPVREGLLRTVELIGALWPSRHSGRIHEYNGMHDAESSDARKQAYSTLVDSYYDLATAFYEWGWGDCFHFAYRYKAESWREAFKRHEQYLASKLQPPPGGLVLDAGCGVGGPARVISRFLGCSIKGVTINEYQVNRGNQLNKRAGLDQQVKLVQGDFMKLPFQDGEFDGVYAIESTCHAPHRKGVYSEIFRVLKPGGVFATYEWGLTDKYNPESEAHRQLKKQIEIGDGLPDLIPTSEITQALRDAGFEVVEARDYALDSSSTDCEPWYGPLLASWNPLKWPCFQFNPVMNTLLPIVLRSLEMCRILPADASTTRAMLEVAALGCRAGGLTGSFTPMWLMVARKPTK*
>Symbiodinium_cladeA|Myzozoa_Dinophyceae|HBSZ01069737.1.p2|OUTGROUP
PIFCLCCVVLQPLCGSPGIWPAQTPCFSRLALSVGGSRAQRHISQQQLLQVGKISFAYLVGFLATINHIGVKLPVSPPARQPRAATSNMALVVEASAGRIRHISKDLRTMGSKVFITGLNWKHGHFSGFQDANNGPYHGSQSVDELSNA*
>Symbiodinium_cladeA|Myzozoa_Dinophyceae|HBSZ01069737.1.p3|OUTGROUP
MVRPIVGILEPTEVAMFPVQSSDEHLATHSPQILGDVSNSPRRRLHHKSHVGSGCSGLSSRWANWKLHTNVVDGGQKTYQVSERDFTHLEQLLLRDVALRSGSADGQSKP*
>Symbiodinium_cladeD|Myzozoa_Dinophyceae|HBTB01063121.1.p1|OUTGROUP
FFSCSVMQCHAVYWRLERLACQRVECGREGAGDAALHEAHGGSVEEVLHLAGACGHEVQLLEACQGLGEQRVAQLGVLEVEQRVARLEVGIPREVGGSALQGAVPLLLDGEAHLLQRLHHLARGGDVGQAIALLDALLDAPVLGVLGVVLVSEAPLVAGEHAARLEHAEDLAVDARLAWRVRRGLDLVHGVERGVLERQVHEVALDEGAEVANGLALGVGARALHLVGVVVEAHDVRLGEACDLARGAAHAAADVEHASAGPQAHAQRQEVLVPRQRRVEVLPAPPHRKVERLPPAPLVEVGGQVVVAVDERLVVLLALLRAVRAAVVVQAHVVLHAALHR
>Symbiodinium_cladeD|Myzozoa_Dinophyceae|HBTB01063121.1.p2|OUTGROUP
ARWRAACRTTCACTTTAARTARRSARRTTRRSSTATTTWPPTSTSGAGGSRSTLRCGGAGRTSTRRWRGTSTSWRCAWACGPALACSTSAAAWAAPRARSHASPRRTSWASTTTPTRCSARAPTPSARPLATSAPSSRATSCTCRSRTPRSTPCTRSRPRRTRQARRASTARSSACSSRAACSPATSGASLTSTTPRTPSTGASRRASRRAMACPTSPPRARWCRRWRRWASPSRSRGTAPCSALPPTSRGMPTSSRATRCSTSSTPSWATRCSPRPWQASRSCTSWPQAPARCRTSSTLPPCASCRAASPAPSRPHSTRWHASRSRRQYTA*
>Symbiodinium_cladeD|Myzozoa_Dinophyceae|HBTB01063121.1.p3|OUTGROUP
AVEGRVQDYMRLHDDSGADRTQERKENYEALVNGYYDLATDFYEWGWGQSFHFAVRRRGENFYAALARHEHFLALRMGLRPGARVLDVGCGVGGPAREIARFSEAHVVGLNNNAYQVQRARTHTEREAIGDLCSFVKGDFMHLPFEDASFDAVYQIEATAHAPSKTGVYGEIFRVLKPGGVFASYEWCLTDKYDPENAEHRRIKKGIEEGDGLPDIATTGEVVQALEEVGFAVEEQGDRALQRTATDLTWYADLEPRYTLLNFQHTELGHTLLSKTLAGLEKLHLVAAGTSEVQNFLHTAAVCLVQGGVTGTFTPAFYTLARKPL*
>Symbiodinium_cladeD|Myzozoa_Dinophyceae|HBTB01063121.1.p4|OUTGROUP
RGGGPRAGLHAPARRQRRGPHAGAQGELRGARQRLLRPGHRLLRVGLGAVVPLCGAAARGELLRGAGAARALPGAAHGPAARRSRARRRLRRGRPRARDRTLLRGARRGPQQQRLPGAARAHPHRARGHWRPLLLRQGRLHAPAVRGRLVRRRVPDRGHGARAKQDGRLRRDLPRAQAGRRVRQLRVVPH*
>Teladorsagia_circumcincta|Nematoda_Chromadorea|PIO63812.1
MSKVIDEYFGGNFHFAPPRHEKLSLEEALSDLHRKIGQRLGLSAGMSCVDLGCGIGGVMRDLAPTQANLIGITIAPNEVELGNKEFRKLGIDSNCRLMEGDCHNMPLDDGSQDAAYAVYSLKYFPELDGVMKEVSRVLKPGGRFLVYDLIKTEQYDEKNETHVQIVEGLEHACGMPSLHTRAEMMAAAEKWVLVRFFPPSLKYPKIGL
>Temora_longicornis|Arthropoda_Hexanauplia|GGQN02014822.1|p1
ASQVSNLIGGTSMSSDKISGVADKYVDYFSKTDKERKENYADVVNSYYDLATDFYEYGWGTSFHFATSYKGEPLKQAIARHEHYLALKMGIKSGDKILDTGCGVGGPAREIARFANCNVLGLNNNAYQVKRATMHTEKAGLADQVKFVKGDFMAIPQADNSFDGVYAIEATCHAPNKEGIYSEIFRVLKPGQCFAAYEWCMTESYNPDSEEDRKIKHGIEVGDGIPDLHSTAE
>Temora_longicornis|Arthropoda_Hexanauplia|GGQN02064071.1|p1
MAGSKEKTLGNLLQSTDKEKNVSKVADSYLDFFDKDKDKAKEKRKNNASDMTRHYYDIATDFYEYGWGESFHFASLKKKESMEQALKRHEYRLAMKLGLTKGDKILDLGCGIGGPARNIAEFSNCHITGININKHQLGRCEALSRQAKLDHLLTFKEADFTNTPFESNSFDKIYAIEATCHAANPLTVYSEAYRILKPGGLFALYEWCMTDKFDPGNAQHVAIKDDILEGDSLPDLVLTHEAQNAMKKAGFEIVEAEDLVTSSEVPWYSLLQPKWNLNGFRMTPAGRWMTHVMLSGMEKTGMAPKGVVKVHRMLCRGADGLAKGGQEAIFTPMYFMLGRKPADK*
>Temora_longicornis|Arthropoda_Hexanauplia|GGQN02078532.1|p1
MEIVSKMVVLPTNFLRKRGSAKSVSESGNADNEKTADRYEDRFNLTDEERREKAGQITNEYYDLATDFYEWGWGQCFHFAPRFQSESFWESILRHEHFLAAKGEFKYNDKVLDLGCGVGGPLRNITKMTGAKVIGVNNNGYQITRAKSWDKANKMEKMTDYIKSDFNNITQVKDNTMDGAYSIEAVCHAGDKVTFFKEILRTLKPGACFVIYDWVVTDKYDPTNNEHLEIARGIELGDGLPPLIHHSALTQAMKDAGFEIEESFDLIESFDKQEAELVPWYDPLVGKYSSVFNFRATPLGQWCTHKMVCGMEKLKLAPLGTSKTSSILQTAAKFLVKGGQTRTFTPAWFIKARKPKQA*
>Temora_longicornis|Arthropoda_Hexanauplia|GGQN02146279.1|p1
SKERQKDGNAVTKHYYDLATDFYEYGWGDCFHFAPRYQGETIEHSIHRHEYFLSSRIGLKAGDRVLDAGCGIMGPARNIARFSRAVVTGLNLNAYQVGRSNLLNSKTNIRNQLICVEGNFAKTDFRDETFDHIYSIEAFCHAPDRLAVFTEMFRILKPGGRLGFYDWVMTDKYDENNEQHKAVKHFIEKGNGITNLLHESDILDAVKEAGFTLLECEDLANSQKCQELGNDNPWYSGFEGKYRCSQQVLLTTTGRFFTQKMCDLLDYLKIAPEGTAKMHEFLNKTADALLYSGQQGIFTPMLFVLAEKPER*
>Temora_longicornis|Arthropoda_Hexanauplia|GGQN02224960.1|p1
MDSHSSEKSGAKPLGAKGETIDDMDSYDKTFDEKDLDKRAEYAQAVTVKFYNLITDFYEYGWGQSFHFAPRYKGEAFHASIARHEHYLAQKMGIQPQDKVLDVGCGVMGPAREIARFSGANITGLNLNEYQISRCKILNEKTTIAHLLDVAKGDFMHIPFPNNSFDRLYAIEALCHAPDRVAVYREVFSKVKPGGFIGLYEWAMTDKYDPKDAHHKEVKHMIEYGNSICELGLTSGIVGDLEEVGFTVKEHCDLAQDALKNGSDVPWYATLEGGFSISNIKHSRVGRMFTQTMTNVLEYVKLAPVGTARAHTILTTAAEGLVMGGQLEIFTPMYLVIAQKPLDAAS*
>Tenebrio_molitor|Arthropoda_Insecta|GIPG01049664.1|p1
MVMLPPKDGSTSKEKEYDFQQRYNLKYYINLSQETEESRVSNYEEIVNTYYNMCTDFYEYGWGKCFHFAPQAKSETFKEAMMRHEHYLAFKLEMRKEKDFKYLDVGCGVGGPARAISRLTGAHIVGLNNNEHQIYRAIKYTAFENLQSKCSFLKGDFHNLPFEDCSFDGAYAIEATCHAKNLENVYSEIYRVLKPGAKFVFYEWALTDKFSSSVLEHVRIKRDIEIGNGVPNLHSVDAVIKSVKVAGFKVLEYEDVAYNTDERFVFPWYYSLQGRFSFAQFRHTASGRSCRFFGGWRLERNFHSTFKDNCNKGCGIRSLLNSIPSDVKNFFNFPRKRLGIILINLKINFIQ
>Tenebrio_molitor|Arthropoda_Insecta|GIPG01049665.1|p1
MVMLPPKDGSTSKEKEYDFQQRYNLKYYINLSQETEESRVSNYEEIVNTYYNMCTDFYEYGWGKCFHFAPQAKSETFKEAMMRHEHYLAFKLEMRKEKDFKYLDVGCGVGGPARAISRLTGAHIVGLNNNEHQIYRAIKYTAFENLQSKCSFLKGDFHNLPFEDCSFDGAYAIEATCHAKNLENVYSEIYRVLKPGAKFVFYEWALTDKFSSSVLEHVRIKRDIEIGNGVPNLHSVDAVIKSVKVAGFKVLEYEDVAYNTDERFVFPWYYSLQGRFSFAQFRHTASGRRLTHFVATIGEKLGLLPRGTRDVHSILLTAADSLVAGGLKGIFTPLLRITAIKDVE*
>Tetrahymena_thermophila|Ciliophora_Oligohymenophorea|XP_001018784.1|OUTGROUP
MDDINFSKRQLILSIVAVALVVVITLALIIVTSIFWIPLLIITSPILLILGLLVKFTNLGSPFQQAYYKAYDWVFYKSERPRKFMWSLIYNTMCLLYPSTQWKAMNYGYSVLSGNGHLIQNLQAEDEDERFCLQLYHYIATQFGSVKNLNGLRVLEVGSGRGGGLNYISRYLNPQECFGVDFSENQIRFCRHHYSQNKKLQFFKGDSQALDQIPEIQENSFDVAINVESSHCYGNFDQFIQQINRALKPGGFFCFTDFRTELECQQLDTYFKSLPYFQVIKSEDITVNVLQSLKQDEKRRSSLIEGNVSKLLKPFFRKFSGLKGTRIFQEFEEKKTLYVAYILQKKL
>Tetrahymena_thermophila|Ciliophora_Oligohymenophorea|XP_012653982.1|OUTGROUP
MISRNIIKLNQVVLKGARCFSSNQTQNNTQTNQEANFGYKKVDINQKQSMVNQVFHSVADKYDLMNDILSLGIHRCWKEEFVNDLGVLRPTKIQEKDQVIEQPARVLDVAGGTGDIAFRILDKHKSRSSLNSKNLKVTVLDINESMLEVGKRRALEKSFSNNDIDFVCGNAEILPFEDNTFDAYTIAYGIRNVPRIEKALSEAHRVLKKGGRLMILEFSKVEQFPVSEIYKQYNMNILPLVGKYVVGDADSYQYLAESIDKFHDQQTLLRLIEEAGFKFASYKNLSFGISAIHTGFKI
>Thalassiosira_pseudonana|Bacillariophyta_Coscinodiscophyceae|XP_002286456.1|OUTGROUP
MSDQTRPVSNDDIKTMKLYTNVERIRNELASRGMTGDNIDPFELSKMDSMHYKENDAVNDAIEVMKLDESSNVLDVGSGFGGPARILSSLSKCTTVALELQPDIHELAEDLTRSCNLSKLVKHELGDILNHDLDSLGSGTASFDAVVSFLVFLHIPDKASLLDACAKMLKRNGYLFVEDYYCRSPFTASEVESLATDVFCKELPTREEYVDDLEAAGFHNIQFIDKSTEWTDFVTERLDKFIAKRESFVQVHGEPTYESLLLFYKAVVALFVGKNLGGVRIIAQKMGKDDVLALERYQEEEPRTLAKD
>Thalassiosira_pseudonana|Bacillariophyta_Coscinodiscophyceae|XP_002287743.1|OUTGROUP
QHRAKEYQTLVNSFYDLVTDFYEWGWGQSFHFAPRKKGETFDESIIRAEHYLALRANIQQESKVLDVGCGVGGPMISIHHLTGADITGVTLNQYQVRVANQYCTQRGIDDKTRVFQGDFQKLSDQFEAETFDCAYAIEATCHSPDRRVCFKGVNHCLKKGGLFACYDWVVLPERGFDSNNPDHLRIKEGIEVGNGLPTLATTEEIVSALEDSGFDVIDVFDANKSVHSDHEIPWYYTLYGSFTLKGFRMTRLGRMCTHALITTLEFLRIAPKGSVRVSSLLNATALDLVEGGRKEIFTPSLFFVARKK
>Thalassiosira_pseudonana|Bacillariophyta_Coscinodiscophyceae|XP_002288556.1|OUTGROUP
MSYSSRLPQHGRNNDYSSSSINLLKRKHPCSLFKAAPLVLDTRRFLATPIISSHENTFAKDISITEYDKIYKSYVYQQHSHPRGPWVKALQSAQKLLSGENPRILSIGSGPGEPAATLAANFADAEVVSAHSTAKCIAWAEDRFHQMNLTNVSTKIVPNMQNLDVFEDGSFDLVVSCYGLANTADPQSVLDEFHRVLKPGGTLLLSVWENCPADPASDIILRHSCIGPNPWHKNEDNVDSVGDYQCPIRSKHPMSLSKPHLLESMIEKAKLSLVQVTNDEYPLKLGKSKEDAFKALTLPIRYELQQLKDDDHYHHEDAAEAFEDVLNEGFMVKQSNDGEMEVPYNVYKYVVARRQYEDTDVTTGHRTFSKTRPSSATKTVAPLKPIDVKKDPVTFDTWVRMKPAASEKIVKAIEKQIYNKIVKMNVLDVAPSPYAETAIAIASENPNASVVVTSKSLNMVEGIRGQISKHGLNNIDVKLLDASHLSSLQDKSFDIVVCSFGLTFLNSPKEALHELRRVLKPGGSLIVSVWEDLSLKQLSDYIVNELHADGSMEDFAVYKTEPRDVLGQLLPFAKPHELENVVSEGGFSLVRVDHETARILLSEADCKTTEEGVNLATLPIRPFLQELDNSGENKHAFDDAKRAFESLLKDPSLASRDKCGNLVTTLPSRFKVVTATRPHEDSDGYLEKNVTRSTKTSQKMFKYSDIPK
>Thalassiosira_pseudonana|Bacillariophyta_Coscinodiscophyceae|XP_002291473.1|OUTGROUP
MTDYMFDVATGLLGDDGGVGAEEKTIKYVDLGSGTGAAALRLCQKHDVIAKATCLNLCEEQNALARKCASDLGLEDRIAVVTGTYESAPFEANSFDIAFSQDAFVHAFSKVGTFREALRVTKPGGVLVFCDLMCGSGDGVSEEELATFAATNMVNDWLSPDLNVRACQEAGWTDVKFVDLTLDIRISFQLMLKKVEKIIQDGNPAKIDEKLLDSYKKNLANRIVQVDRGVFKWGVVTGKKPLYKFCTRKDSW
>Thalassiosira_pseudonana|Bacillariophyta_Coscinodiscophyceae|XP_002291898.1|OUTGROUP
AGTGTTGIACCPGGSINQSGEGGCCVSVKPEALGYTQEQIIKAGKDANLGLGCGNPISFANIKEGETVVDLGSGAGVDCFLAADLVGEKGLVIGCDMTPDMIYKARQNALNRKCTNATFRLGEIEHLPIADSTVDVVISNCVINLSPDKAQVFREIHRILKPGGRIAISDVVIRPSKIIPELSGAPEMASLEQYLVDAGFKEVDMKLKEESRAIISQWLPGSGAEDFVISAEITAR
>Thalassiosira_pseudonana|Bacillariophyta_Coscinodiscophyceae|XP_002292358.1|OUTGROUP
SNVQSSVSEYERLHLTSTSTTERNSNYATLVNSYYDLATLFYEWGWGASFHFSNRHPHESFDEATRRHEFYLAMKEGSTPSMASVKVLDVGCGIGGPMRNICKFTGADITGLTLNQYQVDRGNELCRADAHFHNHSSETNGLPPIRCRSTQGDFMKQPFEASTFDAAYAIEATCHAPDRVGCYSEIYRVLKPGSIFACYEWCLTDKYDPNNEEHVLIKKQIEEGDGLPDIATTHYCLTALKKAGFEILEERDCVNDEMLPLMSSWNPFTQRFQFNWFGLRLTKYSLKIMEFLRLAPVGTSRTQILLQSGGMGLARGGELGIFTPMYLMVGRVPLDKK
>Thalassiosira_pseudonana|Bacillariophyta_Coscinodiscophyceae|XP_002292406.1|OUTGROUP
MTRLHQIAPAIATTLFLLSGEYPQSAAALAPPQPPSLSSRHVDPSTPTRASPCTHNSRPSTSLFGLRTTLSRARDSLLSRERTDADLKSGIAFFYDRSSKLWEDVWGEHMHHGYYVPEDRTDHVQAQIDLIDEVLKWAGVDDAVPPKRVVDVGCGIGGSSRHIVKKYEGSTAKGITLSPYQAGRGNELAKEQGLEGRASFQVADALNMPFDDNSFDLVWSLESGEHMPDKSKFVHELMRVAAPGGRIILVTWCHRDLEPGETSLSKKEEKILAKINRAYYLPKWCSVSDYVKLLENEGAVDIKREDWSYIIAPFWKAVIKSSLNLKSVMGLLKSGFSTIRGAYAMLLMLRGFNSGVIKFGLITCTKKKVEDSTASS
>Thalassiosira_pseudonana|Bacillariophyta_Coscinodiscophyceae|XP_002293723.1|OUTGROUP
MGLKTSILTKLSTTAKQHPVATAVTTGAILTTATIKYLDKPSRTYSEGSVAREYDAWTQDGILEYYWGEHIHLGYYNEEEMEAGYKKKDFIQAKYDFIDEMMKFGGIDATSDAGAKVLDVGCGFGGTSRYLADKLGPKAEVTGITLSPNQVKRGTELAMERNLPNAKFTVMNALEMDFPDNTFDIVWACESGEHMPDKEAYINEMMRVLKPGGKFVMATWCQRDDRVVPFDKRDKRDLRFLYEEWTHPYFISIEAYKELIDATTLMSNVKTADWVTPTIASWRHSIWVGVYDPMGWIFKPTKYVKCARDAYCLERMHRAFKRGLMEYGMFAAVKKDDKSS
>Thalassiosira_pseudonana|Bacillariophyta_Coscinodiscophyceae|XP_002294769.1|OUTGROUP
RVAIIGAGVSGLATAWHLHAASNNVDVHIFESDTRLGGHAHTLTLDNEVDIDCGFMVYNPSNYPNMTAWFKELNIEGEDTDMSLSVSLDEGKTVEWSSHSISGLLFANPKQCTSPKFYTFLKDLMHFNAHAGELLLLPTDHPSRQRTIKEYLTQQGYSDAFASYYLLPMMAALWSASVENVMDFPASSLVEFMCNHKMLQLFNRPQYQTPKGRSVQYTRKMAEVLGENAHTGVKIVGMKKFGSGGGDGVKYELFTDGNESVGVFDHVVFACHSPQALDILKSDGNGKDIDATLLEALEKIEYGDNVVYVHSDPNLMPKSRKAWGSWNCMGKTVYVTYYINRLQNLSTSKDIFVSLNPHTPPKEEFVYRRQIMAHPQFTHQTHEGRETIKKELQGKNGLWFCGAYMGYGFHEDGCRSGFEVATAINGNNTILRRLKRLITRRIPIAICKAFVTRFLKAAITKGELQLKLNDGTLLSFGDKSPCGDDAQPVKARVFDDWFFVKIATEYDLGLARSYIGETNGVIGDPIGLTRLFLLFVGNRDTKTIGLRSSKQHTYSNALQNASGLAISKIGSFINYLRFKIFMDNSERGGSLKNIHAHYDLSNDLFRTFLDKETLMYSSAIYDAMSAAPTEAQWRKLDTLCDRAQLQPGQTLLDIGFGWGGLSLHAAKKYGCRVTGITLSVEQKALAEERVEKEGLGHLINFEVVDYRTFARRKENSGKFDRVISCEMIEAVGHEHLGEFYWAVEQVLKYDGVLVMEAITTPESRYETYIRSTDFINTVIFPGGICPSLHALVDASYKWSTLTLEHIDNIGLHYAETLAEWRRRFNANEASVRKMGFDDVFMRVWNYYMTYCEAGFRSQTEHCLILVFSRPGNRA
>Toxocara_canis|Nematoda_Chromadorea|VDM40872.1
MVSATNKTPTNTGLVVLTPLVQSTEHNVVRISRVSDLEKDHVLHIAGGEHTGIIINKLIDGETSSKCDVALSFSVWVSDGVNRKQEIRQLRFRFYDDVELAQKHSLAQQFFKDLVSSFLKDYVTFLKRILKLMQGGYLPLHEVEIDMQFAKDEEAIQMPDIKEYDSGSEVENVTAAHVQDVLEHAYPNGLSVQLIAEALRCTVKEVEEFLHELEALGVVQKLQNEWIRVDTVKVDESKQVGGTLSRDRHSPTVAIITCLFVEKQCVDAIIENSTTVHRYRSGGDSNVYTLGWIGKHRVVATKLAVIGDTREATTSAGSITTRLLGNFQNVEHVFIVGVGGGVAHYTDAARHIRLGDVVVSAPDPDTYVFAHSYTLDRETESIKGFVVRRWNPKENVITKIAKEMEGDMLGEWNELTEATLAHLNQLNADMDFSRPPPEKDVLTLPVGGGNVVVIPHPNQERTDSILHLGPIGGMVSYRKPMNNDEGEDARDAASQLRDRFAAEFGLRAVDAGFDSVVAAVNGSRIDNWTLIRGIADYQHGQSRAARTWQGYAAVRAAALTKALILRLPVDATNGEQTITMSIDLTSNFFRLLLHFRRQDLVSFCDEHDRLYAEAKRTSNHSAVTSHYYSVMSAVIDDYFNGNFHFVPPQHERQTLEEALVALHKKVAECLKLEKGKKCVDIGCGIGSVMNDLASTGADLTGVTIAANEAITGNAHFTKEAIQNCQIIEGDCHKMPFEVATFDAAYAIYALKYFVDLLPVMQEISRTLKPGGLLLVYDLIKTPKYNANSMEHRKIIEGIEYSCGMPSLHTREEMIDAAAECSLQLIDAIDLDTHTGYPFYYCFSNSRFFMWLVRSSIIGHLISAAQAIRILPKGFYHFNKIFLSGTIWNITVAGKMGILSGSEILLFQKK
>Volvox_carteri|Chlorophyta_Chlorophyceae|XP_002948023.1|OUTGROUP
MVTVPAVVTKTVDRLTAEFDKLSTTQKYAVGVAGGVASLYLVGSLLYKGNDKSKPSTFELTGGSIEASKVKEEFDAYADSYGKNAGEGIVDRSKTVHLVDIFYSLVTDIYEWGWGQSFHFSPKLPNKDLRASEAAHEARIAALLRLKPGMKALDCGCGVGGPMRTVASVSGAHVTGITINQYQVDRAKHHNAKQGVAPLTNVVRGDFLNMPFKDCTFDGAYAIEATCHAPKLEGVYGEIFRVLKPGCYFVSYEWVSTHKYDPKNPEHVRIIDEINFGNGLPEMRTWKEAEDAGKNVGFELVMSLDLATASIVSGPWYERLRMGKYTHAINHALVTAVDAVGMAPKGLKEVHHMLVEVAKSLIKGGETGVFTPMHLLLFQKPEATASA
>Volvox_carteri|Chlorophyta_Chlorophyceae|XP_002951641.1|OUTGROUP
MSHQALCPRKCLAAKRLRSSDKALRVQAGRRPGLMVRAGVVESLIKPITTFGKVADLKSGIATFYDESSELWENVWGEHMHHGYYPKGAPPKSNQEAQIDMIEETLKVAGVTEVRNMVDVGCGIGGSSRYMAKKFGCRGSGITLSPKQAARANALSQAAGLGDRLQFQVADALSQPFDSDCFDLVWSMESGEHMPDKRRFVSELVRVCAPGGSVLVVTWCHRVLGPGEEALQPDEQELLQRICEAYYLPAWCSVADYQKLFEEQGLVDIRTRDWSEEVSPFWGRVIASALTSEGLSGLLKAGWTTIKGALVMPLMAEGFRRGLIKFNVITGRKPPGNHQ
