# Supplementary material for: Common origin of sterol biosynthesis points to a feeding strategy shift in Neoproterozoic animals
Source: Nat Commun. 2023 Dec 1;14:7941. doi: 10.1038/s41467-023-43545-z (PMC10692144; doi:10.1038/s41467-023-43545-z)
Supplement: Supplementary file 6 — Source Data [file 41467_2023_43545_MOESM6_ESM.zip › Source Data/Figure_3/colorbyrmsd.py]

'''
http://pymolwiki.org/index.php/ColorByRMSD

Original Authors: Shivender Shandilya; Jason Vertrees
Complete rewrite by Thomas Holder

License: BSD-2-Clause
'''

from pymol import cmd, CmdException


def colorbyrmsd(mobile, target, doAlign=1, doPretty=1, guide=1, method='super', quiet=1):
    '''
DESCRIPTION

    Align two structures and show the structural deviations in color to more
    easily see variable regions.

    Colors each mobile/target atom-pair by distance (the name is a bit
    misleading).

    Modifies the B-factor columns in your original structures.

ARGUMENTS

    mobile = string: atom selection for mobile atoms

    target = string: atom selection for target atoms

    doAlign = 0 or 1: Superpose selections before calculating distances
    {default: 1}

    doPretty = 0 or 1: Show nice representation and colors {default: 1}

EXAMPLE

    fetch 1ake 4ake, async=0
    remove chain B
    colorbyrmsd 1ake, 4ake
    '''
    from chempy import cpv

    doAlign, doPretty = int(doAlign), int(doPretty)
    guide, quiet = int(guide), int(quiet)
    aln, seleboth = '_aln', '_objSelBoth'

    try:
        align = cmd.keyword[method][0]
    except:
        print(' Error: no such method: ' + str(method))
        raise CmdException

    if guide:
        mobile = '(%s) and guide' % mobile
        target = '(%s) and guide' % target

    try:
        if doAlign:
            # superpose
            align(mobile, target)

        # get alignment without superposing
        align(mobile, target, cycles=0, transform=0, object=aln)
    except:
        print(' Error: Alignment with method %s failed' % (method))
        raise CmdException

    cmd.select(seleboth, '(%s) or (%s)' % (mobile, target))

    idx2coords = dict()
    cmd.iterate_state(-1, seleboth, 'idx2coords[model,index] = (x,y,z)', space=locals())

    if cmd.count_atoms('?' + aln, 1, 1) == 0:
        # this should ensure that "aln" will be available as selectable object
        cmd.refresh()

    b_dict = dict()
    for col in cmd.get_raw_alignment(aln):
        assert len(col) == 2
        b = cpv.distance(idx2coords[col[0]], idx2coords[col[1]])
        for idx in col:
            b_dict[idx] = b

    cmd.alter(seleboth, 'b = b_dict.get((model, index), -1)', space=locals())

    if doPretty:
        cmd.orient(seleboth)
        cmd.show_as('cartoon', 'byobj ' + seleboth)
        cmd.color('gray', seleboth)
        cmd.spectrum('b', 'blue_red', seleboth + ' and b > -0.5')

    if not quiet:
        print(" ColorByRMSD: Minimum Distance: %.2f" % (min(b_dict.values())))
        print(" ColorByRMSD: Maximum Distance: %.2f" % (max(b_dict.values())))
        print(" ColorByRMSD: Average Distance: %.2f" % (sum(b_dict.values()) / len(b_dict)))

    cmd.delete(aln)
    cmd.delete(seleboth)

cmd.extend('colorbyrmsd', colorbyrmsd)

# tab-completion of arguments
cmd.auto_arg[0]['colorbyrmsd'] = cmd.auto_arg[0]['align']
cmd.auto_arg[1]['colorbyrmsd'] = cmd.auto_arg[1]['align']

# vi: ts=4:sw=4:smarttab:expandtab
