# Supplementary material for: Common origin of sterol biosynthesis points to a feeding strategy shift in Neoproterozoic animals
Source: Nat Commun. 2023 Dec 1;14:7941. doi: 10.1038/s41467-023-43545-z (PMC10692144; doi:10.1038/s41467-023-43545-z)
Supplement: Supplementary file 6 — Source Data [file 41467_2023_43545_MOESM6_ESM.zip › Source Data/Figure_3/CommandLine.txt]

#####################
# Extract PDB models
#####################

tar  --strip-components=1 -xvzf Platynereis_smt2_S680367_results.tar.bz2 S680367_results/model1.pdb
mv model1.pdb Pdu_SMT2.pdb

tar  --strip-components=1 -xvzf Platynereis_smt1_S679321_results.tar.bz2 S679321_results/model1.pdb
mv model1.pdb Pdu_SMT1.pdb

tar  --strip-components=1 -xvzf ERG6_smt_S680375_results.tar.bz2 S680375_results/model1.pdb
mv model1.pdb Sce_ERG6.pdb

tar  --strip-components=1 -xvzf Capitella_smt_S680922_results.tar.bz2 S680922_results/model1.pdb
mv model1.pdb Cte_SMT.pdb

tar  --strip-components=1 -xvzf Arabidopsis_SMT2_S683633_results.tar.bz2 S683633_results/model1.pdb
mv model1.pdb Ath_SMT2.pdb

##########################
# Visualize annelid SMTs
##########################

pymol

# load files
cmd.load("Cte_SMT.pdb")
cmd.load("Pdu_SMT1.pdb")
cmd.load("Pdu_SMT2.pdb")
cmd.load("Sce_ERG6.pdb")
cmd.load("Ath_SMT2.pdb")

# Align proteins

align Pdu_SMT2, Pdu_SMT1, cycles=50
align Cte_SMT, Pdu_SMT2, cycles=50
align Ath_SMT2, Pdu_SMT2, cycles=50
align Sce_ERG6, Pdu_SMT2, cycles=50

# Orient proteins
set_view (\
    -0.764521241,   -0.388756216,   -0.514160573,\
    -0.589868963,    0.743563414,    0.314890653,\
     0.259900481,    0.544033527,   -0.797789156,\
     0.000000000,    0.000000000, -212.337570190,\
    62.236598969,   60.509048462,   62.678836823,\
   167.408554077,  257.266571045,  -20.000000000 )

# Zoom to fit
zoom complete=1

# Adjust colors
bg_color white
# Color by domains
color grey

# Color each by conserved domains and export
	# Envelope coordinates determined by PFAM
	# Binding sites for EC 
	
# Prepare Cte_SMT
hide cartoon, Pdu_SMT2
hide cartoon, Pdu_SMT1
hide cartoon, Ath_SMT2
hide cartoon, Sce_ERG6
color yellow, (resi 56-154)
color purple, (resi 228-293)
# color yellow, (resi 60,128,180,183)
# Export image
png Figure_3A-Cte_SMT, 0, 0, -1, ray=1, dpi=300

# Prepare Pdu_SMT1
hide cartoon, Cte_SMT
show cartoon, Pdu_SMT1
color grey
color yellow, (resi 107-205)
color purple, (resi 278-343)
png Figure_3B-Pdu_SMT1, 0, 0, -1, ray=1, dpi=300

# Prepare Pdu_SMT2
hide cartoon, Pdu_SMT1
show cartoon, Pdu_SMT2
color grey
color yellow, (resi 104-201)
color purple, (resi 274-339)
png Figure_3C-Pdu_SMT2, 0, 0, -1, ray=1, dpi=300

# Prepare Sce_ERG6
hide cartoon, Pdu_SMT2
show cartoon, Sce_ERG6
color grey
color yellow, (resi 124-222)
color purple, (resi 304-369)
png Figure_3D-Sce_ERG6, 0, 0, -1, ray=1, dpi=300

# Prepare Ath_SMT2
hide cartoon, Sce_ERG6
show cartoon, Ath_SMT2
color grey
color yellow, (resi 128-226)
color purple, (resi 290-355)
png Figure_3E-Ath_SMT2, 0, 0, -1, ray=1, dpi=300


###########################
# Align worms SMTs to ERG6
###########################

# Prepare Cte_SMT
hide cartoon, Ath_SMT2
show cartoon, Sce_ERG6
show cartoon, Cte_SMT
color grey
# Compare Align vs Super functions
align Sce_ERG6, Cte_SMT, cycles=50
	# RMSD =    1.335
super Sce_ERG6, Cte_SMT, cycles=50
	# RMSD =    1.267
import colorbyrmsd
colorbyrmsd Cte_SMT, Sce_ERG6, doAlign=0, doPretty=1
hide cartoon, Sce_ERG6
# Orient protein
set_view (\
    -0.764521241,   -0.388756216,   -0.514160573,\
    -0.589868963,    0.743563414,    0.314890653,\
     0.259900481,    0.544033527,   -0.797789156,\
     0.000000000,    0.000000000, -212.337570190,\
    62.236598969,   60.509048462,   62.678836823,\
   167.408554077,  257.266571045,  -20.000000000 )
# Zoom to fit
zoom complete=1
# Export image
png Figure_3E-Cte_SMT+Sce_ERG6 0, 0, -1, ray=1, dpi=300

# Prepare Pdu_SMT1
hide cartoon, Cte_SMT
show cartoon, Sce_ERG6
show cartoon, Pdu_SMT1
color grey
# Compare Align vs Super functions
align Sce_ERG6, Pdu_SMT1, cycles=50
	# RMSD =    1.172
super Sce_ERG6, Pdu_SMT1, cycles=50
	# RMSD =    1.114
import colorbyrmsd
colorbyrmsd Pdu_SMT1, Sce_ERG6, doAlign=0, doPretty=1
hide cartoon, Sce_ERG6
# Orient protein
set_view (\
    -0.764521241,   -0.388756216,   -0.514160573,\
    -0.589868963,    0.743563414,    0.314890653,\
     0.259900481,    0.544033527,   -0.797789156,\
     0.000000000,    0.000000000, -212.337570190,\
    62.236598969,   60.509048462,   62.678836823,\
   167.408554077,  257.266571045,  -20.000000000 )
# Zoom to fit
zoom complete=1
# Export image
png Figure_3F-Pdu_SMT1+Sce_ERG6 0, 0, -1, ray=1, dpi=300

# Prepare Pdu_SMT2
hide cartoon, Pdu_SMT1
show cartoon, Sce_ERG6
show cartoon, Pdu_SMT2
color grey
# Compare Align vs Super functions
align Sce_ERG6, Pdu_SMT2, cycles=50
	# RMSD =    1.454
super Sce_ERG6, Pdu_SMT2, cycles=50
	# RMSD =    1.271
import colorbyrmsd
colorbyrmsd Pdu_SMT2, Sce_ERG6, doAlign=0, doPretty=1
hide cartoon, Sce_ERG6
# Orient protein
set_view (\
    -0.764521241,   -0.388756216,   -0.514160573,\
    -0.589868963,    0.743563414,    0.314890653,\
     0.259900481,    0.544033527,   -0.797789156,\
     0.000000000,    0.000000000, -212.337570190,\
    62.236598969,   60.509048462,   62.678836823,\
   167.408554077,  257.266571045,  -20.000000000 )
# Zoom to fit
zoom complete=1
# Export image
png Figure_3G-Pdu_SMT2+Sce_ERG6 0, 0, -1, ray=1, dpi=300

##############################
# Align worms SMTs to AthSMT2
##############################

# Prepare Cte_SMT
hide cartoon, Pdu_SMT2
show cartoon, Ath_SMT2
show cartoon, Cte_SMT
color grey
# Compare Align vs Super functions
align Ath_SMT2, Cte_SMT, cycles=50
	# RMSD =    1.131
super Ath_SMT2, Cte_SMT, cycles=50
	# RMSD =    1.350
# Go with align function 
align Ath_SMT2, Cte_SMT, cycles=50
import colorbyrmsd
colorbyrmsd Cte_SMT, Ath_SMT2, doAlign=0, doPretty=1
hide cartoon, Ath_SMT2
# Orient protein
set_view (\
    -0.764521241,   -0.388756216,   -0.514160573,\
    -0.589868963,    0.743563414,    0.314890653,\
     0.259900481,    0.544033527,   -0.797789156,\
     0.000000000,    0.000000000, -212.337570190,\
    62.236598969,   60.509048462,   62.678836823,\
   167.408554077,  257.266571045,  -20.000000000 )
# Zoom to fit
zoom complete=1
# Export image
png Figure_3H-Cte_SMT+Ath_SMT2 0, 0, -1, ray=1, dpi=300

# Prepare Pdu_SMT1
hide cartoon, Cte_SMT
show cartoon, Ath_SMT2
show cartoon, Pdu_SMT1
color grey
# Compare Align vs Super functions
align Ath_SMT2, Pdu_SMT1, cycles=50
	# RMSD =    1.546
super Ath_SMT2, Pdu_SMT1, cycles=50
	# RMSD =    1.544
import colorbyrmsd
colorbyrmsd Pdu_SMT1, Ath_SMT2, doAlign=0, doPretty=1
hide cartoon, Ath_SMT2
# Orient protein
set_view (\
    -0.764521241,   -0.388756216,   -0.514160573,\
    -0.589868963,    0.743563414,    0.314890653,\
     0.259900481,    0.544033527,   -0.797789156,\
     0.000000000,    0.000000000, -212.337570190,\
    62.236598969,   60.509048462,   62.678836823,\
   167.408554077,  257.266571045,  -20.000000000 )
# Zoom to fit
zoom complete=1
# Export image
png Figure_3I-Pdu_SMT1+Ath_SMT2 0, 0, -1, ray=1, dpi=300

# Prepare Pdu_SMT2
hide cartoon, Pdu_SMT1
show cartoon, Ath_SMT2
show cartoon, Pdu_SMT2
color grey
# Compare Align vs Super functions
align Ath_SMT2, Pdu_SMT2, cycles=50
	# RMSD =    1.118
super Ath_SMT2, Pdu_SMT2, cycles=50
	# RMSD =    1.020
import colorbyrmsd
colorbyrmsd Pdu_SMT2, Ath_SMT2, doAlign=0, doPretty=1
hide cartoon, Ath_SMT2
# Orient protein
set_view (\
    -0.764521241,   -0.388756216,   -0.514160573,\
    -0.589868963,    0.743563414,    0.314890653,\
     0.259900481,    0.544033527,   -0.797789156,\
     0.000000000,    0.000000000, -212.337570190,\
    62.236598969,   60.509048462,   62.678836823,\
   167.408554077,  257.266571045,  -20.000000000 )
# Zoom to fit
zoom complete=1
# Export image
png Figure_3J-Pdu_SMT2+Ath_SMT2 0, 0, -1, ray=1, dpi=300

###############################################
# Calculate RMSD between Ath_SMT2 and Sce_ERG6
###############################################

hide cartoon, Pdu_SMT2
show cartoon, Ath_SMT2
show cartoon, Sce_ERG6

align Sce_ERG6, Ath_SMT2, cycles=50
	# RMSD = 2.412
super Sce_ERG6, Ath_SMT2, cycles=50
	# RMSD = 2.437
