# Supplementary material for: Common origin of sterol biosynthesis points to a feeding strategy shift in Neoproterozoic animals
Source: Nat Commun. 2023 Dec 1;14:7941. doi: 10.1038/s41467-023-43545-z (PMC10692144; doi:10.1038/s41467-023-43545-z)
Supplement: Supplementary file 6 — Source Data [file 41467_2023_43545_MOESM6_ESM.zip › Source Data/Figure_4/Figure_4A-Mass_Spec_Data/GC.ini]

[7890 DriverItem]
gc.fw=A.01.10.3
gc.sn=CN10912039
gc.ready=3
gc.status=1
ALS.fr.present=1
ALS.fr.syringe=10
ALS.fr.volume=1
ALS.bk.present=0
ALS.bk.syringe=-1.79769313486232E+308
ALS.bk.volume=-1.79769313486232E+308
ALS.tray.present=1
ALS.bcr.present=0
gc.runlength=99.9428571428571
gc.runtime=99.9422807333467
gc.postrun=0
gc.posttime=-1.79769313486232E+308
gc.pressureunits=1
Oven.T.state=1
Oven.T.actual=245.0701221
Oven.T.setpoint=80
oven.T.ramp=60,80,2,3.5,315,30.8
inlet.fr.T.state=1
inlet.fr.T.actual=300.0154702
inlet.fr.T.setpoint=300
inlet.fr.column=1
inlet.bk.T.state=0
inlet.bk.T.actual=225.7322644
inlet.bk.T.setpoint=250
inlet.bk.column=-1.79769313486232E+308
inlet.fr.gas=He
inlet.fr.p.actual=2239724
inlet.fr.f.actual=53.96576166
inlet.fr.mode=SPLITLESS
inlet.fr.splitratio=50
inlet.bk.gas=He
inlet.bk.p.actual=8634
inlet.bk.f.actual=0
inlet.bk.mode=PTV_SOLVENT_VENT
inlet.bk.splitratio=100
Column.1.F.actual=0.999999729
Column.2.F.actual=0
Column.3.F.actual=0
Column.4.F.actual=0
Column.5.F.actual=0
Column.6.F.actual=0
column.1.L=60
column.1.D=0.00025
column.1.t=2.5E-07
column.1.max=325
column.1.name=Agilent 122-5562
column.1.type=DB-5ms
column.2.L=0.17
column.2.D=0.0001
column.2.t=0
column.2.max=325
column.2.name=Agilent NA
column.2.type=Quick Swap Restrictor
column.3.L=25
column.3.D=0.00032
column.3.t=0
column.3.max=450
column.4.L=25
column.4.D=0.00032
column.4.t=0
column.4.max=450
column.5.L=25
column.5.D=0.00032
column.5.t=0
column.5.max=450
column.6.L=25
column.6.D=0.00032
column.6.t=0
column.6.max=450
Column.1.description.Present=true
Column.1.description.NominalLength=60
Column.1.description.NominalDiameter=0.00025
Column.1.description.FilmThickness=2.5E-07
Column.1.description.InletConnection=FRONT_INLET
Column.1.description.OutletConnection=VACUUM
Column.1.description.CalculatedLength=59
Column.1.description.CalculatedDiameter=0.00025
Column.1.description.CalibrationMode=LENGTH_ONLY
Column.1.description.CalibrationDateTime=2020-09-15T13:39:24Z
Column.1.description.ColumnMaxTemp=325
Column.1.description.Name=Agilent 122-5562
Column.1.description.Type=DB-5ms
Column.1.description.SerialNumber=""
Column.2.description.Present=true
Column.2.description.NominalLength=0.17
Column.2.description.NominalDiameter=0.0001
Column.2.description.FilmThickness=0
Column.2.description.InletConnection=NONE
Column.2.description.OutletConnection=VACUUM
Column.2.description.CalculatedLength=0
Column.2.description.CalculatedDiameter=0
Column.2.description.CalibrationMode=UNCALIBRATED
Column.2.description.CalibrationDateTime=2036-02-04T06:28:16Z
Column.2.description.ColumnMaxTemp=325
Column.2.description.Name=Agilent NA
Column.2.description.Type=Quick Swap Restrictor
Column.2.description.SerialNumber=1888.50197
Column.3.description.Present=true
Column.3.description.NominalLength=25
Column.3.description.NominalDiameter=0.00032
Column.3.description.FilmThickness=0
Column.3.description.InletConnection=NONE
Column.3.description.OutletConnection=NONE
Column.3.description.CalculatedLength=0
Column.3.description.CalculatedDiameter=0
Column.3.description.CalibrationMode=UNCALIBRATED
Column.3.description.CalibrationDateTime=2000-01-02T00:00:00Z
Column.3.description.ColumnMaxTemp=450
Column.3.description.Name=""
Column.3.description.Type=""
Column.3.description.SerialNumber=""
Column.4.description.Present=true
Column.4.description.NominalLength=25
Column.4.description.NominalDiameter=0.00032
Column.4.description.FilmThickness=0
Column.4.description.InletConnection=NONE
Column.4.description.OutletConnection=NONE
Column.4.description.CalculatedLength=0
Column.4.description.CalculatedDiameter=0
Column.4.description.CalibrationMode=UNCALIBRATED
Column.4.description.CalibrationDateTime=2000-01-02T00:00:00Z
Column.4.description.ColumnMaxTemp=450
Column.4.description.Name=""
Column.4.description.Type=""
Column.4.description.SerialNumber=""
Column.5.description.Present=true
Column.5.description.NominalLength=25
Column.5.description.NominalDiameter=0.00032
Column.5.description.FilmThickness=0
Column.5.description.InletConnection=NONE
Column.5.description.OutletConnection=NONE
Column.5.description.CalculatedLength=0
Column.5.description.CalculatedDiameter=0
Column.5.description.CalibrationMode=UNCALIBRATED
Column.5.description.CalibrationDateTime=2000-01-02T00:00:00Z
Column.5.description.ColumnMaxTemp=450
Column.5.description.Name=""
Column.5.description.Type=""
Column.5.description.SerialNumber=""
Column.6.description.Present=true
Column.6.description.NominalLength=25
Column.6.description.NominalDiameter=0.00032
Column.6.description.FilmThickness=0
Column.6.description.InletConnection=NONE
Column.6.description.OutletConnection=NONE
Column.6.description.CalculatedLength=0
Column.6.description.CalculatedDiameter=0
Column.6.description.CalibrationMode=UNCALIBRATED
Column.6.description.CalibrationDateTime=2000-01-02T00:00:00Z
Column.6.description.ColumnMaxTemp=450
Column.6.description.Name=""
Column.6.description.Type=""
Column.6.description.SerialNumber=""
det.fr.T.state=0
det.fr.T.setpoint=250
det.fr.T.actual=139.0257082
det.fr.Signal.actual=0
det.fr.Fuel.actual=-0.04629868711
det.fr.Utility.actual=-0.8575606808
det.fr.makeup.actual=-0.001116960357
det.bk.T.state=-1.79769313486232E+308
det.bk.T.setpoint=-1.79769313486232E+308
det.bk.T.actual=-1.79769313486232E+308
det.bk.Signal.actual=-1.79769313486232E+308
det.bk.Fuel.actual=-1.79769313486232E+308
det.bk.Utility.actual=-1.79769313486232E+308
det.bk.makeup.actual=-1.79769313486232E+308
det.aux.T.state=-1.79769313486232E+308
det.aux.T.setpoint=-1.79769313486232E+308
det.aux.T.actual=-1.79769313486232E+308
det.aux.Signal.actual=-1.79769313486232E+308
det.aux.Fuel.actual=-1.79769313486232E+308
det.aux.Utility.actual=-1.79769313486232E+308
det.aux.makeup.actual=-1.79769313486232E+308
det.4th.T.state=-1.79769313486232E+308
det.4th.T.setpoint=-1.79769313486232E+308
det.4th.T.actual=-1.79769313486232E+308
det.4th.Signal.actual=-1.79769313486232E+308
det.4th.Fuel.actual=-1.79769313486232E+308
det.4th.Utility.actual=-1.79769313486232E+308
det.4th.makeup.actual=-1.79769313486232E+308
AuxH.1.T.state=-1.79769313486232E+308
AuxH.1.T.type=-1.79769313486232E+308
AuxH.1.T.actual=-1.79769313486232E+308
AuxH.1.T.setpoint=-1.79769313486232E+308
AuxH.2.T.state=1
AuxH.2.T.type=-1.79769313486232E+308
AuxH.2.T.actual=300.0215219
AuxH.2.T.setpoint=300
AuxH.3.T.state=-1.79769313486232E+308
AuxH.3.T.type=-1.79769313486232E+308
AuxH.3.T.actual=-1.79769313486232E+308
AuxH.3.T.setpoint=-1.79769313486232E+308
rtlpressure=1314911.19608943
rtlpressure.1=1314911.19608943
rtlpressure.2=-1.79769313486232E+308
rtlpressure.3=-1.79769313486232E+308
rtlpressure.4=-1.79769313486232E+308
rtlpressure.5=-1.79769313486232E+308
rtlpressure.6=-1.79769313486232E+308
Valve.1.state=0
Valve.2.state=0
Valve.3.state=0
Valve.4.state=0
Valve.5.state=0
Valve.6.state=0
Valve.7.state=0
Valve.8.state=0
APC.1.A.P.actual=2685
APC.1.B.P.actual=-3945
APC.1.C.P.actual=283934
APC.2.A.P.actual=-1.79769313486232E+308
APC.2.B.P.actual=-1.79769313486232E+308
APC.2.C.P.actual=-1.79769313486232E+308
APC.3.A.P.actual=-1.79769313486232E+308
APC.3.B.P.actual=-1.79769313486232E+308
APC.3.C.P.actual=-1.79769313486232E+308
APC.1.A.P.setpoint=689475.7
APC.1.B.P.setpoint=689475.7
APC.1.C.P.setpoint=275790.2917
APC.2.A.P.setpoint=-1.79769313486232E+308
APC.2.B.P.setpoint=-1.79769313486232E+308
APC.2.C.P.setpoint=-1.79769313486232E+308
APC.3.A.P.setpoint=-1.79769313486232E+308
APC.3.B.P.setpoint=-1.79769313486232E+308
APC.3.C.P.setpoint=-1.79769313486232E+308
APC.1.A.gas=He
APC.1.B.gas=He
APC.1.C.gas=He
APC.2.A.gas=!HW Item is not supported
APC.2.B.gas=!HW Item is not supported
APC.2.C.gas=!HW Item is not supported
APC.3.A.gas=!HW Item is not supported
APC.3.B.gas=!HW Item is not supported
APC.3.C.gas=!HW Item is not supported
pcm.1.a.P.setpoint=-1.79769313486232E+308
pcm.1.b.P.setpoint=-1.79769313486232E+308
pcm.2.a.P.setpoint=-1.79769313486232E+308
pcm.2.b.P.setpoint=-1.79769313486232E+308
pcm.3.a.P.setpoint=-1.79769313486232E+308
pcm.3.b.P.setpoint=-1.79769313486232E+308
pcm.1.a.P.actual=-1.79769313486232E+308
pcm.1.b.P.actual=-1.79769313486232E+308
pcm.2.a.P.actual=-1.79769313486232E+308
pcm.2.b.P.actual=-1.79769313486232E+308
pcm.3.a.P.actual=-1.79769313486232E+308
pcm.3.b.P.actual=-1.79769313486232E+308
pcm.1.a.F.actual=-1.79769313486232E+308
pcm.1.b.F.actual=-1.79769313486232E+308
pcm.2.a.F.actual=-1.79769313486232E+308
pcm.2.b.F.actual=-1.79769313486232E+308
pcm.3.a.F.actual=-1.79769313486232E+308
pcm.3.b.F.actual=-1.79769313486232E+308
pcm.1.a.gas=-1.79769313486232E+308
pcm.1.b.gas=-1.79769313486232E+308
pcm.2.a.gas=-1.79769313486232E+308
pcm.2.b.gas=-1.79769313486232E+308
pcm.3.a.gas=-1.79769313486232E+308
pcm.3.b.gas=-1.79769313486232E+308
AuxP.1.P.actual=2685
AuxP.2.P.actual=-3945
AuxP.3.P.actual=283934
AuxP.4.P.actual=-1.79769313486232E+308
AuxP.5.P.actual=-1.79769313486232E+308
AuxP.6.P.actual=-1.79769313486232E+308
AuxP.7.P.actual=-1.79769313486232E+308
AuxP.8.P.actual=-1.79769313486232E+308
AuxP.9.P.actual=-1.79769313486232E+308
Parameter name: APC.3.C.gas
Parameter name: APC.3.B.gas
Parameter name: APC.3.A.gas
Parameter name: APC.2.C.gas
Parameter name: APC.2.B.gas
Parameter name: APC.2.A.gas
