# Supplementary material for: Common origin of sterol biosynthesis points to a feeding strategy shift in Neoproterozoic animals
Source: Nat Commun. 2023 Dec 1;14:7941. doi: 10.1038/s41467-023-43545-z (PMC10692144; doi:10.1038/s41467-023-43545-z)
Supplement: Supplementary file 6 — Source Data [file 41467_2023_43545_MOESM6_ESM.zip › Source Data/Figure_4/Figure_4A-Mass_Spec_Data/tic_front.csv]

C:\MassHunter\GCMS\1\data\MSD2021\6 June\RES\06232021 Gold ERG DelSMT3.D Thu Jun 24 22:48:42 2021
Start of data points
11.10123	928504
11.11553	1125803
11.12985	834646
11.14417	590041
11.15847	533289
11.17278	546744
11.18708	517548
11.20140	470868
11.21570	482785
11.23002	506438
11.24433	825504
11.25863	1449362
11.27295	1275695
11.28725	718849
11.30157	623465
11.31587	534839
11.33018	444298
11.34450	419595
11.35880	415277
11.37312	398215
11.38742	391190
11.40173	372607
11.41605	355525
11.43035	382304
11.44467	387032
11.45897	337305
11.47328	271861
11.48758	255220
11.50190	278934
11.51622	312858
11.53052	295139
11.54483	272877
11.55913	285689
11.57345	283881
11.58777	344549
11.60207	515502
11.61638	566861
11.63068	374608
11.64500	248114
11.65930	217424
11.67362	273189
11.68793	408048
11.70223	374517
11.71655	300644
11.73085	266451
11.74517	223651
11.75948	195791
11.77378	183631
11.78810	189195
11.80240	186176
11.81672	173818
11.83102	168084
11.84533	171940
11.85965	172655
11.87395	179449
11.88827	183681
11.90257	180306
11.91688	181159
11.93120	182429
11.94550	198260
11.95982	220688
11.97412	213433
11.98843	217904
12.00273	281251
12.01705	289230
12.03137	199656
12.04567	154460
12.05998	147158
12.07428	149204
12.08860	154253
12.10292	156455
12.11722	166330
12.13153	201537
12.14583	200309
12.16015	180449
12.17445	169300
12.18877	152403
12.20308	136810
12.21738	134222
12.23170	132820
12.24600	128653
12.26032	130490
12.27463	127627
12.28893	146070
12.30325	150117
12.31755	138017
12.33187	121567
12.34617	120255
12.36048	118101
12.37480	112869
12.38910	112160
12.40342	116893
12.41772	111335
12.43203	123579
12.44633	131284
12.46065	131680
12.47497	115204
12.48927	114482
12.50358	123083
12.51788	126764
12.53220	132677
12.54652	156794
12.56082	172684
12.57513	159985
12.58943	137623
12.60375	126491
12.61805	122842
12.63237	126566
12.64668	129985
12.66098	117437
12.67530	114923
12.68960	113027
12.70392	109477
12.71823	115228
12.73253	105328
12.74685	105600
12.76115	115430
12.77547	116547
12.78977	137001
12.80408	167080
12.81840	207769
12.83270	255014
12.84702	215329
12.86132	143256
12.87563	111410
12.88995	105605
12.90425	109317
12.91857	111218
12.93287	106321
12.94718	100463
12.96148	100492
12.97580	98052
12.99012	96291
13.00442	98034
13.01873	98670
13.03303	110948
13.04735	112956
13.06167	104457
13.07597	92332
13.09028	92887
13.10458	94624
13.11890	97522
13.13320	97786
13.14752	106912
13.16183	112876
13.17613	116020
13.19045	109291
13.20475	99852
13.21907	91140
13.23338	90529
13.24768	92335
13.26200	100919
13.27630	118031
13.29062	127884
13.30492	136744
13.31923	147350
13.33355	150646
13.34785	141782
13.36217	116550
13.37647	106214
13.39078	113154
13.40510	187380
13.41940	394655
13.43372	495919
13.44802	304631
13.46233	144628
13.47663	99260
13.49095	93410
13.50527	96437
13.51957	122740
13.53388	156119
13.54818	157245
13.56250	147559
13.57680	144415
13.59112	130133
13.60543	112734
13.61973	97723
13.63405	94372
13.64835	93930
13.66267	95123
13.67698	94118
13.69128	92380
13.70560	87184
13.71990	89447
13.73422	91619
13.74852	92277
13.76283	102982
13.77715	118684
13.79145	121211
13.80577	111048
13.82007	95453
13.83438	105106
13.84870	116666
13.86300	110195
13.87732	95406
13.89162	86393
13.90593	81669
13.92023	82039
13.93455	85355
13.94887	87005
13.96317	83318
13.97748	80074
13.99178	85111
14.00610	98167
14.02042	114835
14.03472	134799
14.04903	134012
14.06333	122389
14.07765	120842
14.09195	107555
14.10627	91775
14.12058	118010
14.13488	186915
14.14920	237611
14.16350	187163
14.17782	111653
14.19213	74644
14.20643	70309
14.22075	68605
14.23505	72579
14.24937	76873
14.26367	77289
14.27798	84403
14.29230	116435
14.30660	150966
14.32092	138970
14.33522	104623
14.34953	82924
14.36385	75749
14.37815	83669
14.39247	112239
14.40677	234696
14.42108	407439
14.43538	362815
14.44970	205102
14.46402	142131
14.47832	180421
14.49263	264701
14.50693	304990
14.52125	301334
14.53557	226217
14.54987	125776
14.56418	80669
14.57848	76762
14.59280	78994
14.60710	79048
14.62142	78898
14.63573	81537
14.65003	77506
14.66435	86239
14.67865	148427
14.69297	230939
14.70727	198235
14.72158	112153
14.73590	72895
14.75020	64611
14.76452	67257
14.77882	68971
14.79313	71859
14.80745	87886
14.82175	107884
14.83607	117841
14.85037	120719
14.86468	113716
14.87898	91272
14.89330	83259
14.90762	88200
14.92192	146602
14.93623	361536
14.95053	648003
14.96485	633300
14.97917	439296
14.99347	321793
15.00778	220435
15.02208	142245
15.03640	106025
15.05070	93321
15.06502	79988
15.07933	67491
15.09363	66747
15.10795	67546
15.12225	72002
15.13657	80351
15.15088	85412
15.16518	86330
15.17950	77958
15.19380	72413
15.20812	68742
15.22242	71608
15.23673	82652
15.25105	85461
15.26535	88296
15.27967	80242
15.29397	69660
15.30828	62705
15.32260	62639
15.33690	61986
15.35122	70551
15.36552	83856
15.37983	94510
15.39413	91349
15.40845	82283
15.42277	87514
15.43707	118910
15.45138	144466
15.46568	125642
15.48000	106665
15.49432	123707
15.50862	157071
15.52293	178523
15.53723	178506
15.55155	130351
15.56585	85638
15.58017	71813
15.59448	71079
15.60878	74319
15.62310	77896
15.63740	75677
15.65172	76439
15.66602	72153
15.68033	74474
15.69465	110090
15.70895	191445
15.72327	221150
15.73757	156843
15.75188	99187
15.76620	74379
15.78050	69369
15.79482	78984
15.80912	96819
15.82343	149559
15.83773	360648
15.85205	618923
15.86637	537290
15.88067	236221
15.89498	101123
15.90928	78996
15.92360	85009
15.93792	88111
15.95222	83144
15.96653	75678
15.98083	70680
15.99515	68090
16.00945	65934
16.02377	77826
16.03808	87432
16.05238	97294
16.06670	94283
16.08100	93479
16.09532	93280
16.10963	84867
16.12393	75952
16.13825	68088
16.15255	65717
16.16687	66278
16.18117	70455
16.19548	71524
16.20980	68826
16.22410	65716
16.23842	74046
16.25272	89805
16.26703	100809
16.28135	92379
16.29565	77747
16.30997	62665
16.32427	65860
16.33858	68374
16.35288	67073
16.36720	65227
16.38152	63370
16.39582	61813
16.41013	63588
16.42443	68280
16.43875	75718
16.45307	77178
16.46737	80413
16.48168	85327
16.49598	87167
16.51030	73406
16.52460	60555
16.53892	59183
16.55323	58737
16.56753	57477
16.58185	59932
16.59615	58579
16.61047	59453
16.62478	59620
16.63908	65227
16.65340	69649
16.66770	68457
16.68202	64046
16.69632	64344
16.71063	66110
16.72495	67560
16.73925	73076
16.75357	82156
16.76787	96766
16.78218	107259
16.79648	94461
16.81080	86699
16.82512	99319
16.83942	93864
16.85373	70630
16.86803	54446
16.88235	54925
16.89667	54586
16.91097	57151
16.92528	59821
16.93958	57220
16.95390	55416
16.96820	52294
16.98252	55624
16.99683	56037
17.01113	56879
17.02545	55094
17.03975	53811
17.05407	58732
17.06838	61741
17.08268	63290
17.09700	60173
17.11130	58494
17.12562	72734
17.13992	97150
17.15423	104916
17.16855	89583
17.18285	72239
17.19717	67264
17.21147	62827
17.22578	64825
17.24010	63228
17.25440	80409
17.26872	133987
17.28302	191534
17.29733	161319
17.31163	94050
17.32595	63278
17.34027	59421
17.35457	56014
17.36888	55586
17.38318	56370
17.39750	62945
17.41182	124871
17.42612	503120
17.44043	1282435
17.45473	2086863
17.46905	1864977
17.48335	733311
17.49767	255336
17.51198	156820
17.52628	129232
17.54060	183305
17.55490	305960
17.56922	319178
17.58353	201505
17.59783	108937
17.61215	75309
17.62645	65734
17.64077	61677
17.65507	64646
17.66938	62718
17.68370	64485
17.69800	63675
17.71232	62411
17.72662	68449
17.74093	83560
17.75525	99606
17.76955	111813
17.78387	107786
17.79817	93738
17.81248	78431
17.82678	69544
17.84110	70276
17.85542	65552
17.86972	70092
17.88403	67772
17.89833	64103
17.91265	66941
17.92695	66441
17.94127	64012
17.95558	59338
17.96988	62218
17.98420	64508
17.99850	68057
18.01282	68749
18.02713	75379
18.04143	75128
18.05575	69699
18.07005	84771
18.08437	155704
18.09867	332435
18.11298	531502
18.12730	483122
18.14160	264274
18.15592	124216
18.17022	86760
18.18453	94038
18.19885	134801
18.21315	318394
18.22747	838139
18.24177	1115674
18.25608	781278
18.27038	332313
18.28470	155427
18.29902	133509
18.31332	170125
18.32763	249797
18.34193	337746
18.35625	318850
18.37057	204707
18.38487	140562
18.39918	126555
18.41348	108013
18.42780	92581
18.44210	82954
18.45642	75835
18.47073	71607
18.48503	67341
18.49935	67970
18.51365	71121
18.52797	72427
18.54228	76079
18.55658	86003
18.57090	97502
18.58520	108074
18.59952	101740
18.61382	84804
18.62813	73963
18.64245	70407
18.65675	68498
18.67107	69107
18.68537	75406
18.69968	91079
18.71400	102239
18.72830	118231
18.74262	122343
18.75692	109120
18.77123	88500
18.78553	78962
18.79985	88408
18.81417	105501
18.82847	136351
18.84278	151723
18.85708	126572
18.87140	91376
18.88572	75913
18.90002	73005
18.91433	71928
18.92863	65085
18.94295	69718
18.95725	73271
18.97157	68203
18.98588	63159
19.00018	57589
19.01450	56489
19.02880	55750
19.04312	58903
19.05742	65722
19.07173	73410
19.08605	71264
19.10035	67423
19.11467	60959
19.12897	62175
19.14328	62666
19.15760	59705
19.17190	62050
19.18622	66166
19.20052	73632
19.21483	90496
19.22913	115087
19.24345	141837
19.25777	159419
19.27207	146823
19.28638	109468
19.30068	81130
19.31500	66711
19.32932	60209
19.34362	53597
19.35793	50296
19.37223	53571
19.38655	61948
19.40085	65916
19.41517	69593
19.42948	71011
19.44378	66156
19.45810	61945
19.47240	55741
19.48672	53164
19.50103	53984
19.51533	54541
19.52965	54646
19.54395	56124
19.55827	61200
19.57257	70934
19.58688	73701
19.60120	64055
19.61550	55262
19.62982	54656
19.64412	55214
19.65843	57218
19.67275	49806
19.68705	48854
19.70137	47520
19.71567	49985
19.72998	49217
19.74428	50877
19.75860	50367
19.77292	52142
19.78722	47351
19.80153	51237
19.81583	57310
19.83015	65902
19.84447	75281
19.85877	78017
19.87308	81710
19.88738	94207
19.90170	106572
19.91600	124818
19.93032	126058
19.94463	108658
19.95893	87352
19.97325	83727
19.98755	87945
20.00187	85732
20.01618	84929
20.03048	85806
20.04480	91142
20.05910	92761
20.07342	84874
20.08772	82940
20.10203	87336
20.11635	101385
20.13065	123787
20.14497	155476
20.15927	175766
20.17358	154981
20.18788	111907
20.20220	92783
20.21652	91570
20.23082	86511
20.24513	81674
20.25943	75453
20.27375	63602
20.28807	60811
20.30237	60648
20.31668	63776
20.33098	62783
20.34530	64311
20.35960	64747
20.37392	64639
20.38823	62532
20.40253	62912
20.41685	62321
20.43115	59811
20.44547	57932
20.45978	54968
20.47408	54137
20.48840	52870
20.50270	55489
20.51702	55946
20.53132	58425
20.54563	58213
20.55995	61335
20.57425	64633
20.58857	65264
20.60287	63403
20.61718	56185
20.63150	53767
20.64580	53774
20.66012	56643
20.67442	62211
20.68873	67555
20.70303	65283
20.71735	66188
20.73167	72109
20.74597	84050
20.76028	91925
20.77458	89913
20.78890	81394
20.80322	73837
20.81752	72380
20.83183	70324
20.84613	69979
20.86045	68380
20.87475	68018
20.88907	73892
20.90338	85385
20.91768	93392
20.93200	91446
20.94630	81503
20.96062	67083
20.97493	57787
20.98923	54663
21.00355	54011
21.01785	58765
21.03217	57211
21.04647	54507
21.06078	48571
21.07510	46850
21.08940	48252
21.10372	50534
21.11802	52656
21.13233	54851
21.14663	53777
21.16095	54285
21.17527	57500
21.18957	60682
21.20388	68009
21.21818	70781
21.23250	70616
21.24682	62443
21.26112	56539
21.27543	52973
21.28973	50514
21.30405	50885
21.31835	49197
21.33267	56421
21.34698	61184
21.36128	67145
21.37560	64831
21.38990	58135
21.40422	52653
21.41853	51343
21.43283	50014
21.44715	49030
21.46145	49448
21.47577	53495
21.49007	54142
21.50438	61430
21.51870	65145
21.53300	64459
21.54732	63434
21.56162	61992
21.57593	69304
21.59025	76129
21.60455	90538
21.61887	106075
21.63317	121146
21.64748	142106
21.66178	184326
21.67610	262310
21.69042	415997
21.70472	510237
21.71903	401225
21.73333	200250
21.74765	89639
21.76197	61003
21.77627	57432
21.79058	59303
21.80488	61951
21.81920	64085
21.83350	69847
21.84782	75743
21.86213	74191
21.87643	65861
21.89075	65290
21.90505	62539
21.91937	62507
21.93368	63519
21.94798	62120
21.96230	56504
21.97660	49317
21.99092	46068
22.00522	45102
22.01953	43366
22.03385	49110
22.04815	45163
22.06247	44669
22.07677	44975
22.09108	47758
22.10540	49576
22.11970	50237
22.13402	50988
22.14832	53846
22.16263	57693
22.17693	69311
22.19125	75855
22.20557	71367
22.21987	60880
22.23418	56425
22.24848	50436
22.26280	49037
22.27710	47519
22.29142	46906
22.30573	47421
22.32003	48162
22.33435	48037
22.34865	49248
22.36297	49303
22.37728	52367
22.39158	55686
22.40590	54647
22.42020	58083
22.43452	65871
22.44882	77061
22.46313	83849
22.47745	81651
22.49175	68880
22.50607	53910
22.52037	49453
22.53468	46276
22.54900	47804
22.56330	51694
22.57762	53030
22.59192	50989
22.60623	43824
22.62053	39656
22.63485	36510
22.64917	38844
22.66347	40071
22.67778	42709
22.69208	42654
22.70640	45830
22.72072	43597
22.73502	43418
22.74933	40135
22.76363	42597
22.77795	44336
22.79225	47263
22.80657	47846
22.82088	50154
22.83518	50616
22.84950	54162
22.86380	57354
22.87812	65661
22.89243	77958
22.90673	89097
22.92105	91596
22.93535	78529
22.94967	67953
22.96397	66586
22.97828	67449
22.99260	60872
23.00690	54602
23.02122	51932
23.03552	52197
23.04983	51052
23.06415	50572
23.07845	48912
23.09277	48808
23.10707	47922
23.12138	49094
23.13568	49584
23.15000	51912
23.16432	53211
23.17862	52588
23.19293	52806
23.20723	52223
23.22155	52703
23.23587	57382
23.25017	66519
23.26448	75977
23.27878	75023
23.29310	64602
23.30740	56598
23.32172	50362
23.33603	44756
23.35033	39735
23.36465	38185
23.37895	40517
23.39327	38755
23.40757	40925
23.42188	42022
23.43620	42226
23.45050	41576
23.46482	42531
23.47912	42202
23.49343	43558
23.50775	46548
23.52205	48662
23.53637	51868
23.55067	52495
23.56498	54326
23.57928	59439
23.59360	67315
23.60792	74201
23.62222	83523
23.63653	89494
23.65083	82273
23.66515	67891
23.67947	56093
23.69377	47663
23.70808	47747
23.72238	45594
23.73670	44838
23.75100	44278
23.76532	46704
23.77963	50252
23.79393	55760
23.80825	63065
23.82255	71511
23.83687	73840
23.85118	70222
23.86548	58022
23.87980	54412
23.89410	50513
23.90842	52455
23.92272	54624
23.93703	54958
23.95135	54335
23.96565	51851
23.97997	53920
23.99427	59247
24.00858	63100
24.02290	70332
24.03720	73732
24.05152	68733
24.06582	53825
24.08013	43322
24.09443	41159
24.10875	43602
24.12307	44891
24.13737	49038
24.15168	48792
24.16598	50720
24.18030	49301
24.19462	48585
24.20892	50395
24.22323	54959
24.23753	57707
24.25185	59942
24.26615	66663
24.28047	74086
24.29478	86549
24.30908	98275
24.32340	87341
24.33770	69050
24.35202	54924
24.36633	50368
24.38063	51370
24.39495	50045
24.40925	48705
24.42357	50184
24.43787	49817
24.45218	50101
24.46650	47428
24.48080	47774
24.49512	50419
24.50942	53590
24.52373	51188
24.53803	49887
24.55235	47626
24.56667	47299
24.58097	50182
24.59528	52778
24.60958	53290
24.62390	52714
24.63822	53339
24.65252	56174
24.66683	55550
24.68113	56689
24.69545	55624
24.70975	57216
24.72407	61661
24.73838	67890
24.75268	68746
24.76700	64835
24.78130	64460
24.79562	63939
24.80993	65124
24.82423	62040
24.83855	67577
24.85285	73166
24.86717	75068
24.88147	70525
24.89578	60822
24.91010	59552
24.92440	58946
24.93872	60747
24.95302	62494
24.96733	59247
24.98165	57328
24.99595	88989
25.01027	146003
25.02457	165112
25.03888	144545
25.05318	131641
25.06750	117804
25.08182	114871
25.09612	113792
25.11043	121506
25.12473	128948
25.13905	141132
25.15337	160545
25.16767	180083
25.18198	225568
25.19628	309938
25.21060	455005
25.22490	486154
25.23922	352591
25.25353	193003
25.26783	114062
25.28215	92364
25.29645	78884
25.31077	68827
25.32508	66012
25.33938	65302
25.35370	62349
25.36800	66857
25.38232	71955
25.39662	76515
25.41093	76955
25.42525	72543
25.43955	70478
25.45387	71467
25.46817	76714
25.48248	84970
25.49680	83558
25.51110	79990
25.52542	72034
25.53972	63710
25.55403	67163
25.56833	76230
25.58265	93363
25.59697	106191
25.61127	104896
25.62558	87100
25.63988	71980
25.65420	63652
25.66850	65314
25.68282	65015
25.69713	66925
25.71143	69214
25.72575	72655
25.74005	73586
25.75437	76331
25.76868	83036
25.78298	79370
25.79730	69646
25.81160	62595
25.82592	57285
25.84022	56899
25.85453	57983
25.86885	61757
25.88315	65422
25.89747	65932
25.91177	65206
25.92608	64671
25.94040	63486
25.95470	63877
25.96902	63807
25.98332	62855
25.99763	64529
26.01193	62118
26.02625	61311
26.04057	60994
26.05487	63631
26.06918	63861
26.08348	61763
26.09780	65014
26.11212	67566
26.12642	70170
26.14073	75960
26.15503	77982
26.16935	86137
26.18365	94632
26.19797	100360
26.21228	107049
26.22658	108231
26.24090	103426
26.25520	100121
26.26952	106721
26.28383	119921
26.29813	135626
26.31245	152447
26.32675	163006
26.34107	163469
26.35537	179889
26.36968	203955
26.38400	198959
26.39830	173727
26.41262	165724
26.42692	207145
26.44123	280443
26.45555	310773
26.46985	247864
26.48417	147216
26.49847	86433
26.51278	67126
26.52708	64369
26.54140	66958
26.55572	66645
26.57002	67204
26.58433	70930
26.59863	71546
26.61295	84276
26.62727	90295
26.64157	91706
26.65588	88881
26.67018	94073
26.68450	100907
26.69880	107249
26.71312	114857
26.72743	118866
26.74173	114837
26.75605	107432
26.77035	95384
26.78467	87589
26.79897	83323
26.81328	84642
26.82760	86865
26.84190	91431
26.85622	96719
26.87052	99557
26.88483	98877
26.89915	91799
26.91345	92753
26.92777	218023
26.94207	287241
26.95638	257365
26.97068	207563
26.98500	194716
26.99932	248282
27.01362	389819
27.02793	475673
27.04223	361161
27.05655	209059
27.07087	128073
27.08517	100563
27.09948	94492
27.11378	83664
27.12810	76193
27.14240	73735
27.15672	76731
27.17103	77929
27.18533	79718
27.19965	75040
27.21395	72566
27.22827	71501
27.24258	68943
27.25688	67353
27.27120	65989
27.28550	70332
27.29982	70541
27.31412	76315
27.32843	83909
27.34275	92665
27.35705	91863
27.37137	79377
27.38567	68526
27.39998	62136
27.41430	61458
27.42860	59032
27.44292	60397
27.45722	61456
27.47153	65058
27.48583	64752
27.50015	67468
27.51447	74980
27.52877	73050
27.54308	75149
27.55738	73810
27.57170	76520
27.58602	77935
27.60032	76091
27.61463	74478
27.62893	72721
27.64325	73676
27.65755	76815
27.67187	76278
27.68618	72057
27.70048	71305
27.71480	69437
27.72910	76482
27.74342	84034
27.75772	95663
27.77203	102155
27.78635	113362
27.80065	115823
27.81497	128827
27.82927	140498
27.84358	158387
27.85790	190331
27.87220	227793
27.88652	263848
27.90082	286060
27.91513	310846
27.92943	362544
27.94375	438850
27.95807	507291
27.97237	584436
27.98668	798332
28.00098	1208287
28.01530	1614146
28.02962	1480941
28.04392	849999
28.05823	329412
28.07253	126234
28.08685	84184
28.10115	80620
28.11547	84417
28.12978	89945
28.14408	92477
28.15840	95561
28.17270	96286
28.18702	95994
28.20133	90816
28.21563	80636
28.22995	74364
28.24425	70392
28.25857	69848
28.27287	78610
28.28718	85759
28.30150	85741
28.31580	79509
28.33012	74740
28.34442	74023
28.35873	75209
28.37305	81946
28.38735	84935
28.40167	86380
28.41597	81711
28.43028	78935
28.44458	78994
28.45890	80206
28.47322	80337
28.48752	84391
28.50183	88401
28.51613	94475
28.53045	98822
28.54477	106525
28.55907	118289
28.57338	146223
28.58768	177171
28.60200	182533
28.61630	151146
28.63062	110689
28.64493	90678
28.65923	78278
28.67355	72329
28.68785	72435
28.70217	73409
28.71648	76279
28.73078	78399
28.74510	81402
28.75940	90303
28.77372	101472
28.78802	108843
28.80233	112825
28.81665	107860
28.83095	104305
28.84527	112888
28.85957	154566
28.87388	216649
28.88818	293055
28.90250	389598
28.91682	492718
28.93112	593420
28.94543	726542
28.95973	878529
28.97405	1043878
28.98837	1182664
29.00267	1388159
29.01698	1681681
29.03128	2083018
29.04560	2871267
29.05990	4351169
29.07422	6119730
29.08853	6356418
29.10283	3692846
29.11715	1187688
29.13145	409225
29.14577	239289
29.16008	168130
29.17438	133592
29.18870	123430
29.20300	121493
29.21732	115690
29.23162	114183
29.24593	106221
29.26025	92859
29.27455	80768
29.28887	74341
29.30317	70231
29.31748	70968
29.33180	73934
29.34610	81652
29.36042	82843
29.37472	81141
29.38903	72805
29.40333	69754
29.41765	68263
29.43197	69320
29.44627	67355
29.46058	65137
29.47488	66804
29.48920	65153
29.50352	65310
29.51782	68366
29.53213	72721
29.54643	77066
29.56075	78709
29.57505	79386
29.58937	83475
29.60368	90052
29.61798	93421
29.63230	91137
29.64660	90944
29.66092	89308
29.67523	92618
29.68953	92469
29.70385	88976
29.71815	95402
29.73247	99330
29.74677	108070
29.76108	127097
29.77540	153219
29.78970	175803
29.80402	178332
29.81832	186579
29.83263	206282
29.84695	235302
29.86125	263403
29.87557	280543
29.88987	304389
29.90418	347047
29.91848	419495
29.93280	577896
29.94712	831521
29.96142	1107836
29.97573	1019275
29.99003	600622
30.00435	259355
30.01865	131266
30.03297	101538
30.04728	99258
30.06158	95420
30.07590	94824
30.09020	95073
30.10452	94511
30.11883	97845
30.13313	107323
30.14745	113342
30.16175	120896
30.17607	128945
30.19037	151172
30.20468	171085
30.21900	171685
30.23330	156327
30.24762	142179
30.26192	137776
30.27623	137293
30.29055	135379
30.30485	126275
30.31917	120416
30.33347	122411
30.34778	135373
30.36208	155171
30.37640	156356
30.39072	154812
30.40502	155815
30.41933	155237
30.43363	154400
30.44795	153407
30.46227	149456
30.47657	129927
30.49088	105720
30.50518	85932
30.51950	84284
30.53380	85546
30.54812	81688
30.56243	77771
30.57673	76260
30.59105	78436
30.60535	77364
30.61967	73325
30.63398	72667
30.64828	74813
30.66260	80982
30.67690	85304
30.69122	81533
30.70552	78701
30.71983	76715
30.73415	85122
30.74845	91350
30.76277	95848
30.77707	93214
30.79138	91975
30.80570	92180
30.82000	96378
30.83432	98165
30.84862	112208
30.86293	124698
30.87723	134397
30.89155	130948
30.90587	113855
30.92017	106598
30.93448	107345
30.94878	108379
30.96310	116852
30.97742	131147
30.99172	139863
31.00603	152563
31.02033	172325
31.03465	190459
31.04895	197457
31.06327	190358
31.07758	164650
31.09188	130084
31.10620	107034
31.12050	99700
31.13482	102804
31.14912	108943
31.16343	116607
31.17775	115938
31.19205	102926
31.20637	94039
31.22067	92477
31.23498	100713
31.24930	108930
31.26360	119428
31.27792	139148
31.29222	166891
31.30653	180707
31.32083	198243
31.33515	236698
31.34947	285679
31.36377	394611
31.37808	595814
31.39238	888378
31.40670	1003459
31.42102	846849
31.43532	544599
31.44963	302629
31.46393	197889
31.47825	154141
31.49255	143761
31.50687	133759
31.52118	129795
31.53548	125619
31.54980	124162
31.56410	125059
31.57842	131989
31.59273	143307
31.60703	151156
31.62135	161803
31.63565	176484
31.64997	192442
31.66427	192881
31.67858	199705
31.69290	225634
31.70720	244597
31.72152	278699
31.73582	314354
31.75013	325746
31.76445	318251
31.77875	306699
31.79307	321108
31.80737	413020
31.82168	557657
31.83598	680440
31.85030	610412
31.86462	400464
31.87892	232567
31.89323	160395
31.90753	134942
31.92185	128084
31.93617	140811
31.95047	153613
31.96478	162370
31.97908	159074
31.99340	154686
32.00770	157499
32.02202	161914
32.03633	181041
32.05063	189750
32.06495	199278
32.07925	202716
32.09357	195741
32.10788	170886
32.12218	151246
32.13650	137107
32.15080	139166
32.16512	157876
32.17942	177591
32.19373	177170
32.20805	159362
32.22235	149668
32.23667	154918
32.25097	165533
32.26528	171502
32.27958	161620
32.29390	156000
32.30822	149377
32.32252	152172
32.33683	165662
32.35113	170594
32.36545	158971
32.37977	138830
32.39407	129423
32.40838	134347
32.42268	152738
32.43700	171649
32.45130	179927
32.46562	177928
32.47993	187979
32.49423	227513
32.50855	262506
32.52285	253570
32.53717	216606
32.55148	177962
32.56578	155224
32.58010	146025
32.59440	159798
32.60872	169657
32.62302	181466
32.63733	200457
32.65165	211885
32.66595	200425
32.68027	173143
32.69457	142214
32.70888	133474
32.72320	144837
32.73750	166813
32.75182	199535
32.76612	221198
32.78043	217419
32.79473	190541
32.80905	185649
32.82337	197104
32.83767	200161
32.85198	196735
32.86628	198328
32.88060	201139
32.89492	199641
32.90922	195854
32.92353	187336
32.93783	177847
32.95215	182786
32.96645	184407
32.98077	192173
32.99508	182863
33.00938	167155
33.02370	150189
33.03800	153639
33.05232	174786
33.06663	199038
33.08093	202385
33.09525	188804
33.10955	183359
33.12387	180917
33.13817	185608
33.15248	207564
33.16680	234941
33.18110	257539
33.19542	265812
33.20972	270513
33.22403	301506
33.23835	375291
33.25265	459765
33.26697	496575
33.28127	450989
33.29558	367527
33.30988	301673
33.32420	282184
33.33852	294218
33.35282	309910
33.36713	351566
33.38143	431069
33.39575	556076
33.41005	637674
33.42437	595892
33.43868	420105
33.45298	271509
33.46730	205340
33.48160	182758
33.49592	187567
33.51023	192194
33.52453	196925
33.53885	232982
33.55315	333555
33.56747	451075
33.58177	444088
33.59608	353706
33.61040	256713
33.62470	217029
33.63902	209671
33.65332	214237
33.66763	220007
33.68195	231697
33.69625	236642
33.71057	227968
33.72487	218906
33.73918	228595
33.75348	248816
33.76780	251025
33.78212	236121
33.79642	205717
33.81073	185786
33.82503	180257
33.83935	194944
33.85367	207490
33.86797	224377
33.88228	211963
33.89658	197667
33.91090	187400
33.92520	184570
33.93952	187506
33.95383	189326
33.96813	198870
33.98245	206262
33.99675	202333
34.01107	177696
34.02538	144608
34.03968	128979
34.05400	127676
34.06830	138355
34.08262	147492
34.09692	162565
34.11123	176063
34.12555	188009
34.13985	176978
34.15417	158486
34.16847	142973
34.18278	145805
34.19710	156787
34.21140	166140
34.22572	179343
34.24002	188553
34.25433	202905
34.26863	229949
34.28295	226588
34.29727	226455
34.31157	222122
34.32588	213250
34.34018	188241
34.35450	155315
34.36880	133222
34.38312	120892
34.39743	121379
34.41173	126374
34.42605	134176
34.44035	144035
34.45467	157078
34.46898	164498
34.48328	158686
34.49760	148609
34.51190	142411
34.52622	143054
34.54052	154310
34.55483	167398
34.56915	180239
34.58345	207869
34.59777	242254
34.61207	276972
34.62638	299621
34.64070	333056
34.65500	381671
34.66932	435251
34.68362	461901
34.69793	423869
34.71223	379881
34.72655	361917
34.74087	389948
34.75517	458115
34.76948	552782
34.78378	592653
34.79810	478737
34.81242	359047
34.82672	274965
34.84103	224017
34.85533	208644
34.86965	221215
34.88395	239676
34.89827	249392
34.91258	265985
34.92688	308456
34.94120	331535
34.95550	287718
34.96982	222630
34.98413	184057
34.99843	188201
35.01275	206334
35.02705	220720
35.04137	234255
35.05567	240522
35.06998	240661
35.08430	211729
35.09860	180202
35.11292	178802
35.12722	197730
35.14153	204879
35.15585	197728
35.17015	193226
35.18447	192535
35.19877	208240
35.21308	221035
35.22738	222367
35.24170	216538
35.25602	196625
35.27032	181145
35.28463	172944
35.29893	179694
35.31325	201549
35.32757	226944
35.34187	244296
35.35618	250369
35.37048	233835
35.38480	229299
35.39910	234982
35.41342	230878
35.42773	219496
35.44203	206925
35.45635	204226
35.47065	212370
35.48497	208502
35.49927	213940
35.51358	229553
35.52790	240293
35.54220	229460
35.55652	193410
35.57082	169405
35.58513	176524
35.59945	200133
35.61375	227790
35.62807	261022
35.64237	273178
35.65668	247573
35.67098	204257
35.68530	161551
35.69962	131696
35.71392	117456
35.72823	114346
35.74253	120372
35.75685	124166
35.77117	136397
35.78547	154405
35.79978	178434
35.81408	195532
35.82840	185180
35.84270	166918
35.85702	162318
35.87133	154494
35.88563	138328
35.89995	122376
35.91425	124030
35.92857	129209
35.94288	133220
35.95718	125516
35.97150	122559
35.98580	121687
36.00012	130303
36.01442	152560
36.02873	171265
36.04305	191057
36.05735	191903
36.07167	189356
36.08597	201752
36.10028	227330
36.11460	249247
36.12890	298595
36.14322	372332
36.15752	440489
36.17183	460524
36.18613	434739
36.20045	428698
36.21477	461866
36.22907	477493
36.24338	530440
36.25768	607825
36.27200	744611
36.28632	1040747
36.30062	1527034
36.31493	2178154
36.32923	2026300
36.34355	1246159
36.35785	545564
36.37217	255275
36.38648	166130
36.40078	137691
36.41510	136748
36.42940	147037
36.44372	157083
36.45803	169801
36.47233	185791
36.48665	207203
36.50095	254549
36.51527	309183
36.52957	337399
36.54388	324571
36.55820	271257
36.57250	219206
36.58682	200386
36.60112	215063
36.61543	236662
36.62973	258214
36.64405	261698
36.65837	253781
36.67267	245048
36.68698	252164
36.70128	244958
36.71560	214727
36.72992	181250
36.74422	159703
36.75853	157671
36.77283	172075
36.78715	177217
36.80145	152637
36.81577	123759
36.83008	106241
36.84438	109281
36.85870	118623
36.87300	124660
36.88732	122448
36.90163	118758
36.91593	125093
36.93025	122979
36.94455	124026
36.95887	124100
36.97317	121059
36.98748	122576
37.00180	121876
37.01610	125047
37.03042	123970
37.04472	121803
37.05903	125611
37.07335	126958
37.08765	140240
37.10197	164054
37.11627	180747
37.13058	176230
37.14488	150992
37.15920	131547
37.17352	115820
37.18782	109178
37.20213	110026
37.21643	116682
37.23075	119906
37.24507	128569
37.25937	129808
37.27368	122754
37.28798	114641
37.30230	107837
37.31660	109656
37.33092	119004
37.34523	125611
37.35953	126091
37.37385	119615
37.38815	116087
37.40247	114635
37.41678	119999
37.43108	132759
37.44540	145412
37.45970	155942
37.47402	162459
37.48832	167917
37.50263	189234
37.51695	214447
37.53125	230714
37.54557	240680
37.55987	268550
37.57418	315825
37.58850	328435
37.60280	270660
37.61712	214756
37.63142	197753
37.64573	197207
37.66003	228525
37.67435	267108
37.68867	305162
37.70297	318367
37.71728	330463
37.73158	343521
37.74590	344298
37.76020	352507
37.77452	361164
37.78883	365768
37.80313	368494
37.81745	376213
37.83175	398447
37.84607	495151
37.86038	776514
37.87468	1128179
37.88900	1248871
37.90330	902501
37.91762	475748
37.93192	275086
37.94623	208577
37.96055	187625
37.97485	174089
37.98917	157579
38.00347	154037
38.01778	157713
38.03210	159491
38.04640	155593
38.06072	150788
38.07502	156048
38.08933	184480
38.10363	207968
38.11795	222796
38.13227	225768
38.14657	236100
38.16088	254893
38.17518	259226
38.18950	257319
38.20382	273616
38.21812	283366
38.23243	282533
38.24673	260269
38.26105	249682
38.27535	250947
38.28967	263480
38.30398	266331
38.31828	243382
38.33260	218356
38.34690	203009
38.36122	198251
38.37553	187509
38.38983	175242
38.40415	153188
38.41845	156986
38.43277	173614
38.44707	181746
38.46138	166209
38.47570	144816
38.49000	145095
38.50432	161370
38.51862	177521
38.53293	180371
38.54725	184977
38.56155	181228
38.57587	168471
38.59017	174777
38.60448	188721
38.61878	208080
38.63310	221149
38.64742	228561
38.66172	224642
38.67603	225306
38.69033	247736
38.70465	289101
38.71897	339144
38.73327	356059
38.74758	312115
38.76188	254340
38.77620	238337
38.79050	245294
38.80482	287195
38.81913	383836
38.83343	480449
38.84775	548019
38.86205	475310
38.87637	397444
38.89067	331025
38.90498	295446
38.91930	304130
38.93360	308412
38.94792	332471
38.96222	360707
38.97653	392980
38.99085	407075
39.00515	387488
39.01947	372250
39.03377	377687
39.04808	408395
39.06238	435946
39.07670	466439
39.09102	463054
39.10532	428832
39.11963	387587
39.13393	360723
39.14825	375776
39.16257	364789
39.17687	339519
39.19118	302866
39.20548	284306
39.21980	304091
39.23410	339650
39.24842	391659
39.26273	435641
39.27703	479598
39.29135	493542
39.30565	481608
39.31997	463358
39.33428	458113
39.34858	463039
39.36290	452199
39.37720	408863
39.39152	353854
39.40582	332790
39.42013	323186
39.43445	321592
39.44875	330598
39.46307	351581
39.47737	354730
39.49168	355753
39.50600	387703
39.52030	426741
39.53462	420678
39.54892	389608
39.56323	345406
39.57753	299499
39.59185	318592
39.60617	393071
39.62047	486353
39.63478	524856
39.64908	534405
39.66340	504305
39.67772	479964
[truncated: 4,210 more rows]
