# Supplementary material for: Common origin of sterol biosynthesis points to a feeding strategy shift in Neoproterozoic animals
Source: Nat Commun. 2023 Dec 1;14:7941. doi: 10.1038/s41467-023-43545-z (PMC10692144; doi:10.1038/s41467-023-43545-z)
Supplement: Supplementary file 6 — Source Data [file 41467_2023_43545_MOESM6_ESM.zip › Source Data/Figure_4/Figure_4A-Mass_Spec_Data/checksum.xml]

<?xml version="1.0" encoding="utf-8"?>
<!--Checksum file.-->
<Checksum SchemaVersion="2" ALGO_VERSION="1">
  <MAIN HASHCODE="E8-E4-28-4F-D9-6F-30-F6-2C-10-F6-A0-7F-2D-EE-DA-31-19-14-28-4F-16-54-EF-C5-98-DF-4D-7A-9D-DA-95-91-73-77-D7-D5-54-9D-32-81-D1-46-97-0E-61-1F-C5-CA-E8-1F-C8-92-E4-23-8F-34-6C-28-84-7B-10-8B-B0">
    <Folder name="AcqData">82-91-3D-48-B9-D3-AC-B4-AA-2B-DC-BF-3A-E5-1E-14-BC-5E-56-FE-52-76-58-80-9C-B0-B4-9F-8B-E4-7C-59-DD-B8-34-84-45-25-BE-71-37-E2-43-76-4E-23-1D-4F-BC-53-E7-0F-C7-23-F1-0C-87-C9-E2-0A-20-DF-35-19</Folder>
  </MAIN>
</Checksum>
