# Supplementary material for: Common origin of sterol biosynthesis points to a feeding strategy shift in Neoproterozoic animals
Source: Nat Commun. 2023 Dec 1;14:7941. doi: 10.1038/s41467-023-43545-z (PMC10692144; doi:10.1038/s41467-023-43545-z)
Supplement: Supplementary file 6 — Source Data [file 41467_2023_43545_MOESM6_ESM.zip › Source Data/Figure_4/Figure_4C-Mass_Spec_Data/PRE_POST.INI]

[POSTRUN]
SOURCE=MS
Application=MassHunter GC/MS Acquisition  B.07.05.2479  23-Aug-2016  Copyright � 1989-2016 Agilent Technologies, Inc.
Date=Sun Jun 27 08:59:17 2021
SampleAmount=0
Multiplier=1
SmartCard=AGILENT TECHNOLOGIES,5975,US90432132,7.02.29
serial_n=US90432132
acqmode=0
TuneName=atune.u
TunePath=C:\MassHunter\GCMS\1\5975\
TuneDate=25 Jun 2021   4:10 pm
CImode=0
CIpolarity=0
SourceTemp=250
QuadTemp=150
Pressure=-2.00E+00
Matrix=1
InitialAmt=1
FinalAmt=1
PrimaryFile=\data.ms
PrimaryType=hgfile
Instrument Name=MSD
controller=Top Sequence
[Scan Parameters]
scanstart1=11
lowmass1=50
highmass1=700
[TuneValues]
massgain=-755
massoffset=-38
amugain=1723
amuoffset=125.125
dcpolarity=0
emission=34.6101960784314
electron=70.3470588235294
emvolts=1505.88235294118
ACTUAL_EMVOLTS=1529.412
GAIN FACTOR= 0.98
entrance_lens=22
filament=2
ionfocus=82.5647058823529
repeller=24.1941176470588
entlensoffset=19.0745098039216
[MS_Faults]
NUM_MS_Faults=0
[firmware]
MSSC=7.02.29
BSP=1.2/22T
HTTP=0.1
LUI=03.229.20160707
[Type]
Type=1
MHAcq=1
[Sequence]
_methpath$=C:\MassHunter\GCMS\1\methods\
_methfile$=AM_FullScan_100Min_CF_PTV.M
SeqFileName=C:\MassHunter\GCMS\1\sequence\RES__06262021.sequence.xml
[HW Config]
Smartcard=SC3+ (SC3P,40.0,32M,0K,64M,0x0000)
Sideboard=5975HI_SIDEBOARD
Log Amplifier=LOG02,102,48,2,CAL,\255\255ABCDEFGH
Vacuum Pump=TURBO_PUMP
Vacuum Guage=GPMI VACUUM GAUGE
CI Flow Control=NO_FCB
[Factors]
Mist=20
Scan=NORM
A/Ds=16.00
AVG.=1
Samp=4
Step=0.03
Filter=Mass:ISTD
Qual=MAXOF3
SimSampPer=16
Madly=800,9
5975NoiseReduction=1
5975EMSaver=-1
LagFactors=-0.0285:8e-05:0
tbyrst=40
mbyrst=40
tdomain=COEF,1.000000
mdomain=-0.005964,-0.016017,0.008343,0.108516,0.247621
[GainCoefficients]
Squared_=21.3236945817771
Linear__=84.310568314977
Constant=577.194059949368
[Injection]
Tower=1
F. SyringeVolume=0
F. MethodVolume=0
F. OverrideVolume=0
R. SyringeVolume=10
R. MethodVolume=1
R. OverrideVolume=1
Maxvial-1=0
Maxvial-2=100
Maxvial-3=0
method specified sample prep=<none>
[FC_VGauge]
CI=NO_FCB
Gauge=GPMI VACUUM GAUGE
Pressure=-2
[Compliance]
_iscompliant=0
_isRandR=0
_isSecureFS=0
_isSecureRemoteFS=0
