# Supplementary material for: Common origin of sterol biosynthesis points to a feeding strategy shift in Neoproterozoic animals
Source: Nat Commun. 2023 Dec 1;14:7941. doi: 10.1038/s41467-023-43545-z (PMC10692144; doi:10.1038/s41467-023-43545-z)
Supplement: Supplementary file 6 — Source Data [file 41467_2023_43545_MOESM6_ESM.zip › Source Data/Figure_4/Figure_4C-Mass_Spec_Data/AcqData-CumulativeAuditTrail.xml]

<?xml version="1.0" standalone="yes"?>
<AuditTrailDataSet xmlns="http://tempuri.org/AuditTrailDataSet.xsd">
  <AuditTrailEntry>
    <ID>0</ID>
    <ComputerName>DESKTOP-NUDDAO7</ComputerName>
    <User>system</User>
    <TimeStamp>2021-06-27T07:00:23.3760242-04:00</TimeStamp>
    <Comment>Data collection has been initiated.</Comment>
  </AuditTrailEntry>
  <AuditTrailEntry>
    <ID>1</ID>
    <ComputerName>DESKTOP-NUDDAO7</ComputerName>
    <User>system</User>
    <TimeStamp>2021-06-27T08:59:14.2508067-04:00</TimeStamp>
    <Comment>Data has been collected and saved.</Comment>
  </AuditTrailEntry>
</AuditTrailDataSet>
