# Supplementary material for: Common origin of sterol biosynthesis points to a feeding strategy shift in Neoproterozoic animals
Source: Nat Commun. 2023 Dec 1;14:7941. doi: 10.1038/s41467-023-43545-z (PMC10692144; doi:10.1038/s41467-023-43545-z)
Supplement: Supplementary file 6 — Source Data [file 41467_2023_43545_MOESM6_ESM.zip › Source Data/Figure_4/Figure_4C-Mass_Spec_Data/tic_back.csv]

C:\MassHunter\GCMS\1\data\MSD2021\6 June\RES\RES_06262021_Ergosterol and lanosterol std mix.D Sun Jun 27 08:59:22 2021
Start of data points
11.10122	432215
11.11552	434790
11.12983	431991
11.14413	455385
11.15845	480735
11.17275	467695
11.18707	386019
11.20138	353480
11.21568	376551
11.23000	392651
11.24430	449358
11.25862	544203
11.27293	488822
11.28723	397731
11.30155	355344
11.31585	349585
11.33017	340148
11.34447	347393
11.35878	304212
11.37310	291559
11.38740	249429
11.40172	252501
11.41602	253949
11.43033	255314
11.44465	251066
11.45895	235298
11.47327	237070
11.48757	261822
11.50188	276597
11.51618	256594
11.53050	294172
11.54482	296554
11.55912	299880
11.57343	270750
11.58773	276628
11.60205	256133
11.61635	259605
11.63067	271383
11.64498	365082
11.65928	862899
11.67360	1245472
11.68790	621212
11.70222	224131
11.71653	196122
11.73083	180812
11.74515	191126
11.75945	190748
11.77377	176302
11.78807	183876
11.80238	174232
11.81670	183749
11.83100	240732
11.84532	430559
11.85962	459910
11.87393	276079
11.88825	192081
11.90255	166546
11.91687	160833
11.93117	181170
11.94548	186866
11.95978	260320
11.97410	280733
11.98842	232503
12.00272	203768
12.01703	171347
12.03133	168492
12.04565	194436
12.05997	233789
12.07427	286347
12.08858	302340
12.10288	214343
12.11720	181780
12.13150	184899
12.14582	156882
12.16013	151836
12.17443	177781
12.18875	176037
12.20305	166467
12.21737	150930
12.23168	142056
12.24598	147865
12.26030	138691
12.27460	149642
12.28892	166463
12.30322	165296
12.31753	143843
12.33185	128921
12.34615	138058
12.36047	140563
12.37477	141368
12.38908	143820
12.40340	140457
12.41770	134013
12.43202	133737
12.44632	141772
12.46063	144211
12.47493	142240
12.48925	139854
12.50357	128255
12.51787	135643
12.53218	142682
12.54648	138835
12.56080	142452
12.57512	134650
12.58942	126501
12.60373	134442
12.61803	134578
12.63235	166576
12.64665	296214
12.66097	1121473
12.67528	2288288
12.68958	1276038
12.70390	313353
12.71820	163291
12.73252	155199
12.74682	143381
12.76113	140647
12.77545	129360
12.78975	139185
12.80407	170636
12.81837	214070
12.83268	174398
12.84700	132781
12.86130	119128
12.87562	122825
12.88992	113845
12.90423	121810
12.91853	113127
12.93285	123900
12.94717	121000
12.96147	113654
12.97578	113332
12.99008	112544
13.00440	113229
13.01872	124739
13.03302	126548
13.04733	233805
13.06163	557620
13.07595	611854
13.09025	284052
13.10457	142576
13.11888	119688
13.13318	125602
13.14750	125657
13.16180	122609
13.17612	164629
13.19043	199116
13.20473	183524
13.21905	149798
13.23335	130888
13.24767	129664
13.26197	119516
13.27628	124195
13.29060	123188
13.30490	119484
13.31922	116462
13.33352	103331
13.34783	109689
13.36215	110510
13.37645	106210
13.39077	113126
13.40507	111121
13.41938	105650
13.43368	106550
13.44800	98601
13.46232	95605
13.47662	95395
13.49093	94344
13.50523	95866
13.51955	100402
13.53387	89150
13.54817	91736
13.56248	89377
13.57678	98991
13.59110	90864
13.60540	94898
13.61972	85422
13.63403	87461
13.64833	96039
13.66265	99038
13.67695	108500
13.69127	104325
13.70558	97643
13.71988	96470
13.73420	92750
13.74850	90680
13.76282	83543
13.77712	89798
13.79143	86097
13.80575	91871
13.82005	89955
13.83437	94811
13.84867	94240
13.86298	85077
13.87728	82021
13.89160	79354
13.90592	86480
13.92022	79374
13.93453	78075
13.94883	77742
13.96315	82909
13.97747	79749
13.99177	79395
14.00608	79860
14.02038	85675
14.03470	87112
14.04900	84168
14.06332	109995
14.07763	217623
14.09193	380918
14.10625	314970
14.12055	152195
14.13487	87904
14.14918	110529
14.16348	152927
14.17780	144146
14.19210	109136
14.20642	88642
14.22072	82804
14.23503	78477
14.24935	82572
14.26365	75283
14.27797	76726
14.29227	78551
14.30658	74097
14.32090	81744
14.33520	76613
14.34952	85451
14.36382	103482
14.37813	134615
14.39243	139073
14.40675	102012
14.42107	85404
14.43537	89858
14.44968	90314
14.46398	86351
14.47830	80629
14.49262	90259
14.50692	115876
14.52123	191563
14.53553	205386
14.54985	148697
14.56415	105412
14.57847	96056
14.59278	88298
14.60708	91731
14.62140	89885
14.63570	89250
14.65002	89189
14.66433	91300
14.67863	89478
14.69295	90374
14.70725	96921
14.72157	89074
14.73587	94416
14.75018	86836
14.76450	88488
14.77880	90617
14.79312	90497
14.80742	89480
14.82173	90700
14.83603	92218
14.85035	95315
14.86467	94526
14.87897	93164
14.89328	94988
14.90758	97745
14.92190	90895
14.93622	99501
14.95052	93807
14.96483	102092
14.97913	95514
14.99345	100100
15.00775	126575
15.02207	145216
15.03638	141480
15.05068	106286
15.06500	103448
15.07930	96865
15.09362	95431
15.10793	94231
15.12223	103574
15.13655	97592
15.15085	98994
15.16517	98207
15.17947	104582
15.19378	95710
15.20810	104069
15.22240	114772
15.23672	172267
15.25102	202142
15.26533	152994
15.27965	112888
15.29395	95019
15.30827	95071
15.32257	98971
15.33688	102473
15.35118	121463
15.36550	143246
15.37982	177690
15.39412	219628
15.40843	260244
15.42273	225904
15.43705	140658
15.45137	116035
15.46567	113324
15.47998	117810
15.49428	132348
15.50860	155338
15.52290	139244
15.53722	115411
15.55153	101584
15.56583	106383
15.58015	99945
15.59445	100446
15.60877	101376
15.62308	102599
15.63738	109290
15.65170	110387
15.66600	107126
15.68032	105135
15.69462	123015
15.70893	129017
15.72325	127675
15.73755	106256
15.75187	100622
15.76617	96973
15.78048	107924
15.79480	150660
15.80910	194439
15.82342	183522
15.83772	155263
15.85203	166755
15.86633	176457
15.88065	141032
15.89497	112353
15.90927	110327
15.92358	101925
15.93788	99877
15.95220	106118
15.96650	98314
15.98082	101173
15.99513	105986
16.00943	102608
16.02375	113210
16.03805	110878
16.05237	98805
16.06668	97337
16.08098	94335
16.09530	102560
16.10960	101174
16.12392	101013
16.13822	96344
16.15253	94803
16.16685	103960
16.18115	102409
16.19547	104131
16.20977	100269
16.22408	104859
16.23840	98847
16.25270	97620
16.26702	103828
16.28132	117041
16.29563	107599
16.30993	107163
16.32425	101228
16.33857	102866
16.35287	96483
16.36718	103964
16.38148	119051
16.39580	113005
16.41012	109454
16.42442	99764
16.43873	97498
16.45303	105875
16.46735	117087
16.48165	121364
16.49597	112713
16.51028	101858
16.52458	91541
16.53890	97474
16.55320	90208
16.56752	100518
16.58183	99667
16.59613	100773
16.61045	99402
16.62475	90602
16.63907	99889
16.65337	99144
16.66768	131019
16.68200	152280
16.69630	148642
16.71062	113807
16.72492	96772
16.73923	96340
16.75355	96538
16.76785	94616
16.78217	86077
16.79647	89259
16.81078	89169
16.82508	91769
16.83940	94826
16.85372	99402
16.86802	105995
16.88233	95846
16.89663	91098
16.91095	96165
16.92527	91217
16.93957	92967
16.95388	95140
16.96818	99379
16.98250	101249
16.99680	94705
17.01112	88946
17.02543	94566
17.03973	94655
17.05405	99641
17.06835	96149
17.08267	102603
17.09697	102869
17.11128	94736
17.12560	90635
17.13990	88474
17.15422	90893
17.16852	85819
17.18283	89079
17.19715	94093
17.21145	85971
17.22577	95384
17.24007	109711
17.25438	149522
17.26868	194700
17.28300	164833
17.29732	122309
17.31162	107063
17.32593	95243
17.34023	98509
17.35455	89125
17.36887	93737
17.38317	86793
17.39748	86732
17.41178	84794
17.42610	94908
17.44040	88230
17.45472	92580
17.46903	93466
17.48333	101196
17.49765	97802
17.51195	102738
17.52627	100932
17.54058	92590
17.55488	97910
17.56920	97636
17.58350	90778
17.59782	96585
17.61212	98851
17.62643	92847
17.64075	90866
17.65505	90803
17.66937	100213
17.68367	102801
17.69798	94211
17.71230	99903
17.72660	95365
17.74092	103378
17.75522	104151
17.76953	97259
17.78383	98173
17.79815	97418
17.81247	91708
17.82677	97544
17.84108	93474
17.85538	95438
17.86970	95322
17.88402	98333
17.89832	102220
17.91263	93844
17.92693	99205
17.94125	99383
17.95555	103543
17.96987	119736
17.98418	174677
17.99848	288722
18.01280	378569
18.02710	297775
18.04142	173998
18.05573	122417
18.07003	105956
18.08435	95967
18.09865	96918
18.11297	141521
18.12727	211528
18.14158	206074
18.15590	155998
18.17020	117942
18.18452	103764
18.19882	101992
18.21313	98914
18.22743	96977
18.24175	93033
18.25607	99155
18.27037	91337
18.28468	91435
18.29898	96171
18.31330	96923
18.32762	106524
18.34192	107220
18.35623	105910
18.37053	98023
18.38485	97122
18.39915	95467
18.41347	102935
18.42778	95475
18.44208	92601
18.45640	97755
18.47070	91585
18.48502	95870
18.49933	100610
18.51363	107441
18.52795	96208
18.54225	93410
18.55657	90562
18.57087	89801
18.58518	97400
18.59950	94449
18.61380	95645
18.62812	93392
18.64242	94018
18.65673	88457
18.67105	88511
18.68535	87644
18.69967	89369
18.71397	96753
18.72828	93120
18.74258	100526
18.75690	95505
18.77122	92806
18.78552	100950
18.79983	98592
18.81413	90342
18.82845	87430
18.84277	94015
18.85707	85218
18.87138	88419
18.88568	92556
18.90000	88348
18.91430	95475
18.92862	92452
18.94293	95450
18.95723	105532
18.97155	114204
18.98585	127269
19.00017	139512
19.01448	144969
19.02878	138642
19.04310	127317
19.05740	100755
19.07172	94156
19.08602	100353
19.10033	95652
19.11465	99795
19.12895	104467
19.14327	105142
19.15757	102113
19.17188	99258
19.18620	95674
19.20050	95705
19.21482	105793
19.22912	121265
19.24343	132536
19.25773	146780
19.27205	138126
19.28637	117062
19.30067	114423
19.31498	98741
19.32928	98187
19.34360	103022
19.35790	114416
19.37222	125364
19.38653	137269
19.40083	142207
19.41515	147307
19.42945	139988
19.44377	128278
19.45808	113382
19.47238	96262
19.48670	87976
19.50100	85905
19.51532	87811
19.52962	84859
19.54393	92195
19.55825	92767
19.57255	91693
19.58687	93622
19.60117	86442
19.61548	86721
19.62980	86676
19.64410	87507
19.65842	93316
19.67272	88287
19.68703	89360
19.70133	93416
19.71565	94855
19.72997	88725
19.74427	87168
19.75858	88493
19.77288	93965
19.78720	90645
19.80152	89529
19.81582	83913
19.83013	94751
19.84443	97773
19.85875	107504
19.87305	126339
19.88737	149104
19.90168	174880
19.91598	193759
19.93030	214976
19.94460	232783
19.95892	213631
19.97323	182322
19.98753	148803
20.00185	113043
20.01615	99963
20.03047	98327
20.04477	90931
20.05908	95156
20.07340	87064
20.08770	84922
20.10202	86492
20.11632	84290
20.13063	83803
20.14495	82873
20.15925	82720
20.17357	88800
20.18787	82992
20.20218	82980
20.21648	88328
20.23080	81239
20.24512	85144
20.25942	86755
20.27373	94933
20.28803	93271
20.30235	99233
20.31667	105756
20.33097	117302
20.34528	117302
20.35958	119191
20.37390	109859
20.38820	92994
20.40252	84740
20.41683	84480
20.43113	83530
20.44545	88217
20.45975	84679
20.47407	85107
20.48837	87604
20.50268	84113
20.51700	84768
20.53130	85496
20.54562	83601
20.55992	87746
20.57423	85299
20.58855	86652
20.60285	88247
20.61717	91371
20.63147	92526
20.64578	101391
20.66008	101301
20.67440	105383
20.68872	116467
20.70302	123830
20.71733	129058
20.73163	118148
20.74595	109511
20.76027	94420
20.77457	90786
20.78888	87839
20.80318	86318
20.81750	81142
20.83180	86837
20.84612	92793
20.86043	93333
20.87473	102053
20.88905	106691
20.90335	114079
20.91767	123581
20.93198	130484
20.94628	146760
20.96060	160430
20.97490	163467
20.98922	156896
21.00352	143568
21.01783	122351
21.03215	104210
21.04645	97771
21.06077	86461
21.07507	80622
21.08938	86394
21.10370	80835
21.11800	83684
21.13232	81030
21.14662	86945
21.16093	80387
21.17523	88560
21.18955	87120
21.20387	82211
21.21817	81391
21.23248	85328
21.24678	80154
21.26110	79005
21.27542	79924
21.28972	83836
21.30403	79195
21.31833	76542
21.33265	76872
21.34695	85045
21.36127	77233
21.37558	82701
21.38988	78936
21.40420	82992
21.41850	82009
21.43282	78369
21.44712	76773
21.46143	81606
21.47575	82207
21.49005	82130
21.50437	76822
21.51867	75572
21.53298	76136
21.54730	79852
21.56160	74971
21.57592	80818
21.59022	79285
21.60453	78721
21.61883	73012
21.63315	78609
21.64747	73180
21.66177	69752
21.67608	71798
21.69038	72613
21.70470	72105
21.71902	77190
21.73332	77094
21.74763	74410
21.76193	73498
21.77625	78771
21.79055	74821
21.80487	74311
21.81918	78785
21.83348	80454
21.84780	78912
21.86210	74745
21.87642	80553
21.89073	75783
21.90503	79409
21.91935	82805
21.93365	80786
21.94797	82923
21.96227	83750
21.97658	86484
21.99090	92748
22.00520	89045
22.01952	83683
22.03382	78346
22.04813	75736
22.06245	73827
22.07675	73432
22.09107	78233
22.10537	71451
22.11968	71349
22.13398	72509
22.14830	72678
22.16262	78032
22.17692	75542
22.19123	77729
22.20553	72574
22.21985	71743
22.23417	77342
22.24847	72760
22.26278	76917
22.27708	77797
22.29140	76084
22.30570	72873
22.32002	78805
22.33433	82152
22.34863	84426
22.36295	88202
22.37725	86603
22.39157	87696
22.40588	96744
22.42018	94546
22.43450	98090
22.44880	103631
22.46312	111725
22.47742	115170
22.49173	123037
22.50605	128482
22.52035	145202
22.53467	164941
22.54897	176243
22.56328	183054
22.57758	185209
22.59190	189275
22.60622	191461
22.62052	210892
22.63483	232395
22.64913	248378
22.66345	253484
22.67777	247255
22.69207	233607
22.70638	191954
22.72068	156452
22.73500	123123
22.74930	104387
22.76362	94883
22.77793	90190
22.79223	92853
22.80655	85514
22.82085	84600
22.83517	90642
22.84948	85534
22.86378	92829
22.87810	92945
22.89240	102356
22.90672	112347
22.92102	124168
22.93533	142046
22.94965	166328
22.96395	169835
22.97827	166627
22.99257	169051
23.00688	172085
23.02120	194957
23.03550	211117
23.04982	217205
23.06412	224746
23.07843	222513
23.09273	217327
23.10705	178981
23.12137	123732
23.13567	90522
23.14998	80355
23.16428	83613
23.17860	79626
23.19292	78714
23.20722	82599
23.22153	76965
23.23583	80203
23.25015	84747
23.26445	86857
23.27877	83493
23.29308	77553
23.30738	74811
23.32170	74763
23.33600	77817
23.35032	76391
23.36463	77281
23.37893	83177
23.39325	76650
23.40755	80259
23.42187	74764
23.43617	76536
23.45048	76038
23.46480	81045
23.47910	76001
23.49342	75317
23.50772	73720
23.52203	78229
23.53635	76461
23.55065	75679
23.56497	79744
23.57927	77997
23.59358	81664
23.60788	86587
23.62220	84365
23.63652	75826
23.65082	77936
23.66513	75196
23.67943	80675
23.69375	82838
23.70805	80567
23.72237	78245
23.73668	81865
23.75098	75085
23.76530	72990
23.77960	75804
23.79392	73381
23.80823	71287
23.82253	74870
23.83685	69724
23.85115	74802
23.86547	72187
23.87977	66575
23.89408	65536
23.90840	72642
23.92270	65950
23.93702	66017
23.95132	66920
23.96563	67116
23.97995	71232
23.99425	73198
24.00857	69471
24.02287	67571
24.03718	74857
24.05148	71877
24.06580	76730
24.08012	76622
24.09442	69634
24.10873	71128
24.12303	73557
24.13735	69755
24.15167	69703
24.16597	75125
24.18028	69952
24.19458	68229
24.20890	70160
24.22320	67712
24.23752	66612
24.25183	66605
24.26613	70336
24.28045	68278
24.29475	72276
24.30907	71599
24.32338	69279
24.33768	73305
24.35200	69485
24.36630	71356
24.38062	69672
24.39492	68516
24.40923	72861
24.42355	68358
24.43785	64464
24.45217	68736
24.46647	64351
24.48078	63939
24.49510	64027
24.50940	64682
24.52372	68585
24.53802	69287
24.55233	71214
24.56663	67313
24.58095	65770
24.59527	68529
24.60957	68083
24.62388	69247
24.63818	67593
24.65250	68036
24.66682	70984
24.68112	69698
24.69543	71469
24.70973	72512
24.72405	66936
24.73835	70016
24.75267	70724
24.76698	68818
24.78128	68353
24.79560	65488
24.80990	68933
24.82422	66183
24.83852	63223
24.85283	70269
24.86715	68902
24.88145	64003
24.89577	67571
24.91007	70160
24.92438	76347
24.93870	79502
24.95300	83686
24.96732	73776
24.98162	68058
24.99593	66734
25.01023	65477
25.02455	66582
25.03887	65987
25.05317	69728
25.06748	70275
25.08178	72240
25.09610	67510
25.11042	70210
25.12472	72477
25.13903	70575
25.15333	71738
25.16765	78441
25.18195	73575
25.19627	77266
25.21058	82339
25.22488	78494
25.23920	82453
25.25350	83392
25.26782	86521
25.28213	82954
25.29643	77280
25.31075	77454
25.32505	73349
25.33937	77313
25.35367	84486
25.36798	82282
25.38230	76237
25.39660	77068
25.41092	71929
25.42522	78742
25.43953	86654
25.45385	94629
25.46815	91979
25.48247	86214
25.49677	86178
25.51108	80415
25.52538	83643
25.53970	80907
25.55402	83329
25.56832	80452
25.58263	80959
25.59693	83966
25.61125	81553
25.62557	73819
25.63987	74303
25.65418	72071
25.66848	67861
25.68280	67093
25.69710	68357
25.71142	73515
25.72573	68530
25.74003	68036
25.75435	71017
25.76865	65962
25.78297	65228
25.79728	66347
25.81158	62436
25.82590	63771
25.84020	63845
25.85452	62801
25.86882	62402
25.88313	61312
25.89745	63235
25.91175	65038
25.92607	59796
25.94037	59659
25.95468	59668
25.96898	62460
25.98330	59683
25.99762	60166
26.01192	63034
26.02623	59781
26.04053	66124
26.05485	60128
26.06917	65386
26.08347	61278
26.09778	65362
26.11208	65553
26.12640	65643
26.14070	60881
26.15502	62383
26.16933	62415
26.18363	62581
26.19795	62941
26.21225	62575
26.22657	62863
26.24088	67990
26.25518	68844
26.26950	68960
26.28380	70819
26.29812	66675
26.31242	66265
26.32673	66863
26.34105	70617
26.35535	68910
26.36967	69184
26.38397	72309
26.39828	62913
26.41260	63706
26.42690	64666
26.44122	61061
26.45552	60108
26.46983	60518
26.48413	65705
26.49845	61843
26.51277	65482
26.52707	61567
26.54138	60978
26.55568	65104
26.57000	61010
26.58432	66916
26.59862	62745
26.61293	63467
26.62723	64366
26.64155	68934
26.65585	66891
26.67017	70014
26.68448	64460
26.69878	64224
26.71310	64832
26.72740	65867
26.74172	69282
26.75603	65382
26.77033	63068
26.78465	63901
26.79895	59021
26.81327	59298
26.82757	57172
26.84188	57334
26.85620	62095
26.87050	57401
26.88482	60405
26.89912	56866
26.91343	56719
26.92773	56656
26.94205	58526
26.95637	57497
26.97067	57168
26.98498	57008
26.99928	58070
27.01360	58512
27.02792	63417
27.04222	59171
27.05653	64182
27.07083	61264
27.08515	60357
27.09945	63896
27.11377	67135
27.12808	63904
27.14238	61451
27.15670	66196
27.17100	63306
27.18532	65565
27.19963	64821
27.21393	66576
27.22825	69729
27.24255	68874
27.25687	67174
27.27117	71619
27.28548	72904
27.29980	69025
27.31410	70986
27.32842	66019
27.34272	62808
27.35703	61915
27.37135	60512
27.38565	54670
27.39997	58416
27.41427	57460
27.42858	60307
27.44288	59446
27.45720	59028
27.47152	55830
27.48582	59136
27.50013	55996
27.51443	55014
27.52875	56076
27.54307	56725
27.55737	59797
27.57168	57673
27.58598	58948
27.60030	55920
27.61460	58558
27.62892	59887
27.64323	58591
27.65753	60476
27.67185	54792
27.68615	55096
27.70047	55399
27.71478	55803
27.72908	58203
27.74340	56664
27.75770	59722
27.77202	58720
27.78632	55098
27.80063	56596
27.81495	55039
27.82925	54669
27.84357	57516
27.85787	57572
27.87218	57977
27.88650	58675
27.90080	57422
27.91512	62020
27.92942	60050
27.94373	66673
27.95803	68423
27.97235	62280
27.98667	58654
28.00097	56504
28.01528	54946
28.02958	55290
28.04390	56804
28.05820	57979
28.07252	55001
28.08683	59465
28.10113	54024
28.11545	54544
28.12975	57570
28.14407	58004
28.15838	56781
28.17268	52262
28.18700	58780
28.20130	56288
28.21562	58058
28.22992	56832
28.24423	53303
28.25855	54108
28.27285	51038
28.28717	52898
28.30147	54193
28.31578	52245
28.33010	52718
28.34440	52574
28.35872	52557
28.37302	52516
28.38733	55869
28.40163	55457
28.41595	55353
28.43027	51234
28.44457	56247
28.45888	51040
28.47318	55699
28.48750	55453
28.50182	56748
28.51612	52858
28.53043	52106
28.54473	53403
28.55905	53081
28.57335	56479
28.58767	56414
28.60198	55222
28.61628	51235
28.63060	55673
28.64490	52076
28.65922	53332
28.67353	56061
28.68783	52182
28.70215	53449
28.71645	58552
28.73077	53263
28.74507	52497
28.75938	53868
28.77370	58665
28.78800	54593
28.80232	53738
28.81662	57062
28.83093	56171
28.84525	58734
28.85955	62318
28.87387	58056
28.88817	58824
28.90248	59820
28.91678	61532
28.93110	60999
28.94542	63115
28.95972	66828
28.97403	66608
28.98833	62918
29.00265	62777
29.01697	63170
29.03127	60103
29.04558	54191
29.05988	60107
29.07420	54686
29.08850	58641
29.10282	58483
29.11713	55872
29.13143	60688
29.14575	58893
29.16005	59579
29.17437	58725
29.18867	57270
29.20298	58676
29.21730	54884
29.23160	54953
29.24592	51226
29.26022	51829
29.27453	53568
29.28885	50588
29.30315	57023
29.31747	52641
29.33177	57671
29.34608	54827
29.36038	54780
29.37470	54697
29.38902	54672
29.40332	56637
29.41763	56017
29.43193	57145
29.44625	54153
29.46057	56804
29.47487	59127
29.48918	57423
29.50348	53977
29.51780	52219
29.53210	55514
29.54642	51430
29.56073	49972
29.57503	54397
29.58935	50474
29.60365	53240
29.61797	49818
29.63228	50837
29.64658	50661
29.66090	50253
29.67520	49997
29.68952	50687
29.70382	53914
29.71813	51536
29.73245	56683
29.74675	51653
29.76107	54814
29.77537	53734
29.78968	57345
29.80400	54024
29.81830	59158
29.83262	55490
29.84692	59056
29.86123	56427
29.87553	57622
29.88985	54726
29.90417	61457
29.91847	60451
29.93278	57258
29.94708	54798
29.96140	55619
29.97572	55681
29.99002	55190
30.00433	51776
30.01863	55908
30.03295	53134
30.04725	54830
30.06157	55050
30.07588	54130
30.09018	56423
30.10450	53990
30.11880	52979
30.13312	54419
30.14743	56992
30.16173	59411
30.17605	54960
30.19035	58078
30.20467	54340
30.21897	60834
30.23328	60759
30.24760	59679
30.26190	55362
30.27622	59165
30.29052	56451
30.30483	53811
30.31913	56623
30.33345	57508
30.34777	52833
30.36207	56863
30.37638	54108
30.39068	52534
30.40500	55030
30.41932	51607
30.43362	55758
30.44793	52913
30.46223	56601
30.47655	59288
30.49085	59624
30.50517	54109
30.51948	53238
30.53378	52567
30.54810	53445
30.56240	53359
30.57672	53010
30.59103	51369
30.60533	52587
30.61965	49139
30.63395	53627
30.64827	49719
30.66257	49808
30.67688	52888
30.69120	49753
30.70550	50599
30.71982	54460
30.73412	50884
30.74843	49806
30.76275	49375
30.77705	49802
30.79137	53919
30.80567	51335
30.81998	53370
30.83428	54229
30.84860	50000
30.86292	49141
30.87722	53623
30.89153	49930
30.90583	53981
30.92015	55566
30.93447	54269
30.94877	54554
30.96308	50419
30.97738	53419
30.99170	48895
31.00600	49733
31.02032	51831
31.03463	50935
31.04893	52396
31.06325	49583
31.07755	53109
31.09187	52723
31.10618	54582
31.12048	53665
31.13480	49912
31.14910	53654
31.16342	53620
31.17772	47872
31.19203	52079
31.20635	49694
31.22065	50748
31.23497	49698
31.24927	50769
31.26358	50045
31.27790	51821
31.29220	46772
31.30652	46062
31.32082	49919
31.33513	48621
31.34943	45790
31.36375	47951
31.37807	51095
31.39237	49830
31.40668	47334
31.42098	48763
31.43530	50090
31.44960	49308
31.46392	51618
31.47823	52332
31.49253	52674
31.50685	51399
31.52115	51496
31.53547	47397
31.54978	50315
31.56408	46174
31.57840	48288
31.59270	50374
31.60702	47365
31.62132	45759
31.63563	51489
31.64995	48905
31.66425	52584
31.67857	52142
31.69287	51366
31.70718	50911
31.72150	49450
31.73580	52142
31.75012	48378
31.76442	52187
31.77873	49632
31.79303	46922
31.80735	50924
31.82167	48267
31.83597	48137
31.85028	49680
31.86458	45476
31.87890	46065
31.89322	45971
31.90752	46198
31.92183	46303
31.93613	45747
31.95045	49753
31.96475	49481
31.97907	49694
31.99338	46729
32.00768	46727
32.02200	47068
32.03630	49460
32.05062	49324
32.06493	47989
32.07923	48244
32.09355	48926
32.10785	50674
32.12217	45732
32.13647	46805
32.15078	48432
32.16510	45532
32.17940	46941
32.19372	48543
32.20802	45038
32.22233	47940
32.23665	44739
32.25095	45715
32.26527	48943
32.27957	45736
32.29388	48752
32.30818	48625
32.32250	49006
32.33682	49714
32.35112	47846
32.36543	45585
32.37973	48664
32.39405	48664
32.40835	47937
32.42267	47874
32.43698	45214
32.45128	46121
32.46560	47130
32.47990	48456
32.49422	47062
32.50853	47675
32.52283	46734
32.53715	46351
32.55145	45154
32.56577	43540
32.58007	44655
32.59438	47166
32.60870	45908
32.62300	44534
32.63732	48900
32.65162	48535
32.66593	45042
32.68025	44503
32.69455	46597
32.70887	47675
32.72317	48438
32.73748	43937
32.75178	46811
32.76610	45313
32.78042	43912
32.79472	45461
32.80903	46009
32.82333	48762
32.83765	49256
32.85197	46068
32.86627	49169
32.88058	47382
32.89488	47345
32.90920	50709
32.92350	48375
32.93782	50031
32.95213	52386
32.96643	49515
32.98075	48793
32.99505	49996
33.00937	49673
33.02368	47902
33.03798	50641
33.05230	46134
33.06660	49509
33.08092	45897
33.09522	48191
33.10953	46821
33.12385	46342
33.13815	47086
33.15247	43319
33.16677	46461
33.18108	46472
33.19540	44016
33.20970	47038
33.22402	43301
33.23832	43728
33.25263	44404
33.26693	43841
33.28125	43221
33.29557	41420
33.30987	42877
33.32418	44280
33.33848	43556
33.35280	43054
33.36712	45143
33.38142	45377
33.39573	50341
33.41003	48901
33.42435	48285
33.43865	48686
33.45297	45533
33.46728	48172
33.48158	46879
33.49590	47526
33.51020	48972
33.52452	51833
33.53882	51952
33.55313	57287
33.56745	54864
33.58175	57957
33.59607	57880
33.61037	64587
33.62468	63004
33.63900	65071
33.65330	66543
33.66762	69241
33.68192	74081
33.69623	77247
33.71053	81249
33.72485	94165
33.73917	118411
33.75347	129380
33.76778	102430
33.78208	68779
33.79640	52413
33.81072	49959
33.82502	48150
33.83933	46448
33.85363	45582
33.86795	46097
33.88225	47467
33.89657	49256
33.91088	46363
33.92518	46356
33.93950	43399
33.95380	44787
33.96812	43916
33.98243	45165
33.99673	46184
34.01105	42812
34.02535	42715
34.03967	45542
34.05397	43039
34.06828	44786
34.08260	43049
34.09690	42645
34.11122	42810
34.12552	42709
34.13983	42575
34.15415	42590
34.16845	44800
34.18277	44424
34.19707	42567
34.21138	42483
34.22568	44432
34.24000	42762
34.25432	42756
34.26862	45351
34.28293	45467
34.29723	42755
34.31155	46010
34.32587	41657
34.34017	42008
34.35448	42209
34.36878	45167
34.38310	45320
34.39740	42674
34.41172	43989
34.42603	44878
34.44033	45860
34.45465	44207
34.46895	43628
34.48327	47819
34.49758	43856
34.51188	45654
34.52620	45196
34.54050	45150
34.55482	46915
34.56912	48309
34.58343	46696
34.59775	50402
34.61205	49065
34.62637	47055
34.64067	51050
34.65498	52347
34.66928	50535
34.68360	49447
34.69792	44926
34.71222	45068
34.72653	45792
34.74083	47047
34.75515	46361
34.76947	45134
34.78377	45684
34.79808	50987
34.81238	48318
34.82670	48266
34.84100	48712
34.85532	46192
34.86963	47749
34.88393	50846
34.89825	47983
34.91255	47093
34.92687	45464
34.94118	42935
34.95548	42211
34.96980	45461
34.98410	44745
34.99842	45512
35.01272	43979
35.02703	39717
35.04135	39568
35.05565	42312
35.06997	40621
35.08427	42863
35.09858	39867
35.11290	39141
35.12720	41268
35.14152	43103
35.15582	43385
35.17013	40163
35.18443	39470
35.19875	40685
35.21307	42576
35.22737	40502
35.24168	43230
35.25598	40688
35.27030	39397
35.28462	42537
35.29892	41872
35.31323	44447
35.32753	44872
35.34185	44070
35.35615	44656
35.37047	43095
35.38478	40680
35.39908	40550
35.41340	40527
35.42770	42096
35.44202	43720
35.45633	44648
35.47063	44536
35.48495	42417
35.49925	45757
35.51357	44105
35.52787	44071
35.54218	45952
35.55650	43888
35.57080	44744
35.58512	41351
35.59942	42015
35.61373	43291
35.62805	42962
35.64235	42704
35.65667	42491
35.67097	42432
35.68528	41310
35.69958	38867
35.71390	39047
35.72822	40309
35.74252	39354
35.75683	42493
35.77113	42618
35.78545	39284
35.79975	40290
35.81407	42380
35.82838	40190
35.84268	39216
35.85700	41340
35.87130	39360
35.88562	43655
35.89993	42812
35.91423	40430
35.92855	42265
35.94285	41889
35.95717	40977
35.97147	37794
35.98578	41636
36.00010	38135
36.01440	41759
36.02872	39410
36.04302	39215
36.05733	38953
36.07165	39745
36.08595	39640
36.10027	37816
36.11457	37923
36.12888	38494
36.14318	41359
36.15750	42042
36.17182	38379
36.18612	39483
36.20043	38588
36.21473	40211
36.22905	38351
36.24337	38569
36.25767	38813
36.27198	40681
36.28628	38754
36.30060	39469
36.31490	39808
36.32922	42295
36.34353	38342
36.35783	40166
36.37215	42192
36.38645	40353
36.40077	40399
36.41508	40746
36.42938	41764
36.44370	41781
36.45800	43318
36.47232	41340
36.48662	41164
36.50093	41351
36.51525	44406
36.52955	44484
36.54387	40760
36.55817	37972
36.57248	39446
36.58680	40750
36.60110	39076
36.61542	41771
36.62972	38583
36.64403	38978
36.65833	41778
36.67265	39589
36.68697	42646
36.70127	40278
36.71558	40237
36.72988	38807
36.74420	39646
36.75852	39691
36.77282	40280
36.78713	42053
36.80143	41868
36.81575	43299
36.83005	44360
36.84437	40068
36.85868	37936
36.87298	38305
36.88730	39163
36.90160	38007
36.91592	39955
36.93022	37079
36.94453	36478
36.95885	36648
36.97315	37845
36.98747	37112
37.00177	40103
37.01608	37321
37.03040	36403
37.04470	36698
37.05902	39465
37.07332	35341
37.08763	37065
37.10193	36032
37.11625	36504
37.13057	35372
37.14487	35288
37.15918	39235
37.17348	39318
37.18780	37630
37.20212	37527
37.21642	39602
37.23073	36143
37.24503	35644
37.25935	37285
37.27365	37804
37.28797	39617
37.30228	37396
37.31658	36657
37.33090	36926
37.34520	36586
37.35952	36623
37.37383	37422
37.38813	37054
37.40245	40077
37.41675	41099
37.43107	39020
37.44537	38821
37.45968	38645
37.47400	38654
37.48830	38573
37.50262	36978
37.51692	40785
37.53123	39201
37.54555	36327
37.55985	39367
37.57417	39816
37.58847	37035
37.60278	36424
37.61708	37813
37.63140	36609
37.64572	36406
37.66002	40378
37.67433	36588
37.68863	37527
37.70295	37186
37.71727	35024
37.73157	38040
37.74588	35650
37.76018	37242
37.77450	37805
37.78880	37843
37.80312	36611
37.81743	37742
37.83173	38037
37.84605	36827
37.86035	35189
37.87467	37816
37.88898	38909
37.90328	35660
37.91760	34774
37.93190	34926
37.94622	35367
37.96052	38203
37.97483	35313
37.98915	35604
38.00345	35168
38.01777	35276
38.03207	36499
38.04638	35340
38.06068	37433
38.07500	34262
38.08932	34956
38.10362	35308
38.11793	38210
38.13223	36256
38.14655	38026
38.16087	35808
38.17517	35029
38.18948	35177
38.20378	34725
38.21810	37420
38.23240	37394
38.24672	33707
38.26103	37439
38.27533	34971
38.28965	34227
38.30395	38727
38.31827	34686
38.33258	34090
38.34688	37291
38.36120	33536
38.37550	32884
38.38982	34199
38.40412	35490
38.41843	34900
38.43275	34017
38.44705	33926
38.46137	36669
38.47567	34372
38.48998	34505
38.50430	33674
38.51860	36261
38.53292	36166
38.54722	36471
38.56153	34363
38.57583	33914
38.59015	36259
38.60447	37558
38.61877	36243
38.63308	33813
38.64738	33921
38.66170	35062
38.67602	35329
38.69032	36504
38.70463	37527
38.71893	34356
38.73325	33270
38.74755	34171
38.76187	34238
38.77618	34087
38.79048	34538
38.80480	36196
38.81910	34449
38.83342	32895
38.84773	34418
38.86203	36150
38.87635	33934
38.89065	36099
38.90497	34097
38.91927	33959
38.93358	33458
38.94790	33767
38.96220	35754
38.97652	34363
38.99082	33431
39.00513	32936
39.01943	33634
39.03375	35705
39.04807	33713
39.06237	33472
39.07668	33080
39.09098	35247
39.10530	32973
39.11962	32092
39.13392	32532
39.14823	31870
39.16253	32519
39.17685	32722
39.19115	35394
39.20547	33341
39.21978	31707
39.23408	32818
39.24840	35682
39.26270	31805
39.27702	32221
39.29133	33780
39.30563	35551
39.31995	32064
39.33425	32946
39.34857	32304
39.36287	32718
39.37718	33399
39.39150	34838
39.40580	33045
39.42012	34494
39.43442	34699
39.44873	31790
39.46305	34393
39.47735	31997
39.49167	32650
39.50597	34134
39.52028	32036
39.53458	34490
39.54890	32974
39.56322	32624
39.57752	35133
39.59183	34879
39.60613	33704
39.62045	32289
39.63477	32238
39.64907	33199
39.66338	36056
39.67768	33515
[truncated: 4,609 more rows]
