# Supplementary material for: Common origin of sterol biosynthesis points to a feeding strategy shift in Neoproterozoic animals
Source: Nat Commun. 2023 Dec 1;14:7941. doi: 10.1038/s41467-023-43545-z (PMC10692144; doi:10.1038/s41467-023-43545-z)
Supplement: Supplementary file 6 — Source Data [file 41467_2023_43545_MOESM6_ESM.zip › Source Data/Figure_4/Figure_4C-Mass_Spec_Data/cnorm.ini]

[targets]
base=69
masses=5
mass1=50
mass2=131
mass3=219
mass4=414
mass5=502
target1=1
target2=45
target3=55
target4=2.5
target5=2
[ATUNE.cnorm]
masses=5
69=493824
50=4678
131=263488
219=312832
414=27368
502=26744
[ATUNE-2017-09-07-0936.cnorm]
masses=5
69=435840
50=10812
131=220992
219=166784
414=57352
502=64152
[atune-2018-04-02-1949.cnorm]
masses=5
69=397888
50=4876
131=203584
219=177728
414=44328
502=53568
[atune-2019-07-12-1607.cnorm]
masses=5
69=412864
50=3686
131=194944
219=242880
414=21000
502=21808
