# Supplementary material for: Common origin of sterol biosynthesis points to a feeding strategy shift in Neoproterozoic animals
Source: Nat Commun. 2023 Dec 1;14:7941. doi: 10.1038/s41467-023-43545-z (PMC10692144; doi:10.1038/s41467-023-43545-z)
Supplement: Supplementary file 6 — Source Data [file 41467_2023_43545_MOESM6_ESM.zip › Source Data/Figure_4/Figure_4C-Mass_Spec_Data/checksum.xml]

<?xml version="1.0" encoding="utf-8"?>
<!--Checksum file.-->
<Checksum SchemaVersion="2" ALGO_VERSION="1">
  <MAIN HASHCODE="1B-A8-84-E7-69-87-F4-D0-A1-7A-32-62-A4-BF-2A-74-5B-D3-2C-D9-94-08-22-C9-4B-89-5A-71-B9-10-DB-91-AB-83-DC-36-9A-73-AD-5D-19-2B-2F-D4-06-B5-46-19-7B-E5-EF-71-F4-5A-01-BF-CA-7F-66-F1-BE-54-A3-29">
    <Folder name="AcqData">2A-03-8E-A1-01-DC-EE-7F-C2-44-B3-DF-48-A6-85-71-5D-36-AB-37-5B-47-D0-E7-D0-4F-7E-61-00-71-EF-79-A6-9A-28-7D-4B-6B-32-43-45-A6-71-AE-D2-24-91-B5-07-27-F8-CE-6A-FF-13-3D-01-CF-98-BB-BA-BC-3D-27</Folder>
  </MAIN>
</Checksum>
