# Supplementary material for: Common origin of sterol biosynthesis points to a feeding strategy shift in Neoproterozoic animals
Source: Nat Commun. 2023 Dec 1;14:7941. doi: 10.1038/s41467-023-43545-z (PMC10692144; doi:10.1038/s41467-023-43545-z)
Supplement: Supplementary file 6 — Source Data [file 41467_2023_43545_MOESM6_ESM.zip › Source Data/Figure_4/Figure_4B-Mass_Spec_Data/tic_back.csv]

C:\MassHunter\GCMS\1\data\MSD2021\6 June\RES\RES_06262021_DAG SMT2 yeast sterols.D Sun Jun 27 05:01:04 2021
Start of data points
11.10130	404715
11.11562	411762
11.12992	376538
11.14423	343610
11.15853	341511
11.17285	363562
11.18717	411696
11.20147	356442
11.21578	302393
11.23008	280364
11.24440	275659
11.25870	291432
11.27302	339583
11.28733	359685
11.30163	305028
11.31595	278343
11.33025	277200
11.34457	252398
11.35887	251253
11.37318	254794
11.38750	258388
11.40180	273808
11.41612	264443
11.43042	281872
11.44473	264157
11.45905	282222
11.47335	282686
11.48767	280212
11.50197	292129
11.51628	307358
11.53058	327115
11.54490	355966
11.55922	450944
11.57352	842800
11.58783	1069415
11.60213	580306
11.61645	245843
11.63077	220892
11.64507	204875
11.65938	215529
11.67368	212721
11.68800	210669
11.70230	196824
11.71662	195715
11.73093	211628
11.74523	214222
11.75955	315271
11.77385	480827
11.78817	363515
11.80248	212873
11.81678	178771
11.83110	185418
11.84540	196452
11.85972	213086
11.87402	213058
11.88833	194391
11.90265	184861
11.91695	184234
11.93127	182384
11.94557	180399
11.95988	214071
11.97420	258982
11.98850	266087
12.00282	314818
12.01712	298995
12.03143	210636
12.04573	167454
12.06005	166239
12.07437	157346
12.08867	141089
12.10298	148369
12.11728	139148
12.13160	154420
12.14592	167660
12.16022	168561
12.17453	155921
12.18883	134312
12.20315	140576
12.21745	127449
12.23177	125275
12.24608	128055
12.26038	122574
12.27470	129096
12.28900	122831
12.30332	125513
12.31763	123298
12.33193	119584
12.34625	128329
12.36055	118807
12.37487	116061
12.38917	125722
12.40348	123221
12.41780	118733
12.43210	118772
12.44642	130015
12.46072	123331
12.47503	128386
12.48933	125233
12.50365	122086
12.51797	118787
12.53227	127413
12.54658	135777
12.56088	160855
12.57520	156182
12.58952	163066
12.60382	204645
12.61813	512182
12.63243	1798914
12.64675	2574860
12.66105	1041805
12.67537	223925
12.68968	121664
12.70398	119236
12.71830	136499
12.73260	147668
12.74692	170183
12.76123	154582
12.77553	137750
12.78985	129703
12.80415	124271
12.81847	122409
12.83277	110884
12.84708	121467
12.86140	119142
12.87570	120529
12.89002	110286
12.90432	106626
12.91863	106201
12.93295	110789
12.94725	104128
12.96157	101660
12.97587	106758
12.99018	96391
13.00448	103150
13.01880	105394
13.03312	99263
13.04742	99902
13.06173	96744
13.07603	103837
13.09035	100393
13.10467	98690
13.11897	97201
13.13328	90187
13.14758	89455
13.16190	101453
13.17620	109930
13.19052	118324
13.20483	118693
13.21913	115952
13.23345	110594
13.24775	109894
13.26207	95444
13.27638	93723
13.29068	96553
13.30500	103742
13.31930	93224
13.33362	92130
13.34792	89187
13.36223	84884
13.37655	89135
13.39085	85410
13.40517	91843
13.41947	84721
13.43378	84396
13.44810	90629
13.46240	83078
13.47672	87506
13.49102	84825
13.50533	80907
13.51963	79032
13.53395	78107
13.54827	82297
13.56257	76631
13.57688	85475
13.59118	88033
13.60550	124155
13.61980	141155
13.63412	103972
13.64843	81435
13.66273	83353
13.67705	82868
13.69135	81374
13.70567	88604
13.71998	86127
13.73428	81316
13.74860	77282
13.76290	74608
13.77722	74500
13.79152	77944
13.80583	79648
13.82015	82323
13.83445	82848
13.84877	83513
13.86307	75870
13.87738	74063
13.89170	74547
13.90600	74133
13.92032	75475
13.93462	76445
13.94893	79819
13.96323	78797
13.97755	82559
13.99187	103108
14.00617	110936
14.02048	91962
14.03478	88962
14.04910	87721
14.06342	82207
14.07772	92349
14.09203	106394
14.10633	137144
14.12065	176866
14.13495	171033
14.14927	119822
14.16358	95695
14.17788	97481
14.19220	139674
14.20650	151221
14.22082	129352
14.23513	104658
14.24943	96581
14.26375	96714
14.27805	91109
14.29237	93218
14.30667	93024
14.32098	95716
14.33530	94081
14.34960	89380
14.36392	96791
14.37822	99585
14.39253	120067
14.40685	160183
14.42115	176319
14.43547	136717
14.44977	106873
14.46408	100397
14.47838	98526
14.49270	97006
14.50702	97667
14.52132	100911
14.53563	105806
14.54993	123862
14.56425	141789
14.57857	138574
14.59287	119412
14.60718	105527
14.62148	105415
14.63580	101400
14.65010	102505
14.66442	101289
14.67873	118912
14.69303	136252
14.70735	129996
14.72165	107774
14.73597	93121
14.75027	89683
14.76458	98708
14.77890	91754
14.79320	90528
14.80752	91804
14.82182	92839
14.83613	91666
14.85045	93278
14.86475	100538
14.87907	101372
14.89337	103959
14.90768	102973
14.92198	103906
14.93630	103846
14.95062	100363
14.96492	98579
14.97923	99085
14.99353	91951
15.00785	97680
15.02217	97918
15.03647	111678
15.05078	151361
15.06508	186674
15.07940	154444
15.09370	118103
15.10802	102832
15.12233	96605
15.13663	95903
15.15095	98680
15.16525	107103
15.17957	109627
15.19388	104225
15.20818	106967
15.22250	99173
15.23680	104200
15.25112	106443
15.26542	176000
15.27973	301724
15.29405	321025
15.30835	189515
15.32267	117831
15.33697	101420
15.35128	95926
15.36560	101178
15.37990	102428
15.39422	94405
15.40852	96765
15.42283	112889
15.43713	138832
15.45145	167392
15.46577	145933
15.48007	123620
15.49438	110160
15.50868	103025
15.52300	107119
15.53732	125407
15.55162	133152
15.56593	115393
15.58023	101533
15.59455	96282
15.60885	102461
15.62317	100131
15.63748	99479
15.65178	93195
15.66610	92631
15.68040	100594
15.69472	98744
15.70903	100056
15.72333	103841
15.73765	107611
15.75195	120846
15.76627	122090
15.78057	103558
15.79488	102688
15.80920	99406
15.82350	92891
15.83782	100268
15.85212	112137
15.86643	159037
15.88073	213451
15.89505	194217
15.90937	147008
15.92367	112487
15.93798	98689
15.95228	91134
15.96660	96691
15.98092	89671
15.99522	97957
16.00953	92431
16.02383	95358
16.03815	87906
16.05245	93232
16.06677	86829
16.08108	87405
16.09538	90430
16.10970	94474
16.12400	93334
16.13832	92877
16.15263	94839
16.16693	90493
16.18125	89627
16.19555	89870
16.20987	94315
16.22417	89380
16.23848	95832
16.25280	90553
16.26710	96099
16.28142	93730
16.29572	89077
16.31003	89267
16.32435	97613
16.33865	91131
16.35297	87930
16.36727	95135
16.38158	91942
16.39588	91980
16.41020	89909
16.42452	98840
16.43882	94674
16.45313	86521
16.46743	92954
16.48175	98463
16.49607	113518
16.51037	141590
16.52468	137123
16.53898	115634
16.55330	91437
16.56760	93176
16.58192	94980
16.59623	98703
16.61053	103891
16.62485	114607
16.63915	101000
16.65347	98344
16.66778	88404
16.68208	93212
16.69640	91959
16.71070	86832
16.72502	86425
16.73932	85660
16.75363	92152
16.76795	91247
16.78225	89817
16.79657	83165
16.81087	89701
16.82518	87431
16.83948	87776
16.85380	91153
16.86812	108156
16.88242	106716
16.89673	110453
16.91103	106332
16.92535	101153
16.93967	98313
16.95397	89738
16.96828	91390
16.98258	100305
16.99690	106294
17.01120	121725
17.02552	126440
17.03983	120091
17.05413	104844
17.06845	91148
17.08275	96044
17.09707	88630
17.11138	89739
17.12568	91183
17.14000	88916
17.15430	87497
17.16862	93131
17.18292	93156
17.19723	88717
17.21155	88615
17.22585	96908
17.24017	95673
17.25447	91670
17.26878	100993
17.28310	104054
17.29740	97784
17.31172	95001
17.32602	100186
17.34033	91501
17.35463	92818
17.36895	93704
17.38327	98871
17.39757	91072
17.41188	87321
17.42618	92525
17.44050	86790
17.45482	86218
17.46912	86247
17.48343	85643
17.49773	86367
17.51205	87110
17.52635	88823
17.54067	87137
17.55498	87240
17.56928	93758
17.58360	90721
17.59790	101764
17.61222	89304
17.62653	87318
17.64083	84856
17.65515	85268
17.66945	89916
17.68377	91703
17.69807	90079
17.71238	84575
17.72670	83106
17.74100	89704
17.75532	86854
17.76962	85068
17.78393	83592
17.79825	91357
17.81255	90506
17.82687	89606
17.84117	89080
17.85548	89834
17.86978	83974
17.88410	83156
17.89842	89556
17.91272	84242
17.92703	83916
17.94133	84902
17.95565	89561
17.96995	82419
17.98427	89943
17.99858	88539
18.01288	88959
18.02720	105672
18.04150	141709
18.05582	158002
18.07013	139660
18.08443	125595
18.09875	114681
18.11305	158455
18.12737	223820
18.14167	217802
18.15598	150821
18.17030	101973
18.18460	100829
18.19892	95282
18.21322	92842
18.22753	94177
18.24185	99210
18.25615	111568
18.27047	97937
18.28477	90308
18.29908	87130
18.31338	84223
18.32770	83877
18.34202	84949
18.35632	86066
18.37063	85241
18.38493	85153
18.39925	90268
18.41357	86179
18.42787	91206
18.44218	91249
18.45648	87479
18.47080	85027
18.48510	82637
18.49942	84020
18.51373	88440
18.52803	87886
18.54235	88082
18.55665	84896
18.57097	85676
18.58528	86828
18.59958	94015
18.61390	93192
18.62820	91651
18.64252	85067
18.65682	84953
18.67113	84891
18.68545	84343
18.69975	86919
18.71407	81107
18.72837	79776
18.74268	86138
18.75700	88049
18.77130	94640
18.78562	102367
18.79992	104879
18.81423	106507
18.82853	95839
18.84285	86980
18.85717	82426
18.87147	85517
18.88578	79687
18.90008	78523
18.91440	85656
18.92872	83580
18.94302	85080
18.95733	81942
18.97163	88309
18.98595	90667
19.00025	104907
19.01457	108877
19.02888	107910
19.04318	97529
19.05750	87653
19.07180	83348
19.08612	87601
19.10042	79961
19.11473	82849
19.12905	87413
19.14335	96490
19.15767	99547
19.17197	96146
19.18628	95157
19.20060	99368
19.21490	103002
19.22922	155184
19.24352	236429
19.25783	299934
19.27213	284311
19.28645	199953
19.30077	154559
19.31507	130853
19.32938	136712
19.34368	140826
19.35800	140853
19.37232	133699
19.38662	136423
19.40093	158076
19.41523	172881
19.42955	162747
19.44385	130613
19.45817	101680
19.47248	87791
19.48678	84627
19.50110	90814
19.51540	92417
19.52972	104494
19.54403	127639
19.55833	143807
19.57265	145154
19.58695	128727
19.60127	108919
19.61557	91616
19.62988	85057
19.64420	86034
19.65850	89847
19.67282	93751
19.68712	92799
19.70143	89729
19.71575	86336
19.73005	82734
19.74437	84522
19.75867	79380
19.77298	79654
19.78728	85512
19.80160	77620
19.81592	84997
19.83022	81070
19.84453	85725
19.85883	82741
19.87315	94973
19.88747	123524
19.90177	144100
19.91608	167759
19.93038	196721
19.94470	216812
19.95900	211091
19.97332	186127
19.98763	139576
20.00193	114500
20.01625	101194
20.03055	99872
20.04487	94631
20.05918	90038
20.07348	88379
20.08780	94961
20.10210	89046
20.11642	86945
20.13072	85736
20.14503	90499
20.15935	89207
20.17365	90673
20.18797	84593
20.20227	82875
20.21658	80384
20.23088	83039
20.24520	80191
20.25952	81217
20.27382	85352
20.28813	80652
20.30243	92880
20.31675	92102
20.33107	100255
20.34537	101483
20.35968	93995
20.37398	92677
20.38830	90714
20.40260	92139
20.41692	83123
20.43123	83056
20.44553	81561
20.45985	85570
20.47415	82553
20.48847	83621
20.50278	88379
20.51708	82349
20.53140	89019
20.54570	87234
20.56002	89541
20.57432	83784
20.58863	83417
20.60295	84681
20.61725	85296
20.63157	84383
20.64587	89436
20.66018	88499
20.67450	89274
20.68880	88004
20.70312	82256
20.71742	81298
20.73173	85892
20.74603	80476
20.76035	77190
20.77467	79705
20.78897	84412
20.80328	81019
20.81758	85481
20.83190	80546
20.84622	83028
20.86052	85935
20.87483	96232
20.88913	96489
20.90345	101077
20.91775	105698
20.93207	105872
20.94638	108125
20.96068	110678
20.97500	113310
20.98930	106842
21.00362	105638
21.01793	99374
21.03223	94451
21.04655	89934
21.06085	90309
21.07517	87371
21.08947	81090
21.10378	87328
21.11810	82293
21.13240	81300
21.14672	88336
21.16102	87026
21.17533	86258
21.18965	88877
21.20395	87891
21.21827	82269
21.23257	82896
21.24688	81682
21.26118	78874
21.27550	81193
21.28982	84538
21.30412	81085
21.31843	82370
21.33273	86275
21.34705	85287
21.36135	82703
21.37567	83964
21.38998	87317
21.40428	89084
21.41860	86854
21.43290	86955
21.44722	90603
21.46153	86138
21.47583	85701
21.49015	87112
21.50445	88014
21.51877	91142
21.53307	90269
21.54738	83949
21.56170	86802
21.57600	84594
21.59032	78225
21.60462	78952
21.61893	85900
21.63325	83958
21.64755	81553
21.66187	81534
21.67617	86278
21.69048	84600
21.70478	85475
21.71910	90488
21.73342	89213
21.74772	90636
21.76203	87384
21.77633	84157
21.79065	80569
21.80497	78705
21.81927	81312
21.83358	87265
21.84788	85204
21.86220	86911
21.87650	89309
21.89082	90552
21.90513	96335
21.91943	94654
21.93375	103413
21.94805	99393
21.96237	95956
21.97668	96850
21.99098	86619
22.00530	82634
22.01960	81380
22.03392	77915
22.04822	79279
22.06253	78562
22.07685	76990
22.09115	81666
22.10547	79917
22.11977	75396
22.13408	79935
22.14840	78201
22.16270	76718
22.17702	81721
22.19132	82076
22.20563	81491
22.21993	81144
22.23425	78967
22.24857	78769
22.26287	76154
22.27718	77401
22.29148	76079
22.30580	76953
22.32010	75592
22.33442	79423
22.34873	80322
22.36303	81002
22.37735	83571
22.39165	85717
22.40597	83917
22.42028	87310
22.43458	88346
22.44890	91656
22.46320	97093
22.47752	95885
22.49182	98987
22.50613	101484
22.52045	107622
22.53475	120442
22.54907	152427
22.56337	173849
22.57768	180984
22.59200	192381
22.60630	208825
22.62062	226550
22.63492	249075
22.64923	274275
22.66353	303142
22.67785	299793
22.69217	304137
22.70647	287922
22.72078	224890
22.73508	172303
22.74940	138659
22.76372	128560
22.77802	113240
22.79233	105907
22.80663	97769
22.82095	94482
22.83525	88347
22.84957	86791
22.86388	90131
22.87818	88149
22.89250	93912
22.90680	88732
22.92112	92769
22.93543	93897
22.94973	99116
22.96405	98381
22.97835	103067
22.99267	98977
23.00697	92290
23.02128	83146
23.03560	80216
23.04990	80676
23.06422	83972
23.07852	80676
23.09283	82582
23.10715	78741
23.12145	76852
23.13577	74373
23.15007	77860
23.16438	73448
23.17868	73602
23.19300	75886
23.20732	72465
23.22162	74456
23.23593	78260
23.25023	83622
23.26455	82077
23.27887	83974
23.29317	86765
23.30748	94409
23.32178	97757
23.33610	96051
23.35040	101701
23.36472	105533
23.37903	109222
23.39333	120008
23.40765	127759
23.42195	126590
23.43627	124275
23.45057	120130
23.46488	107528
23.47920	91659
23.49350	88704
23.50782	85818
23.52212	81748
23.53643	83875
23.55075	79965
23.56505	79315
23.57937	82356
23.59367	84135
23.60798	83726
23.62228	85644
23.63660	82595
23.65092	84215
23.66522	85365
23.67953	85254
23.69383	92932
23.70815	96386
23.72247	106885
23.73677	110969
23.75108	102455
23.76538	91409
23.77970	83684
23.79400	82054
23.80832	84029
23.82263	81444
23.83693	83335
23.85125	84868
23.86555	84232
23.87987	88386
23.89418	83316
23.90848	84346
23.92280	86196
23.93710	82169
23.95142	82868
23.96572	80450
23.98003	73158
23.99435	73046
24.00865	73024
24.02297	74841
24.03727	74546
24.05158	75703
24.06590	80848
24.08020	80839
24.09452	77476
24.10882	78921
24.12313	75439
24.13743	75233
24.15175	81068
24.16607	81982
24.18037	78989
24.19468	80881
24.20898	79875
24.22330	77061
24.23762	79565
24.25192	77417
24.26623	74092
24.28053	77456
24.29485	79096
24.30915	76977
24.32347	73945
24.33778	73076
24.35208	73362
24.36640	77643
24.38070	73127
24.39502	71930
24.40933	71134
24.42363	69992
24.43795	72049
24.45225	73170
24.46657	69037
24.48087	69741
24.49518	71913
24.50950	69797
24.52380	70192
24.53812	69465
24.55242	68845
24.56673	70601
24.58103	74460
24.59535	71440
24.60967	78657
24.62397	80062
24.63828	79712
24.65258	79925
24.66690	84794
24.68122	85225
24.69552	87898
24.70983	89718
24.72413	96366
24.73845	100643
24.75275	108278
24.76707	114131
24.78138	118878
24.79568	123860
24.81000	133982
24.82430	136937
24.83862	142472
24.85293	146755
24.86723	136966
24.88155	125568
24.89585	95854
24.91017	78573
24.92447	74626
24.93878	72553
24.95310	68304
24.96740	70280
24.98172	68161
24.99602	67243
25.01033	71509
25.02465	71702
25.03895	71567
25.05327	67430
25.06757	68784
25.08188	69295
25.09618	66168
25.11050	69734
25.12482	67850
25.13912	66526
25.15343	68406
25.16773	69141
25.18205	71531
25.19637	70240
25.21067	70171
25.22498	70411
25.23928	70641
25.25360	75691
25.26790	70584
25.28222	73885
25.29653	70363
25.31083	70348
25.32515	70806
25.33945	69716
25.35377	72303
25.36808	72699
25.38238	70687
25.39670	72673
25.41100	71196
25.42532	71425
25.43962	71934
25.45393	72212
25.46825	72886
25.48255	68615
25.49687	74072
25.51117	71327
25.52548	74398
25.53980	74294
25.55410	76560
25.56842	75113
25.58272	73422
25.59703	73170
25.61133	72551
25.62565	72938
25.63997	71897
25.65427	71365
25.66858	74188
25.68288	75034
25.69720	72233
25.71150	70826
25.72582	76207
25.74013	72213
25.75443	72205
25.76875	74013
25.78305	71096
25.79737	68273
25.81168	68236
25.82598	67035
25.84030	68732
25.85460	69785
25.86892	67830
25.88322	65676
25.89753	69419
25.91185	66018
25.92615	69380
25.94047	66756
25.95477	66482
25.96908	65667
25.98340	70097
25.99770	65184
26.01202	69062
26.02632	67451
26.04063	64787
26.05493	67330
26.06925	66406
26.08357	71520
26.09787	72588
26.11218	71889
26.12648	71130
26.14080	71248
26.15512	67651
26.16942	65667
26.18373	66078
26.19803	68523
26.21235	69157
26.22665	64219
26.24097	64735
26.25528	67583
26.26958	65878
26.28390	69147
26.29820	65588
26.31252	69825
26.32683	66862
26.34113	68647
26.35545	67478
26.36975	64131
26.38407	65634
26.39837	63495
26.41268	63145
26.42700	63438
26.44130	63210
26.45562	63133
26.46992	65823
26.48423	66160
26.49855	63188
26.51285	62629
26.52717	66025
26.54147	65481
26.55578	64077
26.57008	62458
26.58440	61370
26.59872	63297
26.61302	61519
26.62733	65375
26.64163	64131
26.65595	63623
26.67027	64527
26.68457	67712
26.69888	63908
26.71318	66117
26.72750	62482
26.74180	62522
26.75612	64743
26.77043	60459
26.78473	60170
26.79905	64462
26.81335	64878
26.82767	61388
26.84197	62004
26.85628	60079
26.87060	59655
26.88490	59802
26.89922	66218
26.91352	64598
26.92783	71036
26.94215	71550
26.95645	69697
26.97077	70973
26.98507	72967
26.99938	74616
27.01368	76585
27.02800	84741
27.04232	85920
27.05662	87971
27.07093	93363
27.08523	96915
27.09955	101558
27.11387	107952
27.12817	114073
27.14248	119090
27.15678	124848
27.17110	121136
27.18540	119811
27.19972	113349
27.21403	87705
27.22833	73083
27.24265	69658
27.25695	64368
27.27127	63768
27.28558	61611
27.29988	64161
27.31420	62321
27.32850	62463
27.34282	60141
27.35712	61930
27.37143	60730
27.38575	60888
27.40005	62811
27.41437	61070
27.42867	60715
27.44298	61936
27.45730	64177
27.47160	62637
27.48592	59711
27.50022	62058
27.51453	59688
27.52883	59666
27.54315	61298
27.55747	61340
27.57177	62410
27.58608	63225
27.60038	64327
27.61470	63538
27.62902	65372
27.64332	65584
27.65763	62491
27.67193	65218
27.68625	66523
27.70055	61392
27.71487	64737
27.72918	63934
27.74348	59001
27.75780	58561
27.77210	56801
27.78642	57992
27.80072	61276
27.81503	58885
27.82935	59799
27.84365	59970
27.85797	62876
27.87227	60526
27.88658	59571
27.90090	64090
27.91520	59090
27.92952	63203
27.94382	63225
27.95813	66351
27.97243	64644
27.98675	60444
28.00107	60409
28.01537	61414
28.02968	61440
28.04398	61140
28.05830	63913
28.07262	62117
28.08692	60517
28.10123	66527
28.11553	62981
28.12985	60179
28.14415	59481
28.15847	59685
28.17278	60632
28.18708	60247
28.20140	59854
28.21570	60372
28.23002	63914
28.24433	62673
28.25863	64062
28.27295	67732
28.28725	64712
28.30157	70416
28.31587	68849
28.33018	71357
28.34450	73534
28.35880	73434
28.37312	75658
28.38742	76984
28.40173	79886
28.41605	83741
28.43035	82447
28.44467	80173
28.45897	84063
28.47328	78260
28.48758	79529
28.50190	70208
28.51622	63280
28.53052	57895
28.54483	60939
28.55913	61626
28.57345	59228
28.58777	57244
28.60207	57504
28.61638	61160
28.63068	60928
28.64500	57840
28.65930	58323
28.67362	57372
28.68793	56075
28.70223	58081
28.71655	58345
28.73085	59370
28.74517	58293
28.75948	56840
28.77378	59122
28.78810	61619
28.80240	57096
28.81672	55517
28.83102	58452
28.84533	58891
28.85965	59770
28.87395	60778
28.88827	56279
28.90257	59148
28.91688	55639
28.93118	57360
28.94550	58696
28.95982	58786
28.97412	62750
28.98843	61823
29.00273	63235
29.01705	65633
29.03137	61916
29.04567	65683
29.05998	66683
29.07428	64481
29.08860	64513
29.10290	65812
29.11722	65692
29.13153	70891
29.14583	67763
29.16015	68520
29.17445	70492
29.18877	67101
29.20308	65536
29.21738	62280
29.23170	62440
29.24600	62984
29.26032	67773
29.27462	65466
29.28893	64683
29.30325	65173
29.31755	69516
29.33187	65342
29.34617	63865
29.36048	65765
29.37480	58795
29.38910	60460
29.40342	59053
29.41772	56462
29.43203	57152
29.44633	58944
29.46065	60902
29.47497	58447
29.48927	57221
29.50358	58787
29.51788	58766
29.53220	59651
29.54652	58001
29.56082	59739
29.57513	56792
29.58943	54010
29.60375	53275
29.61805	56522
29.63237	53297
29.64668	53287
29.66098	52811
29.67530	53135
29.68960	53453
29.70392	52045
29.71823	52824
29.73253	54717
29.74685	56732
29.76115	58942
29.77547	57689
29.78977	54270
29.80408	53730
29.81840	57393
29.83270	52780
29.84702	54116
29.86132	57035
29.87563	55710
29.88995	56807
29.90425	56803
29.91857	52719
29.93287	52317
29.94718	54353
29.96148	54517
29.97580	53475
29.99012	53869
30.00442	55379
30.01873	53284
30.03303	53516
30.04735	57483
30.06165	55553
30.07597	54109
30.09028	54427
30.10458	56043
30.11890	53225
30.13320	58167
30.14752	58128
30.16183	53725
30.17613	54350
30.19045	54942
30.20475	55751
30.21907	54526
30.23337	54743
30.24768	54367
30.26200	55402
30.27630	58461
30.29062	57715
30.30492	58790
30.31923	56246
30.33355	58750
30.34785	57789
30.36217	58299
30.37647	59068
30.39078	57132
30.40508	55392
30.41940	57921
30.43372	62908
30.44802	62906
30.46233	62684
30.47663	63216
30.49095	66740
30.50527	66866
30.51957	66458
30.53388	67672
30.54818	67553
30.56250	68061
30.57680	72568
30.59112	74912
30.60543	70825
30.61973	76050
30.63405	77456
30.64835	78149
30.66267	84628
30.67698	84688
30.69128	86158
30.70560	91448
30.71990	97748
30.73422	100156
30.74852	104120
30.76283	107664
30.77715	108619
30.79145	92942
30.80577	83808
30.82007	76206
30.83438	73483
30.84870	77014
30.86300	79705
30.87732	85444
30.89162	83400
30.90593	87582
30.92023	93574
30.93455	93597
30.94887	99504
30.96317	101573
30.97748	103084
30.99178	108471
31.00610	107477
31.02042	112777
31.03472	112590
31.04903	115428
31.06333	112477
31.07765	109454
31.09195	87530
31.10627	78486
31.12058	74351
31.13488	73311
31.14920	63701
31.16350	62008
31.17782	57137
31.19212	57198
31.20643	57668
31.22075	62413
31.23505	60888
31.24937	57875
31.26367	60311
31.27798	61663
31.29230	60505
31.30660	61750
31.32092	58485
31.33522	59572
31.34953	56357
31.36383	56811
31.37815	57673
31.39247	56251
31.40677	57212
31.42108	54654
31.43538	55771
31.44970	56157
31.46402	59675
31.47832	53899
31.49263	57358
31.50693	57128
31.52125	58101
31.53555	60350
31.54987	60515
31.56418	59028
31.57848	61151
31.59280	63109
31.60710	68107
31.62142	68769
31.63573	67387
31.65003	68396
31.66435	73299
31.67865	75690
31.69297	76484
31.70727	83549
31.72158	87732
31.73590	90000
31.75020	91631
31.76452	96016
31.77882	97092
31.79313	95877
31.80745	97892
31.82175	97567
31.83607	104735
31.85037	104882
31.86468	108809
31.87898	108511
31.89330	107453
31.90762	108551
31.92192	105847
31.93623	105373
31.95053	90549
31.96485	80302
31.97917	78531
31.99347	80109
32.00778	83306
32.02208	76333
32.03640	69855
32.05070	70413
32.06502	67640
32.07933	68166
32.09363	67069
32.10795	69181
32.12225	67920
32.13657	69036
32.15088	72281
32.16518	74836
32.17950	74683
32.19380	74166
32.20812	74816
32.22242	73756
32.23673	73140
32.25105	75560
32.26535	73857
32.27967	74287
32.29397	72025
32.30828	70075
32.32258	72603
32.33690	66855
32.35122	66713
32.36552	65832
32.37983	65362
32.39413	62696
32.40845	65906
32.42277	61280
32.43707	60313
32.45138	60173
32.46568	63727
32.48000	59620
32.49430	60940
32.50862	60741
32.52293	59253
32.53723	58074
32.55155	61292
32.56585	66331
32.58017	70314
32.59448	71699
32.60878	69802
32.62310	68121
32.63740	63314
32.65172	60649
32.66602	61399
32.68033	60542
32.69465	57886
32.70895	53402
32.72327	54580
32.73757	53764
32.75188	54822
32.76620	54186
32.78050	52557
32.79482	53907
32.80912	52333
32.82343	54535
32.83773	55267
32.85205	54929
32.86637	55971
32.88067	55717
32.89498	55896
32.90928	56682
32.92360	56770
32.93792	55618
32.95222	52777
32.96653	52861
32.98083	53642
32.99515	57281
33.00945	54764
33.02377	55867
33.03808	57199
33.05238	58412
33.06670	58034
33.08100	59438
33.09532	61786
33.10963	63860
33.12393	63066
33.13825	67935
33.15255	66952
33.16687	68977
33.18117	70725
33.19548	73694
33.20980	76555
33.22410	79660
33.23842	87059
33.25272	93287
33.26703	103224
33.28135	117844
33.29565	122886
33.30997	127228
33.32427	122082
33.33858	125180
33.35288	123069
33.36720	127961
33.38152	130335
33.39582	129855
33.41013	138286
33.42443	145081
33.43875	157833
33.45305	159188
33.46737	172730
33.48168	171754
33.49598	185194
33.51030	195901
33.52460	200010
33.53892	195254
33.55323	201432
33.56753	217269
33.58185	221699
33.59615	188393
33.61047	124777
33.62477	83326
33.63908	69285
33.65340	68962
33.66770	70005
33.68202	71330
33.69632	72426
33.71063	75757
33.72495	73904
33.73925	74951
33.75357	78915
33.76787	78849
33.78218	73755
33.79648	71352
33.81080	64735
33.82512	61865
33.83942	62660
33.85373	63966
33.86803	63419
33.88235	63051
33.89667	61356
33.91097	58596
33.92528	61045
33.93958	63230
33.95390	58510
33.96820	63813
33.98252	59952
33.99683	60795
34.01113	59768
34.02545	65631
34.03975	62874
34.05407	60374
34.06838	62784
34.08268	64484
34.09700	65407
34.11130	68316
34.12562	71475
34.13992	72059
34.15423	69262
34.16855	70756
34.18285	67796
34.19717	67779
34.21147	64742
34.22578	58147
34.24010	58851
34.25440	56520
34.26872	58806
34.28302	59952
34.29733	60815
34.31163	71106
34.32595	89602
34.34027	107246
34.35457	124237
34.36888	136582
34.38318	149551
34.39750	155462
34.41180	166408
34.42612	183639
34.44043	211028
34.45473	236352
34.46905	262042
34.48335	297819
34.49767	343204
34.51198	366243
34.52628	389699
34.54060	437247
34.55490	484965
34.56922	535739
34.58352	590675
34.59783	620181
34.61215	596039
34.62645	633569
34.64077	680797
34.65507	775742
34.66938	603690
34.68370	317160
34.69800	150739
34.71232	96879
34.72662	77551
34.74093	68607
34.75523	61826
34.76955	59658
34.78387	58294
34.79817	62438
34.81248	56420
34.82678	57358
34.84110	55347
34.85542	56037
34.86972	55917
34.88403	56970
34.89833	57939
34.91265	58210
34.92695	60697
34.94127	61732
34.95558	58688
34.96988	55566
34.98420	56179
34.99850	54366
35.01282	53715
35.02713	53755
35.04143	56683
35.05575	56325
35.07005	55355
35.08437	57217
35.09867	55486
35.11298	55181
35.12730	55925
35.14160	59138
35.15592	56430
35.17022	58810
35.18453	59912
35.19885	63674
35.21315	64410
35.22747	67579
35.24177	67429
35.25608	68982
35.27038	75465
35.28470	75449
35.29902	79779
35.31332	84273
35.32763	87780
35.34193	95037
35.35625	102912
35.37057	110535
35.38487	114733
35.39918	115621
35.41348	119899
35.42780	135056
35.44210	142247
35.45642	146500
35.47073	156184
35.48503	167399
35.49935	174343
35.51365	196621
35.52797	212220
35.54227	238700
35.55658	210486
35.57090	140512
35.58520	91058
35.59952	69206
35.61382	64206
35.62813	63543
35.64245	63836
35.65675	67197
35.67107	67091
35.68537	67987
35.69968	65927
35.71398	68804
35.72830	67969
35.74262	71754
35.75692	71381
35.77123	76692
35.78553	77900
35.79985	77175
35.81417	74563
35.82847	75118
35.84278	74303
35.85708	70320
35.87140	73583
35.88570	70194
35.90002	70899
35.91433	70761
35.92863	72757
35.94295	74374
35.95725	74300
35.97157	77540
35.98588	78305
36.00018	75697
36.01450	73890
36.02880	73458
36.04312	69712
36.05742	67273
36.07173	60763
36.08605	57451
36.10035	56180
36.11467	56336
36.12897	55893
36.14328	54326
36.15760	54005
36.17190	54422
36.18622	55279
36.20052	55085
36.21483	52725
36.22913	53388
36.24345	55645
36.25777	56381
36.27207	58636
36.28638	59166
36.30068	60866
36.31500	59706
36.32932	58860
36.34362	61273
36.35793	61011
36.37223	63403
36.38655	65700
36.40085	64801
36.41517	68503
36.42948	72105
36.44378	76466
36.45810	78170
36.47240	78191
36.48672	79408
36.50103	78281
36.51533	78899
36.52965	83241
36.54395	84568
36.55827	87467
36.57257	90805
36.58688	93737
36.60120	100926
36.61550	106509
36.62982	108233
36.64412	95606
36.65843	79843
36.67273	71214
36.68705	67899
36.70137	71641
36.71567	74763
36.72998	78942
36.74428	79117
36.75860	75480
36.77292	78165
36.78722	80523
36.80153	79196
36.81583	85437
36.83015	85559
36.84445	87286
36.85877	94008
36.87308	97741
36.88738	105772
36.90170	111642
36.91600	122527
36.93032	139261
36.94463	162139
36.95893	205527
36.97325	265127
36.98755	284238
37.00187	222906
37.01617	168078
37.03048	123120
37.04480	105106
37.05910	89868
37.07342	87010
37.08772	87964
37.10203	89786
37.11635	86188
37.13065	87301
37.14497	88791
37.15927	90402
37.17358	89031
37.18788	92226
37.20220	94898
37.21652	100400
37.23082	102622
37.24513	107303
37.25943	111443
37.27375	110985
37.28807	120101
37.30237	126408
37.31668	134420
37.33098	140792
37.34530	143820
37.35960	140279
37.37392	133870
37.38823	142426
37.40253	149096
37.41685	154296
37.43115	136767
37.44547	113998
37.45978	97630
37.47408	86304
37.48840	79951
37.50270	77510
37.51702	80392
37.53132	81592
37.54563	81431
37.55995	87009
37.57425	81343
37.58857	81897
37.60287	83937
37.61718	85804
37.63150	89671
37.64580	88600
37.66012	94540
37.67442	91927
37.68873	86803
37.70303	86026
37.71735	78455
37.73167	78017
37.74597	79439
37.76028	81239
37.77458	88725
37.78890	85908
37.80320	81185
37.81752	80860
37.83183	86835
37.84613	86313
37.86045	83592
37.87475	84735
37.88907	83069
37.90338	83379
37.91768	86722
37.93200	83602
37.94630	85939
37.96062	86718
37.97492	79743
37.98923	82445
38.00355	83344
38.01785	88396
38.03217	93413
38.04647	99246
38.06078	97931
38.07510	101304
38.08940	105260
38.10372	110166
38.11802	101314
38.13233	94528
38.14663	88287
38.16095	83550
38.17527	87872
38.18957	93252
38.20388	92013
38.21818	100148
38.23250	105799
38.24682	105860
38.26112	99223
38.27543	92985
38.28973	81436
38.30405	81679
38.31835	82893
38.33267	89230
38.34698	97210
38.36128	97951
38.37560	93480
38.38990	89600
38.40422	88263
38.41853	89196
38.43283	90411
38.44715	91576
38.46145	87336
38.47577	89786
38.49007	89994
38.50438	88160
38.51870	87482
38.53300	86413
38.54732	88872
38.56162	89246
38.57593	92649
38.59025	90793
38.60455	88201
38.61887	83609
38.63317	87533
38.64748	94428
38.66178	102642
38.67610	103690
38.69042	102512
38.70472	100364
38.71903	105013
38.73333	104070
38.74765	115581
38.76197	125609
38.77627	131983
38.79058	138374
38.80488	143571
38.81920	152709
38.83350	172397
38.84782	195681
38.86213	188766
38.87643	169341
38.89075	145285
38.90505	132503
38.91937	138398
38.93367	142874
38.94798	146396
38.96230	156776
38.97660	174529
38.99092	202827
39.00522	209497
39.01953	173073
39.03385	126995
39.04815	105862
39.06247	95206
39.07677	92850
39.09108	94247
39.10538	93690
39.11970	95521
39.13402	103183
39.14832	109441
39.16263	103173
39.17693	91406
39.19125	79276
39.20557	81528
39.21987	83918
39.23418	89413
39.24848	93954
39.26280	93972
39.27710	100658
39.29142	101772
39.30573	97486
39.32003	91619
39.33435	96834
39.34865	99310
39.36297	98521
39.37728	92176
39.39158	86753
39.40590	88372
39.42020	88536
39.43452	91444
39.44882	94974
39.46313	92247
39.47745	89825
39.49175	85803
39.50607	86348
39.52037	80155
39.53468	85049
39.54900	83689
39.56330	84049
39.57762	87378
39.59192	83995
39.60623	78174
39.62053	70298
39.63485	71901
39.64917	74666
39.66347	74912
39.67778	75228
[truncated: 4,609 more rows]
