# Supplementary material for: Common origin of sterol biosynthesis points to a feeding strategy shift in Neoproterozoic animals
Source: Nat Commun. 2023 Dec 1;14:7941. doi: 10.1038/s41467-023-43545-z (PMC10692144; doi:10.1038/s41467-023-43545-z)
Supplement: Supplementary file 6 — Source Data [file 41467_2023_43545_MOESM6_ESM.zip › Source Data/Figure_4/Figure_4B-Mass_Spec_Data/checksum.xml]

<?xml version="1.0" encoding="utf-8"?>
<!--Checksum file.-->
<Checksum SchemaVersion="2" ALGO_VERSION="1">
  <MAIN HASHCODE="BE-0E-7A-BB-BD-2C-E7-02-FE-D2-9B-90-EC-32-52-4D-7B-F6-1D-25-CD-AA-F9-02-E9-85-74-CA-C1-87-6C-FD-35-54-60-E0-9C-42-7E-47-37-60-42-F0-54-17-33-F6-D7-45-72-12-65-F4-BF-C4-5A-6B-81-B3-09-AC-33-43">
    <Folder name="AcqData">C0-18-3B-A4-D1-C9-75-93-58-31-5F-AD-7F-D6-15-5B-F9-EC-B2-ED-E8-65-61-A7-34-84-1D-97-AF-BC-CD-92-44-9B-12-31-97-59-E6-72-96-BF-67-07-F7-FA-33-AF-24-69-A5-11-9B-B0-5C-6D-6A-9E-72-04-1E-E3-1E-20</Folder>
  </MAIN>
</Checksum>
