# Supplementary material for: Common origin of sterol biosynthesis points to a feeding strategy shift in Neoproterozoic animals
Source: Nat Commun. 2023 Dec 1;14:7941. doi: 10.1038/s41467-023-43545-z (PMC10692144; doi:10.1038/s41467-023-43545-z)
Supplement: Supplementary file 6 — Source Data [file 41467_2023_43545_MOESM6_ESM.zip › Source Data/Figure_4/Figure_4A-Mass_Spec_Data/AcqData/Devices.xml]

<?xml version="1.0" encoding="utf-8"?>
<Devices>
    <Version>1</Version>
    <Device DeviceID="1">
        <Name>SingleQuadrupole</Name>
        <DriverVersion />
        <FirmwareVersion />
        <ModelNumber />
        <OrdinalNumber>1</OrdinalNumber>
        <SerialNumber>1</SerialNumber>
        <Type>2</Type>
        <StoredDataType>8</StoredDataType>
        <Delay>0</Delay>
        <Vendor>1</Vendor>
    </Device>
</Devices>
