# Supplementary material for: Common origin of sterol biosynthesis points to a feeding strategy shift in Neoproterozoic animals
Source: Nat Commun. 2023 Dec 1;14:7941. doi: 10.1038/s41467-023-43545-z (PMC10692144; doi:10.1038/s41467-023-43545-z)
Supplement: Supplementary file 6 — Source Data [file 41467_2023_43545_MOESM6_ESM.zip › Source Data/Figure_4/Figure_4A-Mass_Spec_Data/AcqData/sequence.xml]

<SequenceTableDataSet SchemaVersion="1.0" SequenceComment="" SequenceOperator="JD" SequenceSeqPathFileName="C:\MassHunter\GCMS\1\data\MSD2021\6 June\JD\" SequencePreSeqAcqCommand="" SequencePostSeqAcqCommand="" SequencePreSeqDACommand="" SequencePostSeqDACommand="" SequenceReProcessing="False" SequenceInjectBarCodeMismatch="OnBarcodeMismatchInjectAnyway" SequenceOverwriteExistingData="False" SequenceModifiedTimeStamp="" SequenceFileECMPath="">
  <Sequence>
    <SequenceID>0</SequenceID>
    <SampleID>0</SampleID>
    <AcqMethodFileName>AM_FullScan_100Min_CF</AcqMethodFileName>
    <AcqMethodPathName>C:\MassHunter\GCMS\1\methods\</AcqMethodPathName>
    <Comment />
    <Completed>false</Completed>
    <DAMethodFileName />
    <DAMethodPathName />
    <DAReportPathFileName />
    <DataFileName>06232021 Gold ERG DelSMT3</DataFileName>
    <DataPathName>C:\MassHunter\GCMS\1\data\MSD2021\6 June\RES\</DataPathName>
    <Dilution>1</Dilution>
    <DualInjector>false</DualInjector>
    <DualInjectorExpectedBarcode />
    <DualInjectorVial>13</DualInjectorVial>
    <DualInjectorVolume>0</DualInjectorVolume>
    <EquilibrationTime>0</EquilibrationTime>
    <ExpectedBarcode />
    <InjectionsPerPosition>1</InjectionsPerPosition>
    <InjectorVolume>2</InjectorVolume>
    <InstrumentName>MSD</InstrumentName>
    <InstrumentType>SingleQuadrupole</InstrumentType>
    <Keyword />
    <KeywordString />
    <LevelName>1</LevelName>
    <MatrixSpikeGroup />
    <Locked>false</Locked>
    <PlateCode />
    <PlatePosition>0</PlatePosition>
    <RackCode />
    <SampleGroup />
    <SampleInformation />
    <SampleName>06232021 Gold ERG DelSMT3</SampleName>
    <SamplePosition>dummy</SamplePosition>
    <SamplePrepFileName />
    <SamplePrepPathName />
    <SampleType>Sample</SampleType>
    <TrayName>Agilent ALS</TrayName>
    <UpdateResponseFactor>None</UpdateResponseFactor>
    <UpdateRetentionTime>None</UpdateRetentionTime>
    <UpdateQualifierRatios>None</UpdateQualifierRatios>
    <UpdateMassAssignments>None</UpdateMassAssignments>
    <UserDefined />
    <UserDefined1 />
    <UserDefined2 />
    <UserDefined3 />
    <UserDefined4 />
    <UserDefined5 />
    <UserDefined6 />
    <UserDefined7 />
    <UserDefined8 />
    <UserDefined9 />
    <Vial>13</Vial>
  </Sequence>
</SequenceTableDataSet>
