# Supplementary material for: Common origin of sterol biosynthesis points to a feeding strategy shift in Neoproterozoic animals
Source: Nat Commun. 2023 Dec 1;14:7941. doi: 10.1038/s41467-023-43545-z (PMC10692144; doi:10.1038/s41467-023-43545-z)
Supplement: Supplementary file 6 — Source Data [file 41467_2023_43545_MOESM6_ESM.zip › Source Data/Figure_4/Figure_4B-Mass_Spec_Data/AcqData/Contents.xml]

<?xml version="1.0" encoding="utf-8"?>
<Contents>
  <Version>3</Version>
  <!--Acquisition Time should be in ISO 8601 format, showing the offset from UTC of-->
  <!--the time zone where the data was acquired.  Example "2005-09-20T21:53:39-08:00"-->
  <AcquiredTime>2021-06-27T03:15:16.4487499-04:00</AcquiredTime>
  <!--AcqStatus (0 = Init / 1 = Start / 2 = End)-->
  <AcqStatus>2</AcqStatus>
  <InstrumentName>MSD</InstrumentName>
  <!--LockedMode (0 = False / -1 = True)-->
  <LockedMode>0</LockedMode>
  <!--MeasurementType 0 - Unknown / 1- Infusion / 2 - Chromatographic-->
  <MeasurementType>2</MeasurementType>
  <!--SeparationTechnique (Unspecified = 0, None = 1, GC  = 2, LC = 3, CE = 4)-->
  <SeparationTechnique>2</SeparationTechnique>
  <AcqSoftwareVersion>MassHunter GC/MS Acquisition  B.07.05.2479  23-Aug-2016  Copyright © 1989-2016 Agilent Technologies, Inc.</AcqSoftwareVersion>
</Contents>
