# Supplementary material for: Common origin of sterol biosynthesis points to a feeding strategy shift in Neoproterozoic animals
Source: Nat Commun. 2023 Dec 1;14:7941. doi: 10.1038/s41467-023-43545-z (PMC10692144; doi:10.1038/s41467-023-43545-z)
Supplement: Supplementary file 6 — Source Data [file 41467_2023_43545_MOESM6_ESM.zip › Source Data/Figure_4/Figure_4B-Mass_Spec_Data/AcqData/sample_info.xml]

<SampleInfo>
  <Version>1.0</Version>
  <Field>
    <Name>Dilution</Name>
    <DisplayName>Dilution</DisplayName>
    <Value>1</Value>
    <DataType>8</DataType>
    <Units>
    </Units>
  </Field>
  <Field>
    <Name>Inj Vol (µl)</Name>
    <DisplayName>Inj Vol (µl)</DisplayName>
    <Value>1</Value>
    <DataType>8</DataType>
    <Units>
    </Units>
  </Field>
  <Field>
    <Name>Wt/Vol</Name>
    <DisplayName>Wt/Vol</DisplayName>
    <Value>0</Value>
    <DataType>8</DataType>
    <Units>
    </Units>
  </Field>
  <Field>
    <Name>Sample ID</Name>
    <DisplayName>Sample ID</DisplayName>
    <Value>
    </Value>
    <DataType>8</DataType>
    <Units>
    </Units>
  </Field>
  <Field>
    <Name>Sample Name</Name>
    <DisplayName>Sample Name</DisplayName>
    <Value>DAG SMT2 yeast sterols</Value>
    <DataType>8</DataType>
    <Units>
    </Units>
  </Field>
  <Field>
    <Name>Sample Position</Name>
    <DisplayName>Sample Position</DisplayName>
    <Value>7</Value>
    <DataType>8</DataType>
    <Units>
    </Units>
  </Field>
  <Field>
    <Name>Sample Type</Name>
    <DisplayName>Sample Type</DisplayName>
    <Value>
    </Value>
    <DataType>8</DataType>
    <Units>
    </Units>
  </Field>
  <Field>
    <Name>Data File</Name>
    <DisplayName>Data File</DisplayName>
    <Value>C:\MassHunter\GCMS\1\data\MSD2021\6 June\RES\RES_06262021_DAG SMT2 yeast sterols.D</Value>
    <DataType>8</DataType>
    <Units>
    </Units>
  </Field>
  <Field>
    <Name>Method</Name>
    <DisplayName>Method</DisplayName>
    <Value>C:\MassHunter\GCMS\1\methods\AM_FullScan_100Min_CF_PTV.M</Value>
    <DataType>8</DataType>
    <Units>
    </Units>
  </Field>
  <Field>
    <Name>Override DA Method</Name>
    <DisplayName>Override DA Method</DisplayName>
    <Value>
    </Value>
    <DataType>8</DataType>
    <Units>
    </Units>
  </Field>
  <Field>
    <Name>Level Name</Name>
    <DisplayName>Level Name</DisplayName>
    <Value>1</Value>
    <DataType>8</DataType>
    <Units>
    </Units>
  </Field>
  <Field>
    <Name>Comment</Name>
    <DisplayName>Comment</DisplayName>
    <Value>
    </Value>
    <DataType>8</DataType>
    <Units>
    </Units>
  </Field>
  <Field>
    <Name>Balance Override</Name>
    <DisplayName>Balance Override</DisplayName>
    <Value>
    </Value>
    <DataType>8</DataType>
    <Units>
    </Units>
  </Field>
  <Field>
    <Name>Barcode</Name>
    <DisplayName>Barcode</DisplayName>
    <Value>
    </Value>
    <DataType>8</DataType>
    <Units>
    </Units>
  </Field>
  <Field>
    <Name>Equilib Time (min)</Name>
    <DisplayName>Equilib Time (min)</DisplayName>
    <Value>0.5</Value>
    <DataType>8</DataType>
    <Units>
    </Units>
  </Field>
  <Field>
    <Name>Plate Code</Name>
    <DisplayName>Plate Code</DisplayName>
    <Value>
    </Value>
    <DataType>8</DataType>
    <Units>
    </Units>
  </Field>
  <Field>
    <Name>Plate Position</Name>
    <DisplayName>Plate Position</DisplayName>
    <Value>
    </Value>
    <DataType>8</DataType>
    <Units>
    </Units>
  </Field>
  <Field>
    <Name>Rack Code</Name>
    <DisplayName>Rack Code</DisplayName>
    <Value>
    </Value>
    <DataType>8</DataType>
    <Units>
    </Units>
  </Field>
  <Field>
    <Name>Rack Position</Name>
    <DisplayName>Rack Position</DisplayName>
    <Value>
    </Value>
    <DataType>8</DataType>
    <Units>
    </Units>
  </Field>
  <Field>
    <Name>1684159853</Name>
    <DisplayName>Expected Barcode</DisplayName>
    <Value>
    </Value>
    <DataType>8</DataType>
    <Units>
    </Units>
  </Field>
  <Field>
    <Name>2436295522</Name>
    <DisplayName>Sample Amount</DisplayName>
    <Value>
    </Value>
    <DataType>8</DataType>
    <Units>
    </Units>
  </Field>
  <Field>
    <Name>31821851749</Name>
    <DisplayName>Dual Inj Vol</DisplayName>
    <Value>1</Value>
    <DataType>8</DataType>
    <Units>
    </Units>
  </Field>
  <Field>
    <Name>41473998960</Name>
    <DisplayName>TuneName</DisplayName>
    <Value>atune.u</Value>
    <DataType>8</DataType>
    <Units>
    </Units>
  </Field>
  <Field>
    <Name>51847798670</Name>
    <DisplayName>TunePath</DisplayName>
    <Value>C:\MassHunter\GCMS\1\5975\</Value>
    <DataType>8</DataType>
    <Units>
    </Units>
  </Field>
  <Field>
    <Name>61983076181</Name>
    <DisplayName>TuneDateStamp</DisplayName>
    <Value>2021-06-25T16:10:11-04:00</Value>
    <DataType>8</DataType>
    <Units>
    </Units>
  </Field>
  <Field>
    <Name>71358580734</Name>
    <DisplayName>MSFirmwareVersion</DisplayName>
    <Value>7.02.29</Value>
    <DataType>8</DataType>
    <Units>
    </Units>
  </Field>
  <Field>
    <Name>OperatorName</Name>
    <DisplayName>OperatorName</DisplayName>
    <Value>RES</Value>
    <DataType>8</DataType>
    <Units>
    </Units>
  </Field>
  <Field>
    <Name>AcqTime</Name>
    <DisplayName>AcqTime</DisplayName>
    <Value>2021-06-27T03:15:16.4487499-04:00</Value>
    <DataType>8</DataType>
    <Units>
    </Units>
  </Field>
  <Field>
    <Name>SampleLockedRunMode</Name>
    <DisplayName>SampleLockedRunMode</DisplayName>
    <Value>False</Value>
    <DataType>8</DataType>
    <Units>
    </Units>
  </Field>
  <Field>
    <Name>RunCompletedFlag</Name>
    <DisplayName>RunCompletedFlag</DisplayName>
    <Value>True</Value>
    <DataType>8</DataType>
    <Units>
    </Units>
  </Field>
  <Field>
    <Name>InstrumentName</Name>
    <DisplayName>InstrumentName</DisplayName>
    <Value>MSD</Value>
    <DataType>8</DataType>
    <Units>
    </Units>
  </Field>
</SampleInfo>
