# Supplementary material for: Common origin of sterol biosynthesis points to a feeding strategy shift in Neoproterozoic animals
Source: Nat Commun. 2023 Dec 1;14:7941. doi: 10.1038/s41467-023-43545-z (PMC10692144; doi:10.1038/s41467-023-43545-z)
Supplement: Supplementary file 6 — Source Data [file 41467_2023_43545_MOESM6_ESM.zip › Source Data/Figure_4/Figure_4A-Mass_Spec_Data/Results/Qual/Version4/Default-am.m/DaMethod/Qual/qualitative.xml]

<Method>
    <Parameter id="MethodName">
        <Value>Default-am.m</Value>
    </Parameter>
    <Parameter id="OriginalMethodLocation">
        <Value>InMemoryMethod</Value>
    </Parameter>
    <Parameter id="ExactCopyOfOriginal">
        <Value>true</Value>
    </Parameter>
    <Parameter id="factoryInstalledMethod">
        <Value>false</Value>
    </Parameter>
    <Parameter id="VersionNumber">
        <Value>9001</Value>
        <Limits />
        <XUnits>Unspecified</XUnits>
        <DataValueType>Unspecified</DataValueType>
        <PrecisionType>DigitsAfterDecimal</PrecisionType>
        <PrecisionDigits>2</PrecisionDigits>
        <ConversionSupport>None</ConversionSupport>
    </Parameter>
    <Method>
        <ParameterSet usagekey="DAReportCommand" displayName="Automation report options" assembly="" class="Agilent.MassSpectrometry.DataAnalysis.PSetReportCommand">
            <Parameters>
                <Parameter id="UseDefaultFilename">
                    <DisplayName>Auto-generate folder at data file location</DisplayName>
                    <Value>true</Value>
                </Parameter>
                <Parameter id="ReportDestination">
                    <DisplayName>Report destination</DisplayName>
                    <Value>Print</Value>
                </Parameter>
                <Parameter id="DestinationPath">
                    <DisplayName>Printer name:</DisplayName>
                    <Value>&lt;Default&gt;</Value>
                </Parameter>
                <Parameter id="ResultsToInclude">
                    <DisplayName>Results to include:</DisplayName>
                    <Value>HighlightedResults</Value>
                </Parameter>
                <Parameter id="SpectralPeakLimit">
                    <DisplayName>Maximum number of spectral peaks:</DisplayName>
                    <Value>10</Value>
                    <Limits>
                        <Minimum type="Inclusive">1</Minimum>
                        <Maximum type="Inclusive">9223372036854775807</Maximum>
                    </Limits>
                    <XUnits>Unspecified</XUnits>
                    <DataValueType>Unspecified</DataValueType>
                    <PrecisionType>DigitsAfterDecimal</PrecisionType>
                    <PrecisionDigits>0</PrecisionDigits>
                    <ConversionSupport>None</ConversionSupport>
                </Parameter>
                <Parameter id="SpectralPeakLimitFlag">
                    <DisplayName>Limit spectral peaks:</DisplayName>
                    <Value>false</Value>
                </Parameter>
                <Parameter id="OnlyVisibleColumns">
                    <DisplayName>Only Visible Columns</DisplayName>
                    <Value>true</Value>
                </Parameter>
                <Parameter id="ShowOverlayedSignals">
                    <DisplayName>Show overlaid signals</DisplayName>
                    <Value>false</Value>
                </Parameter>
                <Parameter id="ChromagtogramAnchoredMode">
                    <DisplayName>Chromagtogram Anchored Mode</DisplayName>
                    <Value>false</Value>
                </Parameter>
                <Parameter id="UseBlockingCall">
                    <DisplayName>Use Blocking Call</DisplayName>
                    <Value>true</Value>
                </Parameter>
                <Parameter id="ReportContents">
                    <DisplayName>Report contents</DisplayName>
                    <Value>AllDataItems</Value>
                </Parameter>
                <Parameter id="DataItemID">
                    <Value>-1</Value>
                    <Limits>
                        <Minimum type="Inclusive">-1</Minimum>
                        <Maximum type="Inclusive">9223372036854775807</Maximum>
                    </Limits>
                    <XUnits>Unspecified</XUnits>
                    <DataValueType>Unspecified</DataValueType>
                    <PrecisionType>DigitsAfterDecimal</PrecisionType>
                    <PrecisionDigits>0</PrecisionDigits>
                    <ConversionSupport>None</ConversionSupport>
                </Parameter>
                <Parameter id="SelectedTemplate">
                    <DisplayName>Selected Template</DisplayName>
                    <Value>Single Analysis</Value>
                </Parameter>
                <Parameter id="OverwriteExistingData">
                    <DisplayName>Overwrite existing data</DisplayName>
                    <Value>false</Value>
                </Parameter>
                <Parameter id="TopPlotID">
                    <Value>-1</Value>
                    <Limits>
                        <Minimum type="Inclusive">-1</Minimum>
                        <Maximum type="Inclusive">9223372036854775807</Maximum>
                    </Limits>
                    <XUnits>Unspecified</XUnits>
                    <DataValueType>Unspecified</DataValueType>
                    <PrecisionType>DigitsAfterDecimal</PrecisionType>
                    <PrecisionDigits>0</PrecisionDigits>
                    <ConversionSupport>None</ConversionSupport>
                </Parameter>
                <Parameter id="ColumnNames">
                    <DisplayName>Column Names</DisplayName>
                    <Default />
                    <Value />
                </Parameter>
                <Parameter id="SortingColumnNames">
                    <DisplayName>Sorting Column Names</DisplayName>
                    <Default />
                    <Value />
                </Parameter>
                <Parameter id="SortingOrder">
                    <DisplayName>Sorting Order</DisplayName>
                    <Default />
                    <Value />
                </Parameter>
                <Parameter id="Delimiter">
                    <DisplayName>Delimiter</DisplayName>
                    <Value>,</Value>
                </Parameter>
                <Parameter id="Counter">
                    <Value>0</Value>
                    <Limits>
                        <Minimum type="Inclusive">0</Minimum>
                        <Maximum type="Inclusive">9223372036854775807</Maximum>
                    </Limits>
                    <XUnits>Unspecified</XUnits>
                    <DataValueType>Unspecified</DataValueType>
                    <PrecisionType>DigitsAfterDecimal</PrecisionType>
                    <PrecisionDigits>0</PrecisionDigits>
                    <ConversionSupport>None</ConversionSupport>
                </Parameter>
                <Parameter id="MouseTool">
                    <DisplayName>MouseTool</DisplayName>
                    <Value>RangeSelection</Value>
                </Parameter>
            </Parameters>
        </ParameterSet>
        <ParameterSet usagekey="MaximumEntropyChromPeakFilters" displayName="Maximum entropy peak filter settings" assembly="" class="Agilent.MassSpectrometry.DataAnalysis.PSetChromPeakFilter">
            <Parameters>
                <Parameter id="PeakFilter">
                    <Value>MaximumCount, SignalToNoiseThreshold</Value>
                </Parameter>
                <Parameter id="PeakAreaAbsThreshold">
                    <DisplayName>Peak area (counts) &gt;=  </DisplayName>
                    <Value>10000</Value>
                    <Limits>
                        <Minimum type="Inclusive">0</Minimum>
                    </Limits>
                    <XUnits>Abundance</XUnits>
                    <DataValueType>Response</DataValueType>
                    <PrecisionType>DigitsAfterDecimal</PrecisionType>
                    <PrecisionDigits>0</PrecisionDigits>
                    <ConversionSupport>None</ConversionSupport>
                </Parameter>
                <Parameter id="PeakAreaPctUnits">
                    <DisplayName>Peak area (%) &gt;= </DisplayName>
                    <Value>1</Value>
                    <Limits>
                        <Minimum type="Inclusive">0</Minimum>
                        <Maximum type="Inclusive">100</Maximum>
                    </Limits>
                    <XUnits>Abundance</XUnits>
                    <DataValueType>Response</DataValueType>
                    <PrecisionType>DigitsAfterDecimal</PrecisionType>
                    <PrecisionDigits>3</PrecisionDigits>
                    <ConversionSupport>None</ConversionSupport>
                </Parameter>
                <Parameter id="PeakHeightAbsThreshold">
                    <DisplayName>Peak height (counts) &gt;= </DisplayName>
                    <Value>10000</Value>
                    <Limits>
                        <Minimum type="Inclusive">0</Minimum>
                    </Limits>
                    <XUnits>Abundance</XUnits>
                    <DataValueType>Response</DataValueType>
                    <PrecisionType>DigitsAfterDecimal</PrecisionType>
                    <PrecisionDigits>0</PrecisionDigits>
                    <ConversionSupport>None</ConversionSupport>
                </Parameter>
                <Parameter id="PeakHeightPctThreshold">
                    <DisplayName>Peak height (%) &gt;= </DisplayName>
                    <Value>5</Value>
                    <Limits>
                        <Minimum type="Inclusive">0</Minimum>
                        <Maximum type="Inclusive">100</Maximum>
                    </Limits>
                    <XUnits>Abundance</XUnits>
                    <DataValueType>Response</DataValueType>
                    <PrecisionType>DigitsAfterDecimal</PrecisionType>
                    <PrecisionDigits>3</PrecisionDigits>
                    <ConversionSupport>None</ConversionSupport>
                </Parameter>
                <Parameter id="MaximumPeakCount">
                    <DisplayName>Limit to largest:</DisplayName>
                    <Value>100</Value>
                    <Limits>
                        <Minimum type="Exclusive">0</Minimum>
                    </Limits>
                    <XUnits>Unspecified</XUnits>
                    <DataValueType>Unspecified</DataValueType>
                    <PrecisionType>DigitsAfterDecimal</PrecisionType>
                    <PrecisionDigits>0</PrecisionDigits>
                    <ConversionSupport>None</ConversionSupport>
                </Parameter>
                <Parameter id="DisplayThreshold">
                    <Value>0</Value>
                    <Limits>
                        <Minimum type="Inclusive">0</Minimum>
                    </Limits>
                    <XUnits>Abundance</XUnits>
                    <DataValueType>Response</DataValueType>
                    <PrecisionType>DigitsAfterDecimal</PrecisionType>
                    <PrecisionDigits>2</PrecisionDigits>
                    <ConversionSupport>None</ConversionSupport>
                </Parameter>
                <Parameter id="SNRThreshold">
                    <Value>30</Value>
                    <Limits>
                        <Minimum type="Inclusive">0</Minimum>
                    </Limits>
                    <XUnits>Unspecified</XUnits>
                    <DataValueType>Unspecified</DataValueType>
                    <PrecisionType>DigitsAfterDecimal</PrecisionType>
                    <PrecisionDigits>1</PrecisionDigits>
                    <ConversionSupport>None</ConversionSupport>
                </Parameter>
                <Parameter id="InterimSumObjectCount">
                    <Value>1</Value>
                    <Limits>
                        <Minimum type="Inclusive">1</Minimum>
                    </Limits>
                    <XUnits>Unspecified</XUnits>
                    <DataValueType>Unspecified</DataValueType>
                    <PrecisionType>DigitsAfterDecimal</PrecisionType>
                    <PrecisionDigits>0</PrecisionDigits>
                    <ConversionSupport>None</ConversionSupport>
                </Parameter>
                <Parameter id="FilterOnHeight">
                    <Value>false</Value>
                </Parameter>
                <Parameter id="PerformFragmentAnnotation">
                    <DisplayName>Annotate fragment spectrum peaks with formulas</DisplayName>
                    <Value>false</Value>
                </Parameter>
                <Parameter id="PerformFormulaAnnotationForNonFragments">
                    <DisplayName>Generate formulas for non-fragment (unknown) ions</DisplayName>
                    <Value>false</Value>
                </Parameter>
            </Parameters>
            <AllowHeightFilters>true</AllowHeightFilters>
            <AllowAreaFilters>true</AllowAreaFilters>
            <UsedForFragmentFormulaAnnotation>false</UsedForFragmentFormulaAnnotation>
        </ParameterSet>
        <ParameterSet usagekey="LibrarySearch" displayName="Spectral library search settings" assembly="" class="Agilent.MassSpectrometry.DataAnalysis.PSetLibrarySearch">
            <Parameters>
                <Parameter id="SpectralLibraryPath">
                    <DisplayName>Spectral library path:</DisplayName>
                    <Value />
                </Parameter>
                <Parameter id="MinMZ">
                    <DisplayName>Min m/z:</DisplayName>
                    <Value>30</Value>
                    <Limits>
                        <Minimum type="Inclusive">0</Minimum>
                    </Limits>
                    <XUnits>Unspecified</XUnits>
                    <DataValueType>Unspecified</DataValueType>
                    <PrecisionType>DigitsAfterDecimal</PrecisionType>
                    <PrecisionDigits>2</PrecisionDigits>
                    <ConversionSupport>None</ConversionSupport>
                </Parameter>
                <Parameter id="MinMatchScore">
                    <DisplayName>Minimum match score:</DisplayName>
                    <Value>50</Value>
                    <Limits>
                        <Minimum type="Inclusive">0</Minimum>
                        <Maximum type="Inclusive">100</Maximum>
                    </Limits>
                    <XUnits>Unspecified</XUnits>
                    <DataValueType>Unspecified</DataValueType>
                    <PrecisionType>DigitsAfterDecimal</PrecisionType>
                    <PrecisionDigits>2</PrecisionDigits>
                    <ConversionSupport>None</ConversionSupport>
                </Parameter>
                <Parameter id="MaxHitCount">
                    <DisplayName>Maximum hits per compound:</DisplayName>
                    <Value>10</Value>
                    <Limits>
                        <Minimum type="Inclusive">0</Minimum>
                        <Maximum type="Inclusive">100</Maximum>
                    </Limits>
                    <XUnits>Unspecified</XUnits>
                    <DataValueType>Unspecified</DataValueType>
                    <PrecisionType>DigitsAfterDecimal</PrecisionType>
                    <PrecisionDigits>0</PrecisionDigits>
                    <ConversionSupport>None</ConversionSupport>
                </Parameter>
                <Parameter id="RTMatchPenalty">
                    <DisplayName>RTMatchPenalty</DisplayName>
                    <Value>Gaussian</Value>
                </Parameter>
                <Parameter id="StandardDeviation">
                    <DisplayName>Standard deviation</DisplayName>
                    <Value>0.1</Value>
                    <Limits>
                        <Minimum type="Inclusive">0</Minimum>
                    </Limits>
                    <XUnits>Unspecified</XUnits>
                    <DataValueType>Unspecified</DataValueType>
                    <PrecisionType>DigitsAfterDecimal</PrecisionType>
                    <PrecisionDigits>2</PrecisionDigits>
                    <ConversionSupport>None</ConversionSupport>
                </Parameter>
                <Parameter id="RTRangeNoPenalty">
                    <DisplayName>Penalty-free RT Range</DisplayName>
                    <Value>0</Value>
                    <Limits>
                        <Minimum type="Inclusive">0</Minimum>
                    </Limits>
                    <XUnits>Unspecified</XUnits>
                    <DataValueType>Unspecified</DataValueType>
                    <PrecisionType>DigitsAfterDecimal</PrecisionType>
                    <PrecisionDigits>2</PrecisionDigits>
                    <ConversionSupport>None</ConversionSupport>
                </Parameter>
                <Parameter id="RTRange">
                    <DisplayName>RT range</DisplayName>
                    <Value>0.1</Value>
                    <Limits>
                        <Minimum type="Inclusive">0</Minimum>
                    </Limits>
                    <XUnits>Unspecified</XUnits>
                    <DataValueType>Unspecified</DataValueType>
                    <PrecisionType>DigitsAfterDecimal</PrecisionType>
                    <PrecisionDigits>2</PrecisionDigits>
                    <ConversionSupport>None</ConversionSupport>
                </Parameter>
                <Parameter id="UseRTMatch">
                    <DisplayName>Use RT match (.L, .xml)</DisplayName>
                    <Value>true</Value>
                </Parameter>
                <Parameter id="UseRIMatch">
                    <DisplayName>Use RI match</DisplayName>
                    <Value>false</Value>
                </Parameter>
                <Parameter id="UseMaxHitCount">
                    <DisplayName>Limit to the best</DisplayName>
                    <Value>true</Value>
                </Parameter>
                <Parameter id="RTCalibrationFile">
                    <DisplayName>RT to RI Calibration file: </DisplayName>
                    <Value />
                </Parameter>
                <Parameter id="RTPenalty">
                    <DisplayName>RT mismatch penalty type</DisplayName>
                    <Value>Additive</Value>
                </Parameter>
                <Parameter id="MaxRTPenalty">
                    <DisplayName>Max RT penalty:</DisplayName>
                    <Value>20</Value>
                    <Limits>
                        <Minimum type="Inclusive">0</Minimum>
                    </Limits>
                    <XUnits>Unspecified</XUnits>
                    <DataValueType>Unspecified</DataValueType>
                    <PrecisionType>DigitsAfterDecimal</PrecisionType>
                    <PrecisionDigits>2</PrecisionDigits>
                    <ConversionSupport>None</ConversionSupport>
                </Parameter>
                <Parameter id="SingleMzExpansionMode">
                    <DisplayName>m/z expansion:</DisplayName>
                    <Value>AsymmetricMz</Value>
                </Parameter>
                <Parameter id="SingleMzWidth">
                    <DisplayName>Single m/z width</DisplayName>
                    <Value>0.5</Value>
                    <Limits>
                        <Minimum type="Inclusive">0</Minimum>
                    </Limits>
                    <XUnits>Thompsons</XUnits>
                    <DataValueType>MassToCharge</DataValueType>
                    <PrecisionType>DigitsAfterDecimal</PrecisionType>
                    <PrecisionDigits>1</PrecisionDigits>
                    <ConversionSupport>PrecisionOnly</ConversionSupport>
                </Parameter>
                <Parameter id="SinglePpmWidth">
                    <DisplayName>Single ppm width</DisplayName>
                    <Value>100</Value>
                    <Limits>
                        <Minimum type="Inclusive">0.01</Minimum>
                        <Maximum type="Inclusive">1000</Maximum>
                    </Limits>
                    <XUnits>Unspecified</XUnits>
                    <DataValueType>Unspecified</DataValueType>
                    <PrecisionType>DigitsAfterDecimal</PrecisionType>
                    <PrecisionDigits>1</PrecisionDigits>
                    <ConversionSupport>None</ConversionSupport>
                </Parameter>
                <Parameter id="AsymmetricMzWidthLow">
                    <DisplayName>Asymmetric m/z width low</DisplayName>
                    <Value>0.3</Value>
                    <Limits>
                        <Minimum type="Inclusive">0</Minimum>
                        <Maximum type="Inclusive">10</Maximum>
                    </Limits>
                    <XUnits>Thompsons</XUnits>
                    <DataValueType>MassToCharge</DataValueType>
                    <PrecisionType>DigitsAfterDecimal</PrecisionType>
                    <PrecisionDigits>1</PrecisionDigits>
                    <ConversionSupport>PrecisionOnly</ConversionSupport>
                </Parameter>
                <Parameter id="AsymmetricMzWidthHigh">
                    <DisplayName>Asymmetric m/z width high</DisplayName>
                    <Value>0.7</Value>
                    <Limits>
                        <Minimum type="Inclusive">0</Minimum>
                        <Maximum type="Inclusive">10</Maximum>
                    </Limits>
                    <XUnits>Thompsons</XUnits>
                    <DataValueType>MassToCharge</DataValueType>
                    <PrecisionType>DigitsAfterDecimal</PrecisionType>
                    <PrecisionDigits>1</PrecisionDigits>
                    <ConversionSupport>PrecisionOnly</ConversionSupport>
                </Parameter>
                <Parameter id="NISTCompatibility">
                    <DisplayName>Adjust score</DisplayName>
                    <Value>true</Value>
                </Parameter>
                <Parameter id="EnablePrefiltering">
                    <DisplayName>Enable screening</DisplayName>
                    <Value>true</Value>
                </Parameter>
                <ParameterSet usagekey="PSetMultipleLibrarySearchParameters" assembly="" class="Agilent.MassSpectrometry.DataAnalysis.PSetMultipleLibrarySearchParameters">
                    <Parameters>
                        <OrderIndex>1</OrderIndex>
                        <ParameterSet usagekey="1" displayName="" assembly="" class="Agilent.MassSpectrometry.DataAnalysis.PSetLibrarySearchParameters">
                            <Parameters>
                                <Parameter id="RTMatchPenalty">
                                    <DisplayName>RTMatchPenalty</DisplayName>
                                    <Value>Gaussian</Value>
                                </Parameter>
                                <Parameter id="StandardDeviation">
                                    <DisplayName>Standard deviation</DisplayName>
                                    <Value>0.1</Value>
                                    <Limits>
                                        <Minimum type="Inclusive">0</Minimum>
                                    </Limits>
                                    <XUnits>Unspecified</XUnits>
                                    <DataValueType>Unspecified</DataValueType>
                                    <PrecisionType>DigitsAfterDecimal</PrecisionType>
                                    <PrecisionDigits>2</PrecisionDigits>
                                    <ConversionSupport>None</ConversionSupport>
                                </Parameter>
                                <Parameter id="RTRangeNoPenalty">
                                    <DisplayName>Penalty-free RT Range</DisplayName>
                                    <Value>0</Value>
                                    <Limits>
                                        <Minimum type="Inclusive">0</Minimum>
                                    </Limits>
                                    <XUnits>Unspecified</XUnits>
                                    <DataValueType>Unspecified</DataValueType>
                                    <PrecisionType>DigitsAfterDecimal</PrecisionType>
                                    <PrecisionDigits>2</PrecisionDigits>
                                    <ConversionSupport>None</ConversionSupport>
                                </Parameter>
                                <Parameter id="RTRange">
                                    <DisplayName>RT range</DisplayName>
                                    <Value>0.1</Value>
                                    <Limits>
                                        <Minimum type="Inclusive">0</Minimum>
                                    </Limits>
                                    <XUnits>Unspecified</XUnits>
                                    <DataValueType>Unspecified</DataValueType>
                                    <PrecisionType>DigitsAfterDecimal</PrecisionType>
                                    <PrecisionDigits>2</PrecisionDigits>
                                    <ConversionSupport>None</ConversionSupport>
                                </Parameter>
                                <Parameter id="UseRTMatch">
                                    <DisplayName>Use RT match (.L, .xml)</DisplayName>
                                    <Value>false</Value>
                                </Parameter>
                                <Parameter id="RTCalibrationFile">
                                    <DisplayName>RT to RI Calibration file: </DisplayName>
                                    <Value />
                                </Parameter>
                                <Parameter id="RTPenalty">
                                    <DisplayName>RT mismatch penalty type</DisplayName>
                                    <Value>Additive</Value>
                                </Parameter>
                                <Parameter id="MaxRTPenalty">
                                    <DisplayName>Max RT penalty:</DisplayName>
                                    <Value>20</Value>
                                    <Limits>
                                        <Minimum type="Inclusive">0</Minimum>
                                    </Limits>
                                    <XUnits>Unspecified</XUnits>
                                    <DataValueType>Unspecified</DataValueType>
                                    <PrecisionType>DigitsAfterDecimal</PrecisionType>
                                    <PrecisionDigits>2</PrecisionDigits>
                                    <ConversionSupport>None</ConversionSupport>
                                </Parameter>
                                <Parameter id="SingleMzExpansionMode">
                                    <DisplayName>m/z expansion:</DisplayName>
                                    <Value>AsymmetricMz</Value>
                                </Parameter>
                                <Parameter id="SingleMzWidth">
                                    <DisplayName>Single m/z width</DisplayName>
                                    <Value>0.5</Value>
                                    <Limits>
                                        <Minimum type="Inclusive">0</Minimum>
                                    </Limits>
                                    <XUnits>Thompsons</XUnits>
                                    <DataValueType>MassToCharge</DataValueType>
                                    <PrecisionType>DigitsAfterDecimal</PrecisionType>
                                    <PrecisionDigits>5</PrecisionDigits>
                                    <ConversionSupport>PrecisionOnly</ConversionSupport>
                                </Parameter>
                                <Parameter id="SinglePpmWidth">
                                    <DisplayName>Single ppm width</DisplayName>
                                    <Value>100</Value>
                                    <Limits>
                                        <Minimum type="Inclusive">10</Minimum>
                                        <Maximum type="Inclusive">1000</Maximum>
                                    </Limits>
                                    <XUnits>Unspecified</XUnits>
                                    <DataValueType>Unspecified</DataValueType>
                                    <PrecisionType>DigitsAfterDecimal</PrecisionType>
                                    <PrecisionDigits>1</PrecisionDigits>
                                    <ConversionSupport>None</ConversionSupport>
                                </Parameter>
                                <Parameter id="AsymmetricMzWidthLow">
                                    <DisplayName>Asymmetric m/z width low</DisplayName>
                                    <Value>0.3</Value>
                                    <Limits>
                                        <Minimum type="Inclusive">0</Minimum>
                                        <Maximum type="Inclusive">10</Maximum>
                                    </Limits>
                                    <XUnits>Thompsons</XUnits>
                                    <DataValueType>MassToCharge</DataValueType>
                                    <PrecisionType>DigitsAfterDecimal</PrecisionType>
                                    <PrecisionDigits>5</PrecisionDigits>
                                    <ConversionSupport>PrecisionOnly</ConversionSupport>
                                </Parameter>
                                <Parameter id="AsymmetricMzWidthHigh">
                                    <DisplayName>Asymmetric m/z width high</DisplayName>
                                    <Value>0.7</Value>
                                    <Limits>
                                        <Minimum type="Inclusive">0</Minimum>
                                        <Maximum type="Inclusive">10</Maximum>
                                    </Limits>
                                    <XUnits>Thompsons</XUnits>
                                    <DataValueType>MassToCharge</DataValueType>
                                    <PrecisionType>DigitsAfterDecimal</PrecisionType>
                                    <PrecisionDigits>5</PrecisionDigits>
                                    <ConversionSupport>PrecisionOnly</ConversionSupport>
                                </Parameter>
                                <Parameter id="NISTCompatibility">
                                    <DisplayName>Adjust score</DisplayName>
                                    <Value>true</Value>
                                </Parameter>
                                <Parameter id="EnablePrefiltering">
                                    <DisplayName>Enable screening</DisplayName>
                                    <Value>false</Value>
                                </Parameter>
                                <Parameter id="SearchMethod">
                                    <DisplayName>Search method</DisplayName>
                                    <Value>Reverse</Value>
                                </Parameter>
                                <Parameter id="MinForwardMatchScore">
                                    <DisplayName>Minimum forward match score:</DisplayName>
                                    <Value>25</Value>
                                    <Limits>
                                        <Minimum type="Inclusive">0</Minimum>
                                        <Maximum type="Inclusive">100</Maximum>
                                    </Limits>
                                    <XUnits>Unspecified</XUnits>
                                    <DataValueType>MatchScore</DataValueType>
                                    <PrecisionType>DigitsAfterDecimal</PrecisionType>
                                    <PrecisionDigits>2</PrecisionDigits>
                                    <ConversionSupport>None</ConversionSupport>
                                </Parameter>
                                <Parameter id="MinReverseMatchScore">
                                    <DisplayName>Minimum reverse match score:</DisplayName>
                                    <Value>60</Value>
                                    <Limits>
                                        <Minimum type="Inclusive">0</Minimum>
                                        <Maximum type="Inclusive">100</Maximum>
                                    </Limits>
                                    <XUnits>Unspecified</XUnits>
                                    <DataValueType>MatchScore</DataValueType>
                                    <PrecisionType>DigitsAfterDecimal</PrecisionType>
                                    <PrecisionDigits>2</PrecisionDigits>
                                    <ConversionSupport>None</ConversionSupport>
                                </Parameter>
                                <Parameter id="ExcludePrecursorInReverseScore">
                                    <Value>true</Value>
                                </Parameter>
                            </Parameters>
                        </ParameterSet>
                    </Parameters>
                </ParameterSet>
                <Parameter id="RatioPercentUncertainty">
                    <DisplayName>Ratio percent uncertainty:</DisplayName>
                    <Value>40</Value>
                    <Limits>
                        <Minimum type="Inclusive">0</Minimum>
                        <Maximum type="Inclusive">100</Maximum>
                    </Limits>
                    <XUnits>Unspecified</XUnits>
                    <DataValueType>Unspecified</DataValueType>
                    <PrecisionType>DigitsAfterDecimal</PrecisionType>
                    <PrecisionDigits>2</PrecisionDigits>
                    <ConversionSupport>None</ConversionSupport>
                </Parameter>
                <Parameter id="MultipleLibSearchType">
                    <DisplayName>Multi-Library search type:</DisplayName>
                    <Value>All</Value>
                </Parameter>
                <Parameter id="MaxMZ">
                    <DisplayName>Max m/z:</DisplayName>
                    <Value>300</Value>
                    <Limits />
                    <XUnits>Unspecified</XUnits>
                    <DataValueType>Unspecified</DataValueType>
                    <PrecisionType>DigitsAfterDecimal</PrecisionType>
                    <PrecisionDigits>2</PrecisionDigits>
                    <ConversionSupport>None</ConversionSupport>
                </Parameter>
                <Parameter id="IsAdvancedSelected">
                    <Value>false</Value>
                </Parameter>
                <Parameter id="PrecursorIonPpm">
                    <DisplayName>Precursor Ion m/z ppm (GC)</DisplayName>
                    <Value>10</Value>
                    <Limits>
                        <Minimum type="Inclusive">0</Minimum>
                        <Maximum type="Inclusive">1000</Maximum>
                    </Limits>
                    <XUnits>Unspecified</XUnits>
                    <DataValueType>Unspecified</DataValueType>
                    <PrecisionType>DigitsAfterDecimal</PrecisionType>
                    <PrecisionDigits>1</PrecisionDigits>
                    <ConversionSupport>None</ConversionSupport>
                </Parameter>
                <Parameter id="PrecursorIonMz">
                    <DisplayName>Precursor Ion m/z mDa (GC)</DisplayName>
                    <Value>2</Value>
                    <Limits>
                        <Minimum type="Inclusive">0</Minimum>
                    </Limits>
                    <XUnits>Thompsons</XUnits>
                    <DataValueType>MassToCharge</DataValueType>
                    <PrecisionType>DigitsAfterDecimal</PrecisionType>
                    <PrecisionDigits>1</PrecisionDigits>
                    <ConversionSupport>PrecisionOnly</ConversionSupport>
                </Parameter>
                <Parameter id="ProductIonPpm">
                    <DisplayName>Product ion m/z ppm (GC)</DisplayName>
                    <Value>15</Value>
                    <Limits>
                        <Minimum type="Inclusive">0</Minimum>
                        <Maximum type="Inclusive">1000</Maximum>
                    </Limits>
                    <XUnits>Unspecified</XUnits>
                    <DataValueType>Unspecified</DataValueType>
                    <PrecisionType>DigitsAfterDecimal</PrecisionType>
                    <PrecisionDigits>1</PrecisionDigits>
                    <ConversionSupport>None</ConversionSupport>
                </Parameter>
                <Parameter id="AlwaysCalculateRI">
                    <DisplayName>Always calculate RI for GCMS results</DisplayName>
                    <Value>false</Value>
                </Parameter>
            </Parameters>
        </ParameterSet>
        <ParameterSet usagekey="MultipleLibrarySelection" displayName="Multiple library selection settings" assembly="" class="Agilent.MassSpectrometry.DataAnalysis.PSetMultipleLibrarySelection">
            <Parameters>
                <OrderIndex>1</OrderIndex>
                <ParameterSet usagekey="1" displayName="" assembly="" class="Agilent.MassSpectrometry.DataAnalysis.PSetLibrarySelection">
                    <Parameters>
                        <Parameter id="SpectralLibraryPath">
                            <DisplayName>Spectral library path:</DisplayName>
                            <Value>#CUSTOMERHOME#\Library\NIST17.L</Value>
                        </Parameter>
                        <Parameter id="ApplyToSearchDb">
                            <DisplayName>Apply to search database path</DisplayName>
                            <Value>false</Value>
                        </Parameter>
                    </Parameters>
                </ParameterSet>
            </Parameters>
        </ParameterSet>
        <ParameterSet usagekey="QualWorkflowSettings" displayName="Workflow" assembly="" class="Agilent.MassSpectrometry.DataAnalysis.Qualitative.PSetQualWorkflowSettings">
            <Parameters>
                <Parameter id="QualWorkflows">
                    <DisplayName>Workflow</DisplayName>
                    <Value>SamplePurity</Value>
                </Parameter>
                <Parameter id="CpdMiningAlgorithm">
                    <DisplayName>Compound mining algorithm</DisplayName>
                    <Value>FindByFormula</Value>
                </Parameter>
                <Parameter id="DoMfg">
                    <DisplayName>Generate formulas for each compound</DisplayName>
                    <Value>false</Value>
                </Parameter>
                <Parameter id="SkipMfgForPeaksWithFormulas">
                    <DisplayName>Generate formulas for peaks with no database hits</DisplayName>
                    <Value>true</Value>
                </Parameter>
                <Parameter id="LibraryPaths">
                    <DisplayName>DB / Library Paths</DisplayName>
                    <Default />
                    <Value>
                        <String>#CUSTOMERHOME#\Library\NIST17.L</String>
                    </Value>
                </Parameter>
                <Parameter id="LibraryForwardScores">
                    <DisplayName>Forward Scores</DisplayName>
                    <DefaultValue />
                    <Value>
                        <DoubleElementValue>25</DoubleElementValue>
                    </Value>
                    <Limits>
                        <Minimum type="Inclusive">0</Minimum>
                        <Maximum type="Inclusive">100</Maximum>
                    </Limits>
                    <XUnits>Unspecified</XUnits>
                    <DataValueType>MatchScore</DataValueType>
                    <PrecisionType>DigitsAfterDecimal</PrecisionType>
                    <PrecisionDigits>2</PrecisionDigits>
                    <ConversionSupport>None</ConversionSupport>
                </Parameter>
                <Parameter id="LibraryReverseScores">
                    <DisplayName>Reverse Scores</DisplayName>
                    <DefaultValue />
                    <Value>
                        <DoubleElementValue>60</DoubleElementValue>
                    </Value>
                    <Limits>
                        <Minimum type="Inclusive">0</Minimum>
                        <Maximum type="Inclusive">100</Maximum>
                    </Limits>
                    <XUnits>Unspecified</XUnits>
                    <DataValueType>MatchScore</DataValueType>
                    <PrecisionType>DigitsAfterDecimal</PrecisionType>
                    <PrecisionDigits>2</PrecisionDigits>
                    <ConversionSupport>None</ConversionSupport>
                </Parameter>
                <Parameter id="DatabasePath">
                    <DisplayName>Database Path</DisplayName>
                    <Value>#CUSTOMERHOME#\PCDL\default.csv</Value>
                </Parameter>
                <Parameter id="CefPath">
                    <DisplayName>CefPath</DisplayName>
                    <Value />
                </Parameter>
                <Parameter id="SpecifiedFormulas">
                    <DisplayName>Formulas (target source)</DisplayName>
                    <Default />
                    <Value />
                </Parameter>
                <Parameter id="FormulaSource">
                    <DisplayName>Formula source to confirm</DisplayName>
                    <Value>Database</Value>
                </Parameter>
                <Parameter id="SearchFields">
                    <DisplayName>Search Fields</DisplayName>
                    <Value>Mass, OptionalRetentionTime</Value>
                </Parameter>
                <Parameter id="AutomationScripts">
                    <DisplayName>Custom workflow actions</DisplayName>
                    <Default />
                    <Value>
                        <String>script1</String>
                        <String>script2</String>
                    </Value>
                </Parameter>
                <Parameter id="MultipleLibSearchType">
                    <DisplayName>Identify by - Formula generation</DisplayName>
                    <Value>All</Value>
                </Parameter>
                <Parameter id="MaxHitCount">
                    <DisplayName>Maximum hits per compound</DisplayName>
                    <Value>10</Value>
                    <Limits>
                        <Minimum type="Inclusive">0</Minimum>
                        <Maximum type="Inclusive">100</Maximum>
                    </Limits>
                    <XUnits>Unspecified</XUnits>
                    <DataValueType>Unspecified</DataValueType>
                    <PrecisionType>DigitsAfterDecimal</PrecisionType>
                    <PrecisionDigits>0</PrecisionDigits>
                    <ConversionSupport>None</ConversionSupport>
                </Parameter>
                <Parameter id="DoDBLibrarySearch">
                    <DisplayName>Identify by - Library / Database search</DisplayName>
                    <Value>true</Value>
                </Parameter>
                <Parameter id="ReturnAllCpds">
                    <DisplayName>Only generate compounds for matched formulas</DisplayName>
                    <Value>false</Value>
                </Parameter>
                <Parameter id="TargetSource">
                    <DisplayName>Target Source</DisplayName>
                    <Default>
                        <String>#CUSTOMERHOME#\PCDL\default.csv</String>
                    </Default>
                    <Value>
                        <String>#CUSTOMERHOME#\PCDL\default.csv</String>
                    </Value>
                </Parameter>
                <Parameter id="OverallIDScoreChoice">
                    <DisplayName>Overall ID score choice</DisplayName>
                    <Value>IncludeLibraryAndDBSearch</Value>
                </Parameter>
                <Parameter id="AlwaysCalculateRI">
                    <DisplayName>Always calculate RI for GCMS results</DisplayName>
                    <Value>false</Value>
                </Parameter>
                <Parameter id="RTToRICalibrationFile">
                    <DisplayName>RT to RI Calibration file path</DisplayName>
                    <Value />
                </Parameter>
            </Parameters>
        </ParameterSet>
        <ParameterSet usagekey="SelectedReportStyle" displayName="Report templates" assembly="" class="Agilent.MassSpectrometry.DataAnalysis.PSetReportTemplateSelection">
            <Parameters>
                <ParameterSet usagekey="PSetAvailableReportTemplates" displayName="Report Template(s):  " assembly="" class="Agilent.MassSpectrometry.DataAnalysis.PSetAvailableReportTemplates">
                    <Parameters>
                        <Parameter id="Path">
                            <DisplayName>Template Folder</DisplayName>
                            <Value>#CUSTOMERHOME#\Report Templates\Qual\10.0\en-US\Letter</Value>
                        </Parameter>
                        <Parameter id="Engine">
                            <DisplayName>Report Engine</DisplayName>
                            <Value>RptBld</Value>
                        </Parameter>
                    </Parameters>
                </ParameterSet>
                <Parameter id="AnalysisReportTemplate">
                    <DisplayName>Analysis :</DisplayName>
                    <Value>AnalysisReport</Value>
                </Parameter>
                <Parameter id="AnalysisReportTemplateXSL">
                    <DisplayName>Analysis :</DisplayName>
                    <Value>AnalysisReport</Value>
                </Parameter>
                <Parameter id="CompoundReportTemplate">
                    <DisplayName>Compound :</DisplayName>
                    <Value>CompoundReport</Value>
                </Parameter>
                <Parameter id="CompoundReportTemplateXSL">
                    <DisplayName>Compound :</DisplayName>
                    <Value>CompoundReport</Value>
                </Parameter>
                <Parameter id="IntactProteinReportTemplate">
                    <DisplayName>Intact Protein :</DisplayName>
                    <Value>BioConfirmProteinBiomoleculeReport</Value>
                </Parameter>
                <Parameter id="IntactProteinReportTemplateXSL">
                    <DisplayName>Intact Protein :</DisplayName>
                    <Value>BioConfirmProteinBiomoleculeReport</Value>
                </Parameter>
                <Parameter id="ProteinDigestReportTemplate">
                    <DisplayName>Protein Digest :</DisplayName>
                    <Value>BioConfirmProteinDigestBiomoleculeReport</Value>
                </Parameter>
                <Parameter id="ProteinDigestReportTemplateXSL">
                    <DisplayName>Protein Digest :</DisplayName>
                    <Value>BioConfirmProteinDigestBiomoleculeReport</Value>
                </Parameter>
                <Parameter id="TargetScreeningReportTemplate">
                    <DisplayName>Target Screening :</DisplayName>
                    <Value>TargetCompoundScreeningReport</Value>
                </Parameter>
                <Parameter id="TargetScreeningReportTemplateXSL">
                    <DisplayName>Target Screening :</DisplayName>
                    <Value>TargetCompoundScreeningReport</Value>
                </Parameter>
                <Parameter id="UnknownIdentificationReportTemplate">
                    <DisplayName>Compound Discovery :</DisplayName>
                    <Value>CompoundReportWithIdentificationHits</Value>
                </Parameter>
                <Parameter id="UnknownIdentificationReportTemplateXSL">
                    <DisplayName>Compound Discovery :</DisplayName>
                    <Value>CompoundReportWithIdentificationHits</Value>
                </Parameter>
                <Parameter id="SamplePurityReportTemplate">
                    <DisplayName>Sample Purity :</DisplayName>
                    <Value>FormulaConfirmationReport</Value>
                </Parameter>
                <Parameter id="SamplePurityReportTemplateXSL">
                    <DisplayName>Sample Purity :</DisplayName>
                    <Value>FormulaConfirmationReport</Value>
                </Parameter>
                <Parameter id="PlotWindowReportTemplate">
                    <DisplayName>Plot Window :</DisplayName>
                    <Value>Graphic</Value>
                </Parameter>
                <Parameter id="PlotWindowSequenceCoverageReportTemplate">
                    <DisplayName>Plot Window :</DisplayName>
                    <Value>GraphicSequenceCoverage</Value>
                </Parameter>
                <Parameter id="RawDataReportTemplate">
                    <Value>RawData</Value>
                </Parameter>
                <Parameter id="TableWindowReportTemplate">
                    <DisplayName>Table Window :</DisplayName>
                    <Value>Table</Value>
                </Parameter>
                <Parameter id="MSTuneReportTemplate">
                    <DisplayName>MS Tune :</DisplayName>
                    <Value>MS Tune</Value>
                </Parameter>
                <Parameter id="QualitativeMethodReportTemplate">
                    <DisplayName>Qualitative Method :</DisplayName>
                    <Value>QualitativeMethodReport</Value>
                </Parameter>
                <Parameter id="QualitativeMethodReportTemplateXSL">
                    <DisplayName>Qualitative Method :</DisplayName>
                    <Value>QualitativeMethodReport</Value>
                </Parameter>
                <Parameter id="AcquisitionMethodReportTemplate">
                    <DisplayName>Acquisition Method :</DisplayName>
                    <Value>AcqMethodReport</Value>
                </Parameter>
                <Parameter id="AnalysisReportTemplateRptBld">
                    <DisplayName>Analysis :</DisplayName>
                    <Value>Analysis</Value>
                </Parameter>
                <Parameter id="QualitativeMethodReportTemplateRptBld">
                    <DisplayName>Qualitative Method :</DisplayName>
                    <Value>QualitativeMethodReport</Value>
                </Parameter>
                <Parameter id="CompoundReportTemplateRptBld">
                    <DisplayName>Compound :</DisplayName>
                    <Value>CompoundReport</Value>
                </Parameter>
                <Parameter id="IntactProteinReportTemplateRptBld">
                    <DisplayName>Intact Protein :</DisplayName>
                    <Value>IntactProteinReport</Value>
                </Parameter>
                <Parameter id="ProteinDigestReportTemplateRptBld">
                    <DisplayName>Protein Digest :</DisplayName>
                    <Value>ProteinDigestReport</Value>
                </Parameter>
                <Parameter id="ReleasedGlycanReportTemplateRptBld">
                    <DisplayName>Released Glycans :</DisplayName>
                    <Value>ReleasedGlycanReport</Value>
                </Parameter>
                <Parameter id="SamplePurityReportTemplateRptBld">
                    <DisplayName>Sample Purity :</DisplayName>
                    <Value>SamplePurity</Value>
                </Parameter>
                <Parameter id="TargetScreeningReportTemplateRptBld">
                    <DisplayName>Target Screening :</DisplayName>
                    <Value>TargetScreening</Value>
                </Parameter>
                <Parameter id="CompoundDiscoveryReportTemplateRptBld">
                    <DisplayName>Compound Discovery :</DisplayName>
                    <Value>CompoundDiscovery</Value>
                </Parameter>
                <Parameter id="KeyCustomWorkflowReportTemplateRptBld">
                    <DisplayName>Custom : </DisplayName>
                    <Value>Analysis</Value>
                </Parameter>
            </Parameters>
        </ParameterSet>
        <ParameterSet usagekey="ReportEngine" displayName="Report engine selection" assembly="" class="Agilent.MassSpectrometry.DataAnalysis.PSetReportingType">
            <Parameters>
                <Parameter id="Engine">
                    <DisplayName>Report Engine</DisplayName>
                    <Value>RptBld</Value>
                </Parameter>
            </Parameters>
        </ParameterSet>
        <ParameterSet usagekey="CommonReportSettings" displayName="Common report settings" assembly="" class="Agilent.MassSpectrometry.DataAnalysis.PSetCommonReportSettings">
            <Parameters>
                <Parameter id="Orientation">
                    <DisplayName>Page orientation</DisplayName>
                    <Value>Portrait</Value>
                </Parameter>
                <Parameter id="PageSize">
                    <DisplayName>Page size</DisplayName>
                    <Value>Letter</Value>
                </Parameter>
                <Parameter id="LimitChromPeaks">
                    <DisplayName>Chromatogram peaks</DisplayName>
                    <Value>true</Value>
                </Parameter>
                <Parameter id="MaxChromPeaks">
                    <DisplayName>Max Chrom Peaks</DisplayName>
                    <Value>10</Value>
                    <Limits>
                        <Minimum type="Inclusive">1</Minimum>
                    </Limits>
                    <XUnits>Unspecified</XUnits>
                    <DataValueType>Unspecified</DataValueType>
                    <PrecisionType>DigitsAfterDecimal</PrecisionType>
                    <PrecisionDigits>0</PrecisionDigits>
                    <ConversionSupport>None</ConversionSupport>
                </Parameter>
                <Parameter id="LimitSpectrumPeaks">
                    <DisplayName>Mass spectrum peaks</DisplayName>
                    <Value>true</Value>
                </Parameter>
                <Parameter id="MaxSpectrumPeaks">
                    <DisplayName>Max Spectrum Peaks</DisplayName>
                    <Value>10</Value>
                    <Limits>
                        <Minimum type="Inclusive">1</Minimum>
                    </Limits>
                    <XUnits>Unspecified</XUnits>
                    <DataValueType>Unspecified</DataValueType>
                    <PrecisionType>DigitsAfterDecimal</PrecisionType>
                    <PrecisionDigits>0</PrecisionDigits>
                    <ConversionSupport>None</ConversionSupport>
                </Parameter>
                <Parameter id="HideEmptyColumns">
                    <DisplayName>Hide empty columns in tables</DisplayName>
                    <Value>true</Value>
                </Parameter>
                <Parameter id="ShowSampleInformation">
                    <DisplayName>Show sample information</DisplayName>
                    <Value>true</Value>
                </Parameter>
                <Parameter id="UseUserChromPlotLimits">
                    <DisplayName>Chromatograms</DisplayName>
                    <Value>false</Value>
                </Parameter>
                <Parameter id="UseCpdChromPlotLimits">
                    <DisplayName>Compound chromatograms</DisplayName>
                    <Value>false</Value>
                </Parameter>
                <Parameter id="UseMsSpectrumPlotLimits">
                    <DisplayName>MS spectra</DisplayName>
                    <Value>false</Value>
                </Parameter>
                <Parameter id="UseMsMsSpectrumPlotLimits">
                    <DisplayName>MS/MS spectra</DisplayName>
                    <Value>false</Value>
                </Parameter>
                <Parameter id="UseDeconvolutedSpectrumPlotLimits">
                    <DisplayName>Deconvoluted spectra</DisplayName>
                    <Value>false</Value>
                </Parameter>
                <Parameter id="UseUvSpectrumPlotLimits">
                    <DisplayName>UV spectra</DisplayName>
                    <Value>false</Value>
                </Parameter>
                <Parameter id="UserChromPlotLimits">
                    <DisplayName>Chromatograms</DisplayName>
                    <Value>
                        <Minimum>2</Minimum>
                        <Maximum>10</Maximum>
                        <DataUnit>Minutes</DataUnit>
                        <DataValueType>AcqTime</DataValueType>
                        <PrecisionType>DigitsAfterDecimal</PrecisionType>
                        <PrecisionDigits>3</PrecisionDigits>
                    </Value>
                    <Limits>
                        <Limits id="first">
                            <Minimum type="Exclusive">0</Minimum>
                            <Maximum type="Inclusive">999</Maximum>
                        </Limits>
                        <Limits id="second">
                            <Minimum type="Exclusive">0</Minimum>
                            <Maximum type="Inclusive">999</Maximum>
                        </Limits>
                    </Limits>
                    <ConversionSupport>PrecisionOnly</ConversionSupport>
                </Parameter>
                <Parameter id="CpdChromPlotLimits">
                    <DisplayName>Compound chromatograms</DisplayName>
                    <Limits>
                        <Limits id="first">
                            <Minimum type="Exclusive">0</Minimum>
                            <Maximum type="Inclusive">999</Maximum>
                        </Limits>
                        <Limits id="second">
                            <Minimum type="Exclusive">0</Minimum>
                            <Maximum type="Inclusive">999</Maximum>
                        </Limits>
                    </Limits>
                    <ConversionSupport>PrecisionOnly</ConversionSupport>
                </Parameter>
                <Parameter id="MsSpectrumPlotLimits">
                    <DisplayName>MS spectra</DisplayName>
                    <Value>
                        <Minimum>100</Minimum>
                        <Maximum>1200</Maximum>
                        <DataUnit>Thompsons</DataUnit>
                        <DataValueType>MassToCharge</DataValueType>
                        <PrecisionType>DigitsAfterDecimal</PrecisionType>
                        <PrecisionDigits>1</PrecisionDigits>
                    </Value>
                    <Limits>
                        <Limits id="first">
                            <Minimum type="Exclusive">0</Minimum>
                            <Maximum type="Inclusive">20000</Maximum>
                        </Limits>
                        <Limits id="second">
                            <Minimum type="Exclusive">0</Minimum>
                            <Maximum type="Inclusive">20000</Maximum>
                        </Limits>
                    </Limits>
                    <ConversionSupport>PrecisionOnly</ConversionSupport>
                </Parameter>
                <Parameter id="MsMsSpectrumPlotLimits">
                    <DisplayName>MS/MS spectra</DisplayName>
                    <Limits>
                        <Limits id="first">
                            <Minimum type="Exclusive">0</Minimum>
                            <Maximum type="Inclusive">20000</Maximum>
                        </Limits>
                        <Limits id="second">
                            <Minimum type="Exclusive">0</Minimum>
                            <Maximum type="Inclusive">20000</Maximum>
                        </Limits>
                    </Limits>
                    <ConversionSupport>PrecisionOnly</ConversionSupport>
                </Parameter>
                <Parameter id="DeconvolutedSpectrumPlotLimits">
                    <DisplayName>Deconvoluted spectra</DisplayName>
                    <Value>
                        <Minimum>15000</Minimum>
                        <Maximum>35000</Maximum>
                        <DataUnit>Daltons</DataUnit>
                        <DataValueType>DeconvolutedMass</DataValueType>
                        <PrecisionType>DigitsAfterDecimal</PrecisionType>
                        <PrecisionDigits>2</PrecisionDigits>
                    </Value>
                    <Limits>
                        <Limits id="first">
                            <Minimum type="Exclusive">0</Minimum>
                            <Maximum type="Inclusive">750000</Maximum>
                        </Limits>
                        <Limits id="second">
                            <Minimum type="Exclusive">0</Minimum>
                            <Maximum type="Inclusive">750000</Maximum>
                        </Limits>
                    </Limits>
                    <ConversionSupport>PrecisionOnly</ConversionSupport>
                </Parameter>
                <Parameter id="UvSpectrumPlotLimits">
                    <DisplayName>UV spectra</DisplayName>
                    <Value>
                        <Minimum>240</Minimum>
                        <Maximum>330</Maximum>
                        <DataUnit>Nanometers</DataUnit>
                        <DataValueType>Wavelength</DataValueType>
                        <PrecisionType>DigitsAfterDecimal</PrecisionType>
                        <PrecisionDigits>0</PrecisionDigits>
                    </Value>
                    <Limits>
                        <Limits id="first">
                            <Minimum type="Inclusive">190</Minimum>
                            <Maximum type="Inclusive">1000</Maximum>
                        </Limits>
                        <Limits id="second">
                            <Minimum type="Inclusive">190</Minimum>
                            <Maximum type="Inclusive">1000</Maximum>
                        </Limits>
                    </Limits>
                    <ConversionSupport>PrecisionOnly</ConversionSupport>
                </Parameter>
                <Parameter id="LimitIdentificationHits">
                    <DisplayName>Limit identification hits</DisplayName>
                    <Value>true</Value>
                </Parameter>
                <Parameter id="MaxIdentificationHits">
                    <Value>10</Value>
                    <Limits>
                        <Minimum type="Inclusive">1</Minimum>
                    </Limits>
                    <XUnits>Unspecified</XUnits>
                    <DataValueType>Unspecified</DataValueType>
                    <PrecisionType>DigitsAfterDecimal</PrecisionType>
                    <PrecisionDigits>0</PrecisionDigits>
                    <ConversionSupport>None</ConversionSupport>
                </Parameter>
            </Parameters>
        </ParameterSet>
        <ParameterSet usagekey="CpdProcessing" displayName="Compound automation processing options" assembly="" class="Agilent.MassSpectrometry.DataAnalysis.PSetCpdProcessing">
            <Parameters>
                <Parameter id="CpdMiningAlgorithm">
                    <DisplayName>Compound mining algorithm</DisplayName>
                    <Value>FindByAMDIS</Value>
                </Parameter>
                <Parameter id="DoDbSearch">
                    <DisplayName>Search a database for each compound</DisplayName>
                    <Value>true</Value>
                </Parameter>
                <Parameter id="DoMfg">
                    <DisplayName>Generate formulas for each compound</DisplayName>
                    <Value>false</Value>
                </Parameter>
                <Parameter id="SkipMfgForPeaksWithFormulas">
                    <DisplayName>Generate formulas for peaks with no database hits</DisplayName>
                    <Value>true</Value>
                </Parameter>
                <Parameter id="ChromatogramPolarity">
                    <DisplayName>Chromatogram Polarity:</DisplayName>
                    <Value>Mixed</Value>
                </Parameter>
                <Parameter id="ExtractTIC">
                    <DisplayName>TIC</DisplayName>
                    <Value>true</Value>
                </Parameter>
                <Parameter id="ExtractBPC">
                    <DisplayName>BPC</DisplayName>
                    <Value>false</Value>
                </Parameter>
                <Parameter id="ExtractTWC">
                    <DisplayName>TWC</DisplayName>
                    <Value>false</Value>
                </Parameter>
                <Parameter id="ExtractSignal">
                    <DisplayName>Signal A</DisplayName>
                    <Value>false</Value>
                </Parameter>
                <Parameter id="SignalDeviceType">
                    <DisplayName>Signal device Type</DisplayName>
                    <Value>DiodeArrayDetector</Value>
                </Parameter>
                <Parameter id="BPCMzRange">
                    <DisplayName>m/z range:</DisplayName>
                    <DefaultValue>
                        <DataUnit>Thompsons</DataUnit>
                        <DataValueType>MassToCharge</DataValueType>
                        <PrecisionType>DigitsAfterDecimal</PrecisionType>
                        <PrecisionDigits>1</PrecisionDigits>
                    </DefaultValue>
                    <Value>
                        <DataUnit>Thompsons</DataUnit>
                        <DataValueType>MassToCharge</DataValueType>
                        <PrecisionType>DigitsAfterDecimal</PrecisionType>
                        <PrecisionDigits>1</PrecisionDigits>
                    </Value>
                    <Limits>
                        <Limits id="overall">
                            <Minimum type="Inclusive">0</Minimum>
                        </Limits>
                        <Limits id="width">
                            <Minimum type="Inclusive">0</Minimum>
                        </Limits>
                    </Limits>
                    <ConversionSupport>PrecisionOnly</ConversionSupport>
                </Parameter>
                <Parameter id="IdentificationWorkflows">
                    <DisplayName>Workflow</DisplayName>
                    <Value>SamplePurity</Value>
                </Parameter>
                <Parameter id="MatchSequences">
                    <DisplayName>Match sequences for each compound</DisplayName>
                    <Value>false</Value>
                </Parameter>
                <Parameter id="ShowOnlyIdentifiedCpds">
                    <DisplayName>Show only identified compounds</DisplayName>
                    <Value>false</Value>
                </Parameter>
                <Parameter id="DoLibrarySearch">
                    <DisplayName>Search a library for each compound</DisplayName>
                    <Value>true</Value>
                </Parameter>
                <Parameter id="OverallIDScoreChoice">
                    <DisplayName>Overall ID score choice</DisplayName>
                    <Value>IncludeLibraryAndDBSearch</Value>
                </Parameter>
            </Parameters>
        </ParameterSet>
        <ParameterSet usagekey="FindCompoundsFormula" displayName="Find Compounds by Formula options" assembly="" class="Agilent.MassSpectrometry.DataAnalysis.PSetFindCpdsFormula">
            <Parameters>
                <Parameter id="DoSamplePurity">
                    <DisplayName>Do sample purity calculations</DisplayName>
                    <Value>false</Value>
                </Parameter>
                <Parameter id="ReturnCpdEIC">
                    <DisplayName>Compound EIC</DisplayName>
                    <Value>false</Value>
                </Parameter>
                <Parameter id="ReturnCpdSpectrum">
                    <DisplayName>Compound spectrum</DisplayName>
                    <Value>false</Value>
                </Parameter>
                <Parameter id="FormulaSourceToConfirm">
                    <DisplayName>Formula source to confirm</DisplayName>
                    <Value>Database</Value>
                </Parameter>
                <Parameter id="SpecifiedFormulas">
                    <DisplayName>Specified formulas</DisplayName>
                    <Default />
                    <Value />
                </Parameter>
                <Parameter id="UseAbsoluteMassTolerance">
                    <DisplayName>Use Absolute Mass Tolerance</DisplayName>
                    <Value>true</Value>
                </Parameter>
                <Parameter id="RetentionTimeTolerance">
                    <DisplayName>Retention Time Tolerance</DisplayName>
                    <Value>0.35</Value>
                    <Limits>
                        <Minimum type="Exclusive">0</Minimum>
                        <Maximum type="Inclusive">1000</Maximum>
                    </Limits>
                    <XUnits>Minutes</XUnits>
                    <DataValueType>AcqTime</DataValueType>
                    <PrecisionType>DigitsAfterDecimal</PrecisionType>
                    <PrecisionDigits>3</PrecisionDigits>
                    <ConversionSupport>PrecisionOnly</ConversionSupport>
                </Parameter>
                <Parameter id="SingleMzExpansionMode">
                    <DisplayName>Single Mz expansion mode:</DisplayName>
                    <Value>SymmetricMz</Value>
                </Parameter>
                <Parameter id="ExtractedRtExpansionMode">
                    <DisplayName>Retention time expansion mode</DisplayName>
                    <Value>SymmetricRt</Value>
                </Parameter>
                <Parameter id="AsymmetricRtExpansionLow">
                    <DisplayName>Asymmetric low</DisplayName>
                    <Value>0.1</Value>
                    <Limits>
                        <Minimum type="Inclusive">0</Minimum>
                    </Limits>
                    <XUnits>Minutes</XUnits>
                    <DataValueType>AcqTime</DataValueType>
                    <PrecisionType>DigitsAfterDecimal</PrecisionType>
                    <PrecisionDigits>3</PrecisionDigits>
                    <ConversionSupport>PrecisionOnly</ConversionSupport>
                </Parameter>
                <Parameter id="AsymmetricRtExpansionHigh">
                    <DisplayName>Asymmetric high</DisplayName>
                    <Value>0.15</Value>
                    <Limits>
                        <Minimum type="Inclusive">0</Minimum>
                    </Limits>
                    <XUnits>Minutes</XUnits>
                    <DataValueType>AcqTime</DataValueType>
                    <PrecisionType>DigitsAfterDecimal</PrecisionType>
                    <PrecisionDigits>3</PrecisionDigits>
                    <ConversionSupport>PrecisionOnly</ConversionSupport>
                </Parameter>
                <Parameter id="SingleMzWidth">
                    <DisplayName>Single m/z width:</DisplayName>
                    <Value>0.5</Value>
                    <Limits>
                        <Minimum type="Inclusive">0</Minimum>
                    </Limits>
                    <XUnits>Thompsons</XUnits>
                    <DataValueType>MassToCharge</DataValueType>
                    <PrecisionType>DigitsAfterDecimal</PrecisionType>
                    <PrecisionDigits>1</PrecisionDigits>
                    <ConversionSupport>PrecisionOnly</ConversionSupport>
                </Parameter>
                <Parameter id="AsymmetricMzWidthLow">
                    <DisplayName>Asymmetric Mz width low:</DisplayName>
                    <Value>0.3</Value>
                    <Limits>
                        <Minimum type="Inclusive">0</Minimum>
                        <Maximum type="Inclusive">10</Maximum>
                    </Limits>
                    <XUnits>Thompsons</XUnits>
                    <DataValueType>MassToCharge</DataValueType>
                    <PrecisionType>DigitsAfterDecimal</PrecisionType>
                    <PrecisionDigits>1</PrecisionDigits>
                    <ConversionSupport>PrecisionOnly</ConversionSupport>
                </Parameter>
                <Parameter id="AsymmetricMzWidthHigh">
                    <DisplayName>Asymmetric Mz width high:</DisplayName>
                    <Value>0.7</Value>
                    <Limits>
                        <Minimum type="Inclusive">0</Minimum>
                        <Maximum type="Inclusive">10</Maximum>
                    </Limits>
                    <XUnits>Thompsons</XUnits>
                    <DataValueType>MassToCharge</DataValueType>
                    <PrecisionType>DigitsAfterDecimal</PrecisionType>
                    <PrecisionDigits>1</PrecisionDigits>
                    <ConversionSupport>PrecisionOnly</ConversionSupport>
                </Parameter>
                <Parameter id="AbsoluteMassTolerance">
                    <DisplayName>Absolute Mass Tolerance</DisplayName>
                    <Value>100</Value>
                    <Limits>
                        <Minimum type="Exclusive">0</Minimum>
                        <Maximum type="Inclusive">1000</Maximum>
                    </Limits>
                    <XUnits>MilliThompsons</XUnits>
                    <DataValueType>MzDifference</DataValueType>
                    <PrecisionType>DigitsAfterDecimal</PrecisionType>
                    <PrecisionDigits>2</PrecisionDigits>
                    <ConversionSupport>None</ConversionSupport>
                </Parameter>
                <Parameter id="RTExpansionWidth">
                    <DisplayName>Expected retention time</DisplayName>
                    <Value>1</Value>
                    <Limits>
                        <Minimum type="Exclusive">0</Minimum>
                    </Limits>
                    <XUnits>Minutes</XUnits>
                    <DataValueType>AcqTime</DataValueType>
                    <PrecisionType>DigitsAfterDecimal</PrecisionType>
                    <PrecisionDigits>3</PrecisionDigits>
                    <ConversionSupport>PrecisionOnly</ConversionSupport>
                </Parameter>
                <Parameter id="SearchFields">
                    <DisplayName>Search Fields</DisplayName>
                    <Value>Mass, OptionalRetentionTime</Value>
                </Parameter>
                <Parameter id="RelativeMassTolerance">
                    <DisplayName>Relative Mass Tolerance</DisplayName>
                    <Value>5</Value>
                    <Limits>
                        <Minimum type="Exclusive">0</Minimum>
                        <Maximum type="Inclusive">1000</Maximum>
                    </Limits>
                    <XUnits>PartsPerMillion</XUnits>
                    <DataValueType>RelativeDifference</DataValueType>
                    <PrecisionType>DigitsAfterDecimal</PrecisionType>
                    <PrecisionDigits>2</PrecisionDigits>
                    <ConversionSupport>None</ConversionSupport>
                </Parameter>
                <Parameter id="SinglePpmWidth">
                    <DisplayName>Single ppm width:</DisplayName>
                    <Value>35</Value>
                    <Limits>
                        <Minimum type="Inclusive">10</Minimum>
                        <Maximum type="Inclusive">1000</Maximum>
                    </Limits>
                    <XUnits>Unspecified</XUnits>
                    <DataValueType>Unspecified</DataValueType>
                    <PrecisionType>DigitsAfterDecimal</PrecisionType>
                    <PrecisionDigits>1</PrecisionDigits>
                    <ConversionSupport>None</ConversionSupport>
                </Parameter>
                <Parameter id="IonPolarity">
                    <DisplayName>Polarity:</DisplayName>
                    <Value>Mixed</Value>
                </Parameter>
                <Parameter id="ReturnAllCpds">
                    <DisplayName>Only generate compounds for matched formulas</DisplayName>
                    <Value>false</Value>
                </Parameter>
                <Parameter id="MaxHitsPerTgt">
                    <DisplayName>Max hits per formula:</DisplayName>
                    <Value>1</Value>
                    <Limits>
                        <Minimum type="Inclusive">1</Minimum>
                    </Limits>
                    <XUnits>Unspecified</XUnits>
                    <DataValueType>Unspecified</DataValueType>
                    <PrecisionType>DigitsAfterDecimal</PrecisionType>
                    <PrecisionDigits>0</PrecisionDigits>
                    <ConversionSupport>None</ConversionSupport>
                </Parameter>
                <Parameter id="MinRelativeAbundance">
                    <DisplayName>Minimum abundance:</DisplayName>
                    <Value>10</Value>
                    <Limits>
                        <Minimum type="Inclusive">0</Minimum>
                        <Maximum type="Exclusive">100</Maximum>
                    </Limits>
                    <XUnits>Unspecified</XUnits>
                    <DataValueType>Unspecified</DataValueType>
                    <PrecisionType>DigitsAfterDecimal</PrecisionType>
                    <PrecisionDigits>2</PrecisionDigits>
                    <ConversionSupport>None</ConversionSupport>
                </Parameter>
                <Parameter id="LimitEicExtractionRange">
                    <DisplayName>Limit EIC extraction range</DisplayName>
                    <Value>true</Value>
                </Parameter>
                <Parameter id="MinEicClusterCoverage">
                    <DisplayName>Minimum cluster coverage for EIC:</DisplayName>
                    <Value>75</Value>
                    <Limits>
                        <Minimum type="Inclusive">0</Minimum>
                        <Maximum type="Exclusive">100</Maximum>
                    </Limits>
                    <XUnits>Unspecified</XUnits>
                    <DataValueType>Unspecified</DataValueType>
                    <PrecisionType>DigitsAfterDecimal</PrecisionType>
                    <PrecisionDigits>2</PrecisionDigits>
                    <ConversionSupport>None</ConversionSupport>
                </Parameter>
                <Parameter id="MaxEicClusterIons">
                    <DisplayName>Maximum cluster ions for EIC:</DisplayName>
                    <Value>5</Value>
                    <Limits>
                        <Minimum type="Inclusive">1</Minimum>
                        <Maximum type="Inclusive">20</Maximum>
                    </Limits>
                    <XUnits>Unspecified</XUnits>
                    <DataValueType>Unspecified</DataValueType>
                    <PrecisionType>DigitsAfterDecimal</PrecisionType>
                    <PrecisionDigits>0</PrecisionDigits>
                    <ConversionSupport>None</ConversionSupport>
                </Parameter>
                <Parameter id="CefPath">
                    <DisplayName>CefPath</DisplayName>
                    <Value />
                </Parameter>
                <Parameter id="ExtractEIC">
                    <DisplayName>Extract EIC</DisplayName>
                    <Value>true</Value>
                </Parameter>
                <Parameter id="ExtractRawSpectrum">
                    <DisplayName>Extract raw spectrum</DisplayName>
                    <Value>false</Value>
                </Parameter>
                <Parameter id="ExtractCleanedSpectrum">
                    <DisplayName>Extract cleaned spectrum</DisplayName>
                    <Value>true</Value>
                </Parameter>
                <Parameter id="AutoIncrementIsomericMaxMatches">
                    <DisplayName>Automatically increase for isomeric compounds</DisplayName>
                    <Value>true</Value>
                </Parameter>
                <Parameter id="RejectOnLowScore">
                    <DisplayName>Do not match if score is</DisplayName>
                    <Value>true</Value>
                </Parameter>
                <Parameter id="RejectScoreThreshold">
                    <DisplayName>Reject score threshold</DisplayName>
                    <Value>50</Value>
                    <Limits>
                        <Minimum type="Inclusive">0</Minimum>
                        <Maximum type="Inclusive">100</Maximum>
                    </Limits>
                    <XUnits>Unspecified</XUnits>
                    <DataValueType>Unspecified</DataValueType>
                    <PrecisionType>DigitsAfterDecimal</PrecisionType>
                    <PrecisionDigits>2</PrecisionDigits>
                    <ConversionSupport>None</ConversionSupport>
                </Parameter>
                <Parameter id="RejectOnSingleIon">
                    <DisplayName>Do not match if the (unobserved) second ion’s abundance is expected to be</DisplayName>
                    <Value>true</Value>
                </Parameter>
                <Parameter id="RejectSingleIonThreshold">
                    <DisplayName>Reject second ion threshold</DisplayName>
                    <Value>200</Value>
                    <Limits>
                        <Minimum type="Inclusive">0</Minimum>
                    </Limits>
                    <XUnits>Unspecified</XUnits>
                    <DataValueType>Unspecified</DataValueType>
                    <PrecisionType>DigitsAfterDecimal</PrecisionType>
                    <PrecisionDigits>2</PrecisionDigits>
                    <ConversionSupport>None</ConversionSupport>
                </Parameter>
                <Parameter id="PreferProfileRawSpectra">
                    <DisplayName>Prefer profile for raw spectra, if available</DisplayName>
                    <Value>true</Value>
                </Parameter>
                <Parameter id="ClipRawSpectrum">
                    <DisplayName>Clip extracted raw spectra</DisplayName>
                    <Value>true</Value>
                </Parameter>
                <Parameter id="ExtractedSpectrumMzExpansionMode">
                    <DisplayName>Extracted spectrum expansion mode</DisplayName>
                    <Value>SymmetricMz</Value>
                </Parameter>
                <Parameter id="ClipRawSpectrumAsymWidthLow">
                    <DisplayName>Asymmetric low width</DisplayName>
                    <Value>5</Value>
                    <Limits>
                        <Minimum type="Inclusive">1</Minimum>
                    </Limits>
                    <XUnits>Thompsons</XUnits>
                    <DataValueType>MassToCharge</DataValueType>
                    <PrecisionType>DigitsAfterDecimal</PrecisionType>
                    <PrecisionDigits>1</PrecisionDigits>
                    <ConversionSupport>PrecisionOnly</ConversionSupport>
                </Parameter>
                <Parameter id="ClipRawSpectrumAsymWidthHigh">
                    <DisplayName>Asymmetric high width</DisplayName>
                    <Value>10</Value>
                    <Limits>
                        <Minimum type="Inclusive">1</Minimum>
                    </Limits>
                    <XUnits>Thompsons</XUnits>
                    <DataValueType>MassToCharge</DataValueType>
                    <PrecisionType>DigitsAfterDecimal</PrecisionType>
                    <PrecisionDigits>1</PrecisionDigits>
                    <ConversionSupport>PrecisionOnly</ConversionSupport>
                </Parameter>
                <Parameter id="ClipRawSpectrumSingleMzWidth">
                    <DisplayName>Single width</DisplayName>
                    <Value>5</Value>
                    <Limits>
                        <Minimum type="Inclusive">1</Minimum>
                    </Limits>
                    <XUnits>Thompsons</XUnits>
                    <DataValueType>MassToCharge</DataValueType>
                    <PrecisionType>DigitsAfterDecimal</PrecisionType>
                    <PrecisionDigits>1</PrecisionDigits>
                    <ConversionSupport>PrecisionOnly</ConversionSupport>
                </Parameter>
                <Parameter id="ExtractMsMsSpectrum">
                    <DisplayName>Extract MS/MS spectrum</DisplayName>
                    <Value>false</Value>
                </Parameter>
                <Parameter id="AverageMsMsSpecForCe">
                    <DisplayName>Average MS/MS spectrum for all CE's</DisplayName>
                    <Value>false</Value>
                </Parameter>
                <Parameter id="PrecursorTolerancePpm">
                    <DisplayName>Precursor tolerance</DisplayName>
                    <Value>20</Value>
                    <Limits>
                        <Minimum type="Inclusive">0</Minimum>
                    </Limits>
                    <XUnits>Unspecified</XUnits>
                    <DataValueType>Unspecified</DataValueType>
                    <PrecisionType>DigitsAfterDecimal</PrecisionType>
                    <PrecisionDigits>2</PrecisionDigits>
                    <ConversionSupport>None</ConversionSupport>
                </Parameter>
                <Parameter id="PrecursorToleranceMz">
                    <DisplayName>Precursor tolerance</DisplayName>
                    <Value>0.05</Value>
                    <Limits>
                        <Minimum type="Inclusive">0</Minimum>
                    </Limits>
                    <XUnits>Unspecified</XUnits>
                    <DataValueType>Unspecified</DataValueType>
                    <PrecisionType>DigitsAfterDecimal</PrecisionType>
                    <PrecisionDigits>2</PrecisionDigits>
                    <ConversionSupport>None</ConversionSupport>
                </Parameter>
                <Parameter id="PrecursorToleranceUnit">
                    <DisplayName>Tolerance unit</DisplayName>
                    <Value>ITEM_PPM</Value>
                </Parameter>
                <Parameter id="DeisotopeMsMsSpectrum">
                    <DisplayName>Deisotope MS/MS spectrum</DisplayName>
                    <Value>true</Value>
                </Parameter>
                <Parameter id="IncludeStructure">
                    <DisplayName>Include structure</DisplayName>
                    <Value>true</Value>
                </Parameter>
                <Parameter id="WarnOnLowScore">
                    <DisplayName>Warn if score is</DisplayName>
                    <Value>true</Value>
                </Parameter>
                <Parameter id="WarnOnSingleIon">
                    <DisplayName>Warn if the (unobserved) second ion’s abundance is expected to be</DisplayName>
                    <Value>true</Value>
                </Parameter>
                <Parameter id="WarnScoreThreshold">
                    <DisplayName>Warn score threshold</DisplayName>
                    <Value>75</Value>
                    <Limits>
                        <Minimum type="Inclusive">0</Minimum>
                        <Maximum type="Inclusive">100</Maximum>
                    </Limits>
                    <XUnits>Unspecified</XUnits>
                    <DataValueType>Unspecified</DataValueType>
                    <PrecisionType>DigitsAfterDecimal</PrecisionType>
                    <PrecisionDigits>2</PrecisionDigits>
                    <ConversionSupport>None</ConversionSupport>
                </Parameter>
                <Parameter id="WarnSingleIonThreshold">
                    <DisplayName>Warn single ion threshold</DisplayName>
                    <Value>50</Value>
                    <Limits>
                        <Minimum type="Inclusive">0</Minimum>
                    </Limits>
                    <XUnits>Unspecified</XUnits>
                    <DataValueType>Unspecified</DataValueType>
                    <PrecisionType>DigitsAfterDecimal</PrecisionType>
                    <PrecisionDigits>2</PrecisionDigits>
                    <ConversionSupport>None</ConversionSupport>
                </Parameter>
                <Parameter id="SmoothEics">
                    <DisplayName>Smooth EIC before integration</DisplayName>
                    <Value>false</Value>
                </Parameter>
                <Parameter id="TargetSource">
                    <DisplayName>TargetSource</DisplayName>
                    <Default>
                        <String>#CUSTOMERHOME#\PCDL\default.csv</String>
                    </Default>
                    <Value>
                        <String>#CUSTOMERHOME#\PCDL\default.csv</String>
                    </Value>
                </Parameter>
            </Parameters>
        </ParameterSet>
        <ParameterSet usagekey="AutomationTimeScripts" displayName="Worklist actions" assembly="" class="Agilent.MassSpectrometry.DataAnalysis.Qualitative.PSetScriptCollection">
            <Parameters>
                <Parameter id="Scripts">
                    <Default />
                    <Value>
                        <String>script1</String>
                        <String>script2</String>
                    </Value>
                </Parameter>
            </Parameters>
        </ParameterSet>
        <ParameterSet usagekey="MZExclusionRanges" displayName="Exclude mass(es) settings" assembly="" class="Agilent.MassSpectrometry.DataAnalysis.PSetExcludeMass">
            <Parameters>
                <Parameter id="ExcludeMasses">
                    <DisplayName>Exclude masses:</DisplayName>
                    <Value>false</Value>
                </Parameter>
                <Parameter id="ExcludeMassRanges">
                    <DisplayName>Excluded m/z:</DisplayName>
                    <DefaultValue>
                        <DataUnit>Thompsons</DataUnit>
                        <DataValueType>MassToCharge</DataValueType>
                        <PrecisionType>DigitsAfterDecimal</PrecisionType>
                        <PrecisionDigits>1</PrecisionDigits>
                    </DefaultValue>
                    <Value>
                        <DataUnit>Thompsons</DataUnit>
                        <DataValueType>MassToCharge</DataValueType>
                        <PrecisionType>DigitsAfterDecimal</PrecisionType>
                        <PrecisionDigits>1</PrecisionDigits>
                    </Value>
                    <Limits>
                        <Limits id="overall">
                            <Minimum type="Inclusive">0</Minimum>
                        </Limits>
                        <Limits id="width">
                            <Minimum type="Inclusive">0</Minimum>
                        </Limits>
                    </Limits>
                    <ConversionSupport>PrecisionOnly</ConversionSupport>
                </Parameter>
                <Parameter id="SingleMzExpansionMode">
                    <DisplayName>PSetExcludeMassSingleMzExpansionMode</DisplayName>
                    <Value>SymmetricMz</Value>
                </Parameter>
                <Parameter id="SingleMzWidth">
                    <DisplayName>Width (m/z):</DisplayName>
                    <Value>0.5</Value>
                    <Limits>
                        <Minimum type="Inclusive">0</Minimum>
                    </Limits>
                    <XUnits>Thompsons</XUnits>
                    <DataValueType>MassToCharge</DataValueType>
                    <PrecisionType>DigitsAfterDecimal</PrecisionType>
                    <PrecisionDigits>1</PrecisionDigits>
                    <ConversionSupport>PrecisionOnly</ConversionSupport>
                </Parameter>
                <Parameter id="SinglePpmWidth">
                    <DisplayName>Width (ppm):</DisplayName>
                    <Value>100</Value>
                    <Limits>
                        <Minimum type="Inclusive">10</Minimum>
                        <Maximum type="Inclusive">1000</Maximum>
                    </Limits>
                    <XUnits>Unspecified</XUnits>
                    <DataValueType>Unspecified</DataValueType>
                    <PrecisionType>DigitsAfterDecimal</PrecisionType>
                    <PrecisionDigits>1</PrecisionDigits>
                    <ConversionSupport>None</ConversionSupport>
                </Parameter>
                <Parameter id="AsymmetricMzWidthLow">
                    <DisplayName>Low width (m/z):</DisplayName>
                    <Value>0.3</Value>
                    <Limits>
                        <Minimum type="Inclusive">0</Minimum>
                        <Maximum type="Inclusive">10</Maximum>
                    </Limits>
                    <XUnits>Thompsons</XUnits>
                    <DataValueType>MassToCharge</DataValueType>
                    <PrecisionType>DigitsAfterDecimal</PrecisionType>
                    <PrecisionDigits>1</PrecisionDigits>
                    <ConversionSupport>PrecisionOnly</ConversionSupport>
                </Parameter>
                <Parameter id="AsymmetricMzWidthHigh">
                    <DisplayName>High width (m/z):</DisplayName>
                    <Value>0.7</Value>
                    <Limits>
                        <Minimum type="Inclusive">0</Minimum>
                        <Maximum type="Inclusive">10</Maximum>
                    </Limits>
                    <XUnits>Thompsons</XUnits>
                    <DataValueType>MassToCharge</DataValueType>
                    <PrecisionType>DigitsAfterDecimal</PrecisionType>
                    <PrecisionDigits>1</PrecisionDigits>
                    <ConversionSupport>PrecisionOnly</ConversionSupport>
                </Parameter>
            </Parameters>
        </ParameterSet>
        <ParameterSet usagekey="AutomationSelectedTimeRanges" displayName="Selected time ranges for automation" assembly="" class="Agilent.MassSpectrometry.DataAnalysis.PSetTimeRangeCollection">
            <Parameters>
                <Parameter id="UseRanges">
                    <DisplayName>Limit operations to specific retention times:</DisplayName>
                    <Value>false</Value>
                </Parameter>
                <Parameter id="Ranges">
                    <DisplayName>Limit operations to:</DisplayName>
                    <DefaultValue>
                        <DataUnit>Minutes</DataUnit>
                        <DataValueType>AcqTime</DataValueType>
                        <PrecisionType>DigitsAfterDecimal</PrecisionType>
                        <PrecisionDigits>3</PrecisionDigits>
                    </DefaultValue>
                    <Value>
                        <DataUnit>Minutes</DataUnit>
                        <DataValueType>AcqTime</DataValueType>
                        <PrecisionType>DigitsAfterDecimal</PrecisionType>
                        <PrecisionDigits>3</PrecisionDigits>
                    </Value>
                    <Limits>
                        <Limits id="overall" />
                        <Limits id="width" />
                    </Limits>
                    <ConversionSupport>PrecisionOnly</ConversionSupport>
                </Parameter>
            </Parameters>
        </ParameterSet>
        <ParameterSet usagekey="ChromatogramDefinitions" assembly="" class="Agilent.MassSpectrometry.DataAnalysis.PSetChromDefinitions">
            <Parameters />
        </ParameterSet>
        <ParameterSet usagekey="WorkListPrintQualReportOptions" displayName="Worklist print report options" assembly="" class="Agilent.MassSpectrometry.DataAnalysis.PSetPrintQualReportOptions">
            <Parameters>
                <Parameter id="ContentToInclude">
                    <DisplayName>Content to include</DisplayName>
                    <Value>AllResults</Value>
                </Parameter>
                <Parameter id="PrintReport">
                    <DisplayName>Print report</DisplayName>
                    <Value>true</Value>
                </Parameter>
                <Parameter id="PrinterName">
                    <DisplayName>Printer name</DisplayName>
                    <Value>&lt;Default&gt;</Value>
                </Parameter>
                <Parameter id="PrintPreview">
                    <DisplayName>Print preview</DisplayName>
                    <Value>false</Value>
                </Parameter>
                <Parameter id="SaveReport">
                    <DisplayName>Save report as Excel file</DisplayName>
                    <Value>false</Value>
                </Parameter>
                <Parameter id="SaveReportToPDF">
                    <DisplayName>Save report as PDF file</DisplayName>
                    <Value>false</Value>
                </Parameter>
                <Parameter id="SeparateReportPerDataFile">
                    <DisplayName>Separate report per data file</DisplayName>
                    <Value>true</Value>
                </Parameter>
                <Parameter id="SaveReportInsideDataFile">
                    <DisplayName>Inside data file's reports subdirectory</DisplayName>
                    <Value>true</Value>
                </Parameter>
                <Parameter id="SpecifiedReportDirectory">
                    <DisplayName>At specified directory</DisplayName>
                    <Value>#CUSTOMERHOME#\reports</Value>
                </Parameter>
                <Parameter id="OverwriteExistingReport">
                    <DisplayName>Overwrite existing report</DisplayName>
                    <Value>false</Value>
                </Parameter>
            </Parameters>
            <ReportType>User</ReportType>
            <WorklistSettings>true</WorklistSettings>
        </ParameterSet>
        <ParameterSet usagekey="AnalysisReportSettings" displayName="Analysis report settings" assembly="" class="Agilent.MassSpectrometry.DataAnalysis.PSetAnalysisReportSettings">
            <Parameters>
                <Parameter id="ShowUserChromatograms">
                    <DisplayName>Show chromatograms</DisplayName>
                    <Value>true</Value>
                </Parameter>
                <Parameter id="ShowChromPeakTables">
                    <DisplayName>With peak tables</DisplayName>
                    <Value>true</Value>
                </Parameter>
                <Parameter id="ShowSignalToNoiseResultTables">
                    <DisplayName>With signal to noise results</DisplayName>
                    <Value>false</Value>
                </Parameter>
                <Parameter id="ShowUserSpectra">
                    <DisplayName>Show spectra</DisplayName>
                    <Value>true</Value>
                </Parameter>
                <Parameter id="ShowLibrarySpectrum">
                    <DisplayName>Show library spectrum</DisplayName>
                    <Value>false</Value>
                </Parameter>
                <Parameter id="ShowDifferenceSpectrum">
                    <DisplayName>Show difference spectrum</DisplayName>
                    <Value>false</Value>
                </Parameter>
                <Parameter id="ShowSpecPeakTables">
                    <DisplayName>With peak tables</DisplayName>
                    <Value>true</Value>
                </Parameter>
                <Parameter id="ShowCpdChromatograms">
                    <DisplayName>Show compound chromatograms</DisplayName>
                    <Value>true</Value>
                </Parameter>
                <Parameter id="ShowCpdChromPeakTables">
                    <DisplayName>With peak tables</DisplayName>
                    <Value>false</Value>
                </Parameter>
                <Parameter id="ShowCpdSpectra">
                    <DisplayName>Show compound spectra</DisplayName>
                    <Value>true</Value>
                </Parameter>
                <Parameter id="ShowCpdSpectraPeakTables">
                    <DisplayName>With peak tables</DisplayName>
                    <Value>true</Value>
                </Parameter>
            </Parameters>
        </ParameterSet>
        <ParameterSet usagekey="ExportSelection" displayName="Export selection settings" assembly="" class="Agilent.MassSpectrometry.DataAnalysis.Qualitative.PSetExportSelection">
            <Parameters>
                <Parameter id="ExportFlags">
                    <DisplayName>Selected export formats</DisplayName>
                    <Value>Unspecified</Value>
                </Parameter>
            </Parameters>
        </ParameterSet>
        <ParameterSet usagekey="ExportDestination" displayName="Export destination settings" assembly="" class="Agilent.MassSpectrometry.DataAnalysis.Qualitative.PSetExportDestination">
            <Parameters>
                <Parameter id="Worklist">
                    <DisplayName>Export to the batch location</DisplayName>
                    <Value>false</Value>
                </Parameter>
                <Parameter id="SeparateExportPerDataFile">
                    <DisplayName>One export file per data file</DisplayName>
                    <Value>true</Value>
                </Parameter>
                <Parameter id="ExportToDataFileLocation">
                    <DisplayName>At the location of the data file</DisplayName>
                    <Value>true</Value>
                </Parameter>
                <Parameter id="SpecifiedExportDirectory">
                    <DisplayName>Specified export directory</DisplayName>
                    <Value>&lt;&lt;Default path set to datafile location&gt;&gt;</Value>
                </Parameter>
                <Parameter id="SpecifiedExportFileName">
                    <DisplayName>Specified export file name</DisplayName>
                    <Value>c:\temp\exportFile</Value>
                </Parameter>
                <Parameter id="OverwriteExistingData">
                    <DisplayName>Overwrite existing export file</DisplayName>
                    <Value>false</Value>
                </Parameter>
            </Parameters>
        </ParameterSet>
        <ParameterSet usagekey="IntegratorChoice" displayName="MS Integrator selection" assembly="" class="Agilent.MassSpectrometry.DataAnalysis.PSetIntegratorSelection">
            <Parameters>
                <Parameter id="IntegratorAlgorithm">
                    <DisplayName>Integrator Selection</DisplayName>
                    <Value>FlatGcMs</Value>
                </Parameter>
            </Parameters>
        </ParameterSet>
        <ParameterSet usagekey="RTEIntegration" displayName="MS General integrator settings" assembly="" class="Agilent.MassSpectrometry.DataAnalysis.PSetRTEIntegrator">
            <Parameters>
                <Parameter id="DataPointSampling">
                    <DisplayName>Point sampling:</DisplayName>
                    <Value>1</Value>
                    <Limits>
                        <Minimum type="Inclusive">1</Minimum>
                        <Maximum type="Inclusive">9</Maximum>
                    </Limits>
                    <XUnits>Unspecified</XUnits>
                    <DataValueType>Unspecified</DataValueType>
                    <PrecisionType>DigitsAfterDecimal</PrecisionType>
                    <PrecisionDigits>0</PrecisionDigits>
                    <ConversionSupport>None</ConversionSupport>
                </Parameter>
                <Parameter id="Smoothing">
                    <DisplayName>Smoothing</DisplayName>
                    <Value>false</Value>
                </Parameter>
                <Parameter id="DetectionFiltering">
                    <DisplayName>Filtering:</DisplayName>
                    <Value>FivePoint</Value>
                </Parameter>
                <Parameter id="StartThreshold">
                    <DisplayName>Start threshold:</DisplayName>
                    <Value>0.2</Value>
                    <Limits>
                        <Minimum type="Inclusive">0.001</Minimum>
                        <Maximum type="Inclusive">100</Maximum>
                    </Limits>
                    <XUnits>Unspecified</XUnits>
                    <DataValueType>Unspecified</DataValueType>
                    <PrecisionType>DigitsAfterDecimal</PrecisionType>
                    <PrecisionDigits>3</PrecisionDigits>
                    <ConversionSupport>None</ConversionSupport>
                </Parameter>
                <Parameter id="StopThreshold">
                    <DisplayName>Stop threshold:</DisplayName>
                    <Value>0</Value>
                    <Limits>
                        <Minimum type="Inclusive">0</Minimum>
                        <Maximum type="Inclusive">100</Maximum>
                    </Limits>
                    <XUnits>Unspecified</XUnits>
                    <DataValueType>Unspecified</DataValueType>
                    <PrecisionType>DigitsAfterDecimal</PrecisionType>
                    <PrecisionDigits>1</PrecisionDigits>
                    <ConversionSupport>None</ConversionSupport>
                </Parameter>
                <Parameter id="PeakLocation">
                    <DisplayName>Peak location:</DisplayName>
                    <Value>Top</Value>
                </Parameter>
                <Parameter id="BaselineReset">
                    <DisplayName>Baseline reset &gt;</DisplayName>
                    <Value>5</Value>
                    <Limits>
                        <Minimum type="Inclusive">0</Minimum>
                        <Maximum type="Inclusive">500</Maximum>
                    </Limits>
                    <XUnits>Unspecified</XUnits>
                    <DataValueType>Unspecified</DataValueType>
                    <PrecisionType>DigitsAfterDecimal</PrecisionType>
                    <PrecisionDigits>0</PrecisionDigits>
                    <ConversionSupport>None</ConversionSupport>
                </Parameter>
                <Parameter id="BaselineValley">
                    <DisplayName>If either edge &lt;</DisplayName>
                    <Value>100</Value>
                    <Limits>
                        <Minimum type="Inclusive">1</Minimum>
                        <Maximum type="Inclusive">100</Maximum>
                    </Limits>
                    <XUnits>Unspecified</XUnits>
                    <DataValueType>Unspecified</DataValueType>
                    <PrecisionType>DigitsAfterDecimal</PrecisionType>
                    <PrecisionDigits>0</PrecisionDigits>
                    <ConversionSupport>None</ConversionSupport>
                </Parameter>
                <Parameter id="BaselinePreference">
                    <DisplayName>Baseline Preference</DisplayName>
                    <Value>Tangent</Value>
                </Parameter>
            </Parameters>
        </ParameterSet>
        <ParameterSet usagekey="MSChemStationIntegration" displayName="MS ChemStation Integration settings" assembly="" class="Agilent.MassSpectrometry.DataAnalysis.PSetChemStationIntegratorSettings">
            <Parameters>
                <Parameter id="TangentSkimMode">
                    <DisplayName>Tangent skim mode:</DisplayName>
                    <Value>Standard</Value>
                </Parameter>
                <Parameter id="BaselineCorrection">
                    <DisplayName>Baseline correction mode:</DisplayName>
                    <Value>Classical</Value>
                </Parameter>
                <Parameter id="FrontSkimHeightRatio">
                    <DisplayName>Front skim height ratio:</DisplayName>
                    <Value>0</Value>
                    <Limits>
                        <Minimum type="Inclusive">0</Minimum>
                    </Limits>
                    <XUnits>Unspecified</XUnits>
                    <DataValueType>Unspecified</DataValueType>
                    <PrecisionType>DigitsAfterDecimal</PrecisionType>
                    <PrecisionDigits>2</PrecisionDigits>
                    <ConversionSupport>None</ConversionSupport>
                </Parameter>
                <Parameter id="TailSkimHeightRatio">
                    <DisplayName>Tail skim height ratio:</DisplayName>
                    <Value>0</Value>
                    <Limits>
                        <Minimum type="Inclusive">0</Minimum>
                    </Limits>
                    <XUnits>Unspecified</XUnits>
                    <DataValueType>Unspecified</DataValueType>
                    <PrecisionType>DigitsAfterDecimal</PrecisionType>
                    <PrecisionDigits>2</PrecisionDigits>
                    <ConversionSupport>None</ConversionSupport>
                </Parameter>
                <Parameter id="SkimValleyRatio">
                    <DisplayName>Skim valley ratio:</DisplayName>
                    <Value>20</Value>
                    <Limits>
                        <Minimum type="Inclusive">0</Minimum>
                    </Limits>
                    <XUnits>Unspecified</XUnits>
                    <DataValueType>Unspecified</DataValueType>
                    <PrecisionType>DigitsAfterDecimal</PrecisionType>
                    <PrecisionDigits>2</PrecisionDigits>
                    <ConversionSupport>None</ConversionSupport>
                </Parameter>
                <Parameter id="PeakToValleyRatio">
                    <DisplayName>Peak-to-Valley ratio:</DisplayName>
                    <Value>500</Value>
                    <Limits>
                        <Minimum type="Inclusive">0</Minimum>
                    </Limits>
                    <XUnits>Unspecified</XUnits>
                    <DataValueType>Unspecified</DataValueType>
                    <PrecisionType>DigitsAfterDecimal</PrecisionType>
                    <PrecisionDigits>2</PrecisionDigits>
                    <ConversionSupport>None</ConversionSupport>
                </Parameter>
                <Parameter id="InitialEventsTable">
                    <Value>
                        <ParameterSet usagekey="" displayName="" assembly="" class="Agilent.MassSpectrometry.DataAnalysis.PSetIntegrationEvent">
                            <Parameters>
                                <Parameter id="IntegrationEvent">
                                    <Value>
                                        <IntegrationEvent>SlopeSensitivity</IntegrationEvent>
                                        <IsTimedEvent>False</IsTimedEvent>
                                        <IsUsed>True</IsUsed>
                                        <IntegrationEventValue>
                                            <Parameter>
                                                <Value>5</Value>
                                                <Limits>
                                                    <Minimum type="Inclusive">0</Minimum>
                                                </Limits>
                                                <XUnits>Unspecified</XUnits>
                                                <DataValueType>Unspecified</DataValueType>
                                                <PrecisionType>DigitsAfterDecimal</PrecisionType>
                                                <PrecisionDigits>2</PrecisionDigits>
                                                <ConversionSupport>None</ConversionSupport>
                                            </Parameter>
                                        </IntegrationEventValue>
                                    </Value>
                                    <Default>
                                        <IntegrationEvent>BaselineNow</IntegrationEvent>
                                        <IsTimedEvent>False</IsTimedEvent>
                                        <IsUsed>True</IsUsed>
                                        <IntegrationEventValue>
                                            <Parameter>
                                                <Value>true</Value>
                                            </Parameter>
                                        </IntegrationEventValue>
                                    </Default>
                                </Parameter>
                                <Parameter id="Time">
                                    <Value>0</Value>
                                    <Limits>
                                        <Minimum type="Inclusive">0</Minimum>
                                    </Limits>
                                    <XUnits>Minutes</XUnits>
                                    <DataValueType>Unspecified</DataValueType>
                                    <PrecisionType>DigitsAfterDecimal</PrecisionType>
                                    <PrecisionDigits>3</PrecisionDigits>
                                    <ConversionSupport>PrecisionOnly</ConversionSupport>
                                </Parameter>
                            </Parameters>
                        </ParameterSet>
                        <ParameterSet usagekey="" displayName="" assembly="" class="Agilent.MassSpectrometry.DataAnalysis.PSetIntegrationEvent">
                            <Parameters>
                                <Parameter id="IntegrationEvent">
                                    <Value>
                                        <IntegrationEvent>PeakWidth</IntegrationEvent>
                                        <IsTimedEvent>False</IsTimedEvent>
                                        <IsUsed>True</IsUsed>
                                        <IntegrationEventValue>
                                            <Parameter>
                                                <Value>0.05</Value>
                                                <Limits>
                                                    <Minimum type="Inclusive">0</Minimum>
                                                </Limits>
                                                <XUnits>Unspecified</XUnits>
                                                <DataValueType>Unspecified</DataValueType>
                                                <PrecisionType>DigitsAfterDecimal</PrecisionType>
                                                <PrecisionDigits>2</PrecisionDigits>
                                                <ConversionSupport>None</ConversionSupport>
                                            </Parameter>
                                        </IntegrationEventValue>
                                    </Value>
                                    <Default>
                                        <IntegrationEvent>BaselineNow</IntegrationEvent>
                                        <IsTimedEvent>False</IsTimedEvent>
                                        <IsUsed>True</IsUsed>
                                        <IntegrationEventValue>
                                            <Parameter>
                                                <Value>true</Value>
                                            </Parameter>
                                        </IntegrationEventValue>
                                    </Default>
                                </Parameter>
                                <Parameter id="Time">
                                    <Value>0</Value>
                                    <Limits>
                                        <Minimum type="Inclusive">0</Minimum>
                                    </Limits>
                                    <XUnits>Minutes</XUnits>
                                    <DataValueType>Unspecified</DataValueType>
                                    <PrecisionType>DigitsAfterDecimal</PrecisionType>
                                    <PrecisionDigits>3</PrecisionDigits>
                                    <ConversionSupport>PrecisionOnly</ConversionSupport>
                                </Parameter>
                            </Parameters>
                        </ParameterSet>
                        <ParameterSet usagekey="" displayName="" assembly="" class="Agilent.MassSpectrometry.DataAnalysis.PSetIntegrationEvent">
                            <Parameters>
                                <Parameter id="IntegrationEvent">
                                    <Value>
                                        <IntegrationEvent>AreaReject</IntegrationEvent>
                                        <IsTimedEvent>False</IsTimedEvent>
                                        <IsUsed>True</IsUsed>
                                        <IntegrationEventValue>
                                            <Parameter>
                                                <Value>5</Value>
                                                <Limits>
                                                    <Minimum type="Inclusive">-1.79769313486232E+308</Minimum>
                                                </Limits>
                                                <XUnits>Unspecified</XUnits>
                                                <DataValueType>Unspecified</DataValueType>
                                                <PrecisionType>DigitsAfterDecimal</PrecisionType>
                                                <PrecisionDigits>2</PrecisionDigits>
                                                <ConversionSupport>None</ConversionSupport>
                                            </Parameter>
                                        </IntegrationEventValue>
                                    </Value>
                                    <Default>
                                        <IntegrationEvent>BaselineNow</IntegrationEvent>
                                        <IsTimedEvent>False</IsTimedEvent>
                                        <IsUsed>True</IsUsed>
                                        <IntegrationEventValue>
                                            <Parameter>
                                                <Value>true</Value>
                                            </Parameter>
                                        </IntegrationEventValue>
                                    </Default>
                                </Parameter>
                                <Parameter id="Time">
                                    <Value>0</Value>
                                    <Limits>
                                        <Minimum type="Inclusive">0</Minimum>
                                    </Limits>
                                    <XUnits>Minutes</XUnits>
                                    <DataValueType>Unspecified</DataValueType>
                                    <PrecisionType>DigitsAfterDecimal</PrecisionType>
                                    <PrecisionDigits>3</PrecisionDigits>
                                    <ConversionSupport>PrecisionOnly</ConversionSupport>
                                </Parameter>
                            </Parameters>
                        </ParameterSet>
                        <ParameterSet usagekey="" displayName="" assembly="" class="Agilent.MassSpectrometry.DataAnalysis.PSetIntegrationEvent">
                            <Parameters>
                                <Parameter id="IntegrationEvent">
                                    <Value>
                                        <IntegrationEvent>HeightReject</IntegrationEvent>
                                        <IsTimedEvent>False</IsTimedEvent>
                                        <IsUsed>True</IsUsed>
                                        <IntegrationEventValue>
                                            <Parameter>
                                                <Value>1</Value>
                                                <Limits>
                                                    <Minimum type="Inclusive">-1.79769313486232E+308</Minimum>
                                                </Limits>
                                                <XUnits>Unspecified</XUnits>
                                                <DataValueType>Unspecified</DataValueType>
                                                <PrecisionType>DigitsAfterDecimal</PrecisionType>
                                                <PrecisionDigits>2</PrecisionDigits>
                                                <ConversionSupport>None</ConversionSupport>
                                            </Parameter>
                                        </IntegrationEventValue>
                                    </Value>
                                    <Default>
                                        <IntegrationEvent>BaselineNow</IntegrationEvent>
                                        <IsTimedEvent>False</IsTimedEvent>
                                        <IsUsed>True</IsUsed>
                                        <IntegrationEventValue>
                                            <Parameter>
                                                <Value>true</Value>
                                            </Parameter>
                                        </IntegrationEventValue>
                                    </Default>
                                </Parameter>
                                <Parameter id="Time">
                                    <Value>0</Value>
                                    <Limits>
                                        <Minimum type="Inclusive">0</Minimum>
                                    </Limits>
                                    <XUnits>Minutes</XUnits>
                                    <DataValueType>Unspecified</DataValueType>
                                    <PrecisionType>DigitsAfterDecimal</PrecisionType>
                                    <PrecisionDigits>3</PrecisionDigits>
                                    <ConversionSupport>PrecisionOnly</ConversionSupport>
                                </Parameter>
                            </Parameters>
                        </ParameterSet>
                        <ParameterSet usagekey="" displayName="" assembly="" class="Agilent.MassSpectrometry.DataAnalysis.PSetIntegrationEvent">
                            <Parameters>
                                <Parameter id="IntegrationEvent">
                                    <Value>
                                        <IntegrationEvent>ShouldersMode</IntegrationEvent>
                                        <IsTimedEvent>False</IsTimedEvent>
                                        <IsUsed>True</IsUsed>
                                        <IntegrationEventValue>
                                            <Parameter>
                                                <Value>OFF</Value>
                                            </Parameter>
                                        </IntegrationEventValue>
                                    </Value>
                                    <Default>
                                        <IntegrationEvent>BaselineNow</IntegrationEvent>
                                        <IsTimedEvent>False</IsTimedEvent>
                                        <IsUsed>True</IsUsed>
                                        <IntegrationEventValue>
                                            <Parameter>
                                                <Value>true</Value>
                                            </Parameter>
                                        </IntegrationEventValue>
                                    </Default>
                                </Parameter>
                                <Parameter id="Time">
                                    <Value>0</Value>
                                    <Limits>
                                        <Minimum type="Inclusive">0</Minimum>
                                    </Limits>
                                    <XUnits>Minutes</XUnits>
                                    <DataValueType>Unspecified</DataValueType>
                                    <PrecisionType>DigitsAfterDecimal</PrecisionType>
                                    <PrecisionDigits>3</PrecisionDigits>
                                    <ConversionSupport>PrecisionOnly</ConversionSupport>
                                </Parameter>
                            </Parameters>
                        </ParameterSet>
                    </Value>
                </Parameter>
                <Parameter id="TimedEventsTable">
                    <Value>
                        <ParameterSet usagekey="0" displayName="" assembly="" class="Agilent.MassSpectrometry.DataAnalysis.PSetIntegrationEvent">
                            <Parameters>
                                <Parameter id="IntegrationEvent">
                                    <Value>
                                        <IntegrationEvent>BaselineNow</IntegrationEvent>
                                        <IsTimedEvent>True</IsTimedEvent>
                                        <IsUsed>True</IsUsed>
                                        <IntegrationEventValue>
                                            <Parameter>
                                                <Value>true</Value>
                                            </Parameter>
                                        </IntegrationEventValue>
                                    </Value>
                                    <Default>
                                        <IntegrationEvent>BaselineNow</IntegrationEvent>
                                        <IsTimedEvent>False</IsTimedEvent>
                                        <IsUsed>True</IsUsed>
                                        <IntegrationEventValue>
                                            <Parameter>
                                                <Value>true</Value>
                                            </Parameter>
                                        </IntegrationEventValue>
                                    </Default>
                                </Parameter>
                                <Parameter id="Time">
                                    <Value>0</Value>
                                    <Limits>
                                        <Minimum type="Inclusive">0</Minimum>
                                    </Limits>
                                    <XUnits>Minutes</XUnits>
                                    <DataValueType>Unspecified</DataValueType>
                                    <PrecisionType>DigitsAfterDecimal</PrecisionType>
                                    <PrecisionDigits>3</PrecisionDigits>
                                    <ConversionSupport>PrecisionOnly</ConversionSupport>
                                </Parameter>
                            </Parameters>
                        </ParameterSet>
                    </Value>
                </Parameter>
            </Parameters>
        </ParameterSet>
        <ParameterSet usagekey="GenieIntegratorParameterSet" displayName="MS Universal integrator settings" assembly="" class="Agilent.MassSpectrometry.DataAnalysis.PSetGenieIntegratorSettings">
            <Parameters>
                <Parameter id="ShoulderDetection">
                    <DisplayName>Shoulder detection</DisplayName>
                    <Value>OFF</Value>
                </Parameter>
                <Parameter id="Threshold">
                    <DisplayName>Threshold:</DisplayName>
                    <Value>0</Value>
                    <Limits>
                        <Minimum type="Inclusive">0</Minimum>
                    </Limits>
                    <XUnits>Unspecified</XUnits>
                    <DataValueType>Unspecified</DataValueType>
                    <PrecisionType>DigitsAfterDecimal</PrecisionType>
                    <PrecisionDigits>2</PrecisionDigits>
                    <ConversionSupport>None</ConversionSupport>
                </Parameter>
                <Parameter id="AreaReject">
                    <DisplayName>Area reject:</DisplayName>
                    <Value>0</Value>
                    <Limits>
                        <Minimum type="Inclusive">0</Minimum>
                    </Limits>
                    <XUnits>Unspecified</XUnits>
                    <DataValueType>Unspecified</DataValueType>
                    <PrecisionType>DigitsAfterDecimal</PrecisionType>
                    <PrecisionDigits>2</PrecisionDigits>
                    <ConversionSupport>None</ConversionSupport>
                </Parameter>
                <Parameter id="PeakWidth">
                    <DisplayName>Peak width:</DisplayName>
                    <Value>0</Value>
                    <Limits>
                        <Minimum type="Inclusive">0</Minimum>
                    </Limits>
                    <XUnits>Unspecified</XUnits>
                    <DataValueType>Unspecified</DataValueType>
                    <PrecisionType>DigitsAfterDecimal</PrecisionType>
                    <PrecisionDigits>2</PrecisionDigits>
                    <ConversionSupport>None</ConversionSupport>
                </Parameter>
                <Parameter id="UseDataScaleFactor">
                    <Value>false</Value>
                </Parameter>
                <Parameter id="TimedEvents">
                    <Value>
                        <ParameterSet usagekey="1" displayName="" assembly="" class="Agilent.MassSpectrometry.DataAnalysis.PSetIntegrationEvent">
                            <Parameters>
                                <Parameter id="IntegrationEvent">
                                    <Value>
                                        <IntegrationEvent>BaselineNow</IntegrationEvent>
                                        <IsTimedEvent>True</IsTimedEvent>
                                        <IsUsed>True</IsUsed>
                                        <IntegrationEventValue>
                                            <Parameter>
                                                <Value>true</Value>
                                            </Parameter>
                                        </IntegrationEventValue>
                                    </Value>
                                    <Default>
                                        <IntegrationEvent>BaselineNow</IntegrationEvent>
                                        <IsTimedEvent>False</IsTimedEvent>
                                        <IsUsed>True</IsUsed>
                                        <IntegrationEventValue>
                                            <Parameter>
                                                <Value>true</Value>
                                            </Parameter>
                                        </IntegrationEventValue>
                                    </Default>
                                </Parameter>
                                <Parameter id="Time">
                                    <Value>0</Value>
                                    <Limits>
                                        <Minimum type="Inclusive">0</Minimum>
                                    </Limits>
                                    <XUnits>Minutes</XUnits>
                                    <DataValueType>Unspecified</DataValueType>
                                    <PrecisionType>DigitsAfterDecimal</PrecisionType>
                                    <PrecisionDigits>3</PrecisionDigits>
                                    <ConversionSupport>PrecisionOnly</ConversionSupport>
                                </Parameter>
                            </Parameters>
                        </ParameterSet>
                    </Value>
                </Parameter>
            </Parameters>
        </ParameterSet>
        <ParameterSet usagekey="ChromPeakFilters" displayName="MS Chromatogram peak filter settings" assembly="" class="Agilent.MassSpectrometry.DataAnalysis.PSetChromPeakFilter">
            <Parameters>
                <Parameter id="PeakFilter">
                    <Value>PeakAreaPctThreshold</Value>
                </Parameter>
                <Parameter id="PeakAreaAbsThreshold">
                    <DisplayName>Peak area (counts) &gt;=  </DisplayName>
                    <Value>10000</Value>
                    <Limits>
                        <Minimum type="Inclusive">0</Minimum>
                    </Limits>
                    <XUnits>Abundance</XUnits>
                    <DataValueType>Response</DataValueType>
                    <PrecisionType>DigitsAfterDecimal</PrecisionType>
                    <PrecisionDigits>0</PrecisionDigits>
                    <ConversionSupport>None</ConversionSupport>
                </Parameter>
                <Parameter id="PeakAreaPctUnits">
                    <DisplayName>Peak area (%) &gt;= </DisplayName>
                    <Value>1</Value>
                    <Limits>
                        <Minimum type="Inclusive">0</Minimum>
                        <Maximum type="Inclusive">100</Maximum>
                    </Limits>
                    <XUnits>Abundance</XUnits>
                    <DataValueType>Response</DataValueType>
                    <PrecisionType>DigitsAfterDecimal</PrecisionType>
                    <PrecisionDigits>3</PrecisionDigits>
                    <ConversionSupport>None</ConversionSupport>
                </Parameter>
                <Parameter id="PeakHeightAbsThreshold">
                    <DisplayName>Peak height (counts) &gt;= </DisplayName>
                    <Value>10000</Value>
                    <Limits>
                        <Minimum type="Inclusive">0</Minimum>
                    </Limits>
                    <XUnits>Abundance</XUnits>
                    <DataValueType>Response</DataValueType>
                    <PrecisionType>DigitsAfterDecimal</PrecisionType>
                    <PrecisionDigits>0</PrecisionDigits>
                    <ConversionSupport>None</ConversionSupport>
                </Parameter>
                <Parameter id="PeakHeightPctThreshold">
                    <DisplayName>Peak height (%) &gt;= </DisplayName>
                    <Value>5</Value>
                    <Limits>
                        <Minimum type="Inclusive">0</Minimum>
                        <Maximum type="Inclusive">100</Maximum>
                    </Limits>
                    <XUnits>Abundance</XUnits>
                    <DataValueType>Response</DataValueType>
                    <PrecisionType>DigitsAfterDecimal</PrecisionType>
                    <PrecisionDigits>3</PrecisionDigits>
                    <ConversionSupport>None</ConversionSupport>
                </Parameter>
                <Parameter id="MaximumPeakCount">
                    <DisplayName>Limit to largest:</DisplayName>
                    <Value>100</Value>
                    <Limits>
                        <Minimum type="Exclusive">0</Minimum>
                    </Limits>
                    <XUnits>Unspecified</XUnits>
                    <DataValueType>Unspecified</DataValueType>
                    <PrecisionType>DigitsAfterDecimal</PrecisionType>
                    <PrecisionDigits>0</PrecisionDigits>
                    <ConversionSupport>None</ConversionSupport>
                </Parameter>
                <Parameter id="DisplayThreshold">
                    <Value>0</Value>
                    <Limits>
                        <Minimum type="Inclusive">0</Minimum>
                    </Limits>
                    <XUnits>Abundance</XUnits>
                    <DataValueType>Response</DataValueType>
                    <PrecisionType>DigitsAfterDecimal</PrecisionType>
                    <PrecisionDigits>2</PrecisionDigits>
                    <ConversionSupport>None</ConversionSupport>
                </Parameter>
                <Parameter id="SNRThreshold">
                    <Value>30</Value>
                    <Limits>
                        <Minimum type="Inclusive">0</Minimum>
                    </Limits>
                    <XUnits>Unspecified</XUnits>
                    <DataValueType>Unspecified</DataValueType>
                    <PrecisionType>DigitsAfterDecimal</PrecisionType>
                    <PrecisionDigits>1</PrecisionDigits>
                    <ConversionSupport>None</ConversionSupport>
                </Parameter>
                <Parameter id="InterimSumObjectCount">
                    <Value>1</Value>
                    <Limits>
                        <Minimum type="Inclusive">1</Minimum>
                    </Limits>
                    <XUnits>Unspecified</XUnits>
                    <DataValueType>Unspecified</DataValueType>
                    <PrecisionType>DigitsAfterDecimal</PrecisionType>
                    <PrecisionDigits>0</PrecisionDigits>
                    <ConversionSupport>None</ConversionSupport>
                </Parameter>
                <Parameter id="FilterOnHeight">
                    <Value>false</Value>
                </Parameter>
                <Parameter id="PerformFragmentAnnotation">
                    <DisplayName>Annotate fragment spectrum peaks with formulas</DisplayName>
                    <Value>false</Value>
                </Parameter>
                <Parameter id="PerformFormulaAnnotationForNonFragments">
                    <DisplayName>Generate formulas for non-fragment (unknown) ions</DisplayName>
                    <Value>false</Value>
                </Parameter>
            </Parameters>
            <AllowHeightFilters>true</AllowHeightFilters>
            <AllowAreaFilters>true</AllowAreaFilters>
            <UsedForFragmentFormulaAnnotation>false</UsedForFragmentFormulaAnnotation>
        </ParameterSet>
        <ParameterSet usagekey="MSSystemSuitability" displayName="MS System Suitability" assembly="" class="Agilent.MassSpectrometry.DataAnalysis.PSetSystemSuitability">
            <Parameters>
                <Parameter id="EnableSuitabilityCalculation">
                    <DisplayName>Enable system suitability calculations</DisplayName>
                    <Value>false</Value>
                </Parameter>
                <Parameter id="PharmacopoeiaType">
                    <DisplayName>Pharmacopoeia:</DisplayName>
                    <Value>USP</Value>
                </Parameter>
                <Parameter id="ColumnVoidTime">
                    <DisplayName>Column void time:</DisplayName>
                    <Value>0</Value>
                    <Limits>
                        <Minimum type="Inclusive">0</Minimum>
                    </Limits>
                    <XUnits>Minutes</XUnits>
                    <DataValueType>Unspecified</DataValueType>
                    <PrecisionType>DigitsAfterDecimal</PrecisionType>
                    <PrecisionDigits>1</PrecisionDigits>
                    <ConversionSupport>None</ConversionSupport>
                </Parameter>
                <Parameter id="ColumnLengthUnit">
                    <DisplayName>Column length unit:</DisplayName>
                    <Value>Centimeters</Value>
                </Parameter>
                <Parameter id="ColumnLength">
                    <DisplayName>Column length:</DisplayName>
                    <Value>0</Value>
                    <Limits>
                        <Minimum type="Inclusive">0</Minimum>
                    </Limits>
                    <XUnits>Centimeters</XUnits>
                    <DataValueType>Unspecified</DataValueType>
                    <PrecisionType>DigitsAfterDecimal</PrecisionType>
                    <PrecisionDigits>1</PrecisionDigits>
                    <ConversionSupport>UnitsAndPrecision</ConversionSupport>
                </Parameter>
            </Parameters>
        </ParameterSet>
        <ParameterSet usagekey="ClearPeakSpectra" displayName="Integration Results settings" assembly="" class="Agilent.MassSpectrometry.DataAnalysis.PSetResultsOption">
            <Parameters>
                <Parameter id="ClearOldResults">
                    <DisplayName>Clear previous peak spectra</DisplayName>
                    <Value>true</Value>
                </Parameter>
                <Parameter id="HighlightAll">
                    <DisplayName>Highlight all peaks</DisplayName>
                    <Value>false</Value>
                </Parameter>
                <Parameter id="ExtractResults">
                    <DisplayName>Extract results automatically</DisplayName>
                    <Value>true</Value>
                </Parameter>
            </Parameters>
            <AlgorithmType>Integration</AlgorithmType>
            <UsedForAutomation>false</UsedForAutomation>
            <UsedForMatchSequence>false</UsedForMatchSequence>
        </ParameterSet>
        <ParameterSet usagekey="MSMSIntegratorChoice" displayName="MS/MS Integrator selection" assembly="" class="Agilent.MassSpectrometry.DataAnalysis.PSetIntegratorSelection">
            <Parameters>
                <Parameter id="IntegratorAlgorithm">
                    <DisplayName>Integrator Selection</DisplayName>
                    <Value>Agile2</Value>
                </Parameter>
            </Parameters>
        </ParameterSet>
        <ParameterSet usagekey="MSMSRTEIntegration" displayName="MS/MS General integrator settings" assembly="" class="Agilent.MassSpectrometry.DataAnalysis.PSetRTEIntegrator">
            <Parameters>
                <Parameter id="DataPointSampling">
                    <DisplayName>Point sampling:</DisplayName>
                    <Value>1</Value>
                    <Limits>
                        <Minimum type="Inclusive">1</Minimum>
                        <Maximum type="Inclusive">9</Maximum>
                    </Limits>
                    <XUnits>Unspecified</XUnits>
                    <DataValueType>Unspecified</DataValueType>
                    <PrecisionType>DigitsAfterDecimal</PrecisionType>
                    <PrecisionDigits>0</PrecisionDigits>
                    <ConversionSupport>None</ConversionSupport>
                </Parameter>
                <Parameter id="Smoothing">
                    <DisplayName>Smoothing</DisplayName>
                    <Value>false</Value>
                </Parameter>
                <Parameter id="DetectionFiltering">
                    <DisplayName>Filtering:</DisplayName>
                    <Value>FivePoint</Value>
                </Parameter>
                <Parameter id="StartThreshold">
                    <DisplayName>Start threshold:</DisplayName>
                    <Value>0.2</Value>
                    <Limits>
                        <Minimum type="Inclusive">0.001</Minimum>
                        <Maximum type="Inclusive">100</Maximum>
                    </Limits>
                    <XUnits>Unspecified</XUnits>
                    <DataValueType>Unspecified</DataValueType>
                    <PrecisionType>DigitsAfterDecimal</PrecisionType>
                    <PrecisionDigits>3</PrecisionDigits>
                    <ConversionSupport>None</ConversionSupport>
                </Parameter>
                <Parameter id="StopThreshold">
                    <DisplayName>Stop threshold:</DisplayName>
                    <Value>0</Value>
                    <Limits>
                        <Minimum type="Inclusive">0</Minimum>
                        <Maximum type="Inclusive">100</Maximum>
                    </Limits>
                    <XUnits>Unspecified</XUnits>
                    <DataValueType>Unspecified</DataValueType>
                    <PrecisionType>DigitsAfterDecimal</PrecisionType>
                    <PrecisionDigits>1</PrecisionDigits>
                    <ConversionSupport>None</ConversionSupport>
                </Parameter>
                <Parameter id="PeakLocation">
                    <DisplayName>Peak location:</DisplayName>
                    <Value>Top</Value>
                </Parameter>
                <Parameter id="BaselineReset">
                    <DisplayName>Baseline reset &gt;</DisplayName>
                    <Value>5</Value>
                    <Limits>
                        <Minimum type="Inclusive">0</Minimum>
                        <Maximum type="Inclusive">500</Maximum>
                    </Limits>
                    <XUnits>Unspecified</XUnits>
                    <DataValueType>Unspecified</DataValueType>
                    <PrecisionType>DigitsAfterDecimal</PrecisionType>
                    <PrecisionDigits>0</PrecisionDigits>
                    <ConversionSupport>None</ConversionSupport>
                </Parameter>
                <Parameter id="BaselineValley">
                    <DisplayName>If either edge &lt;</DisplayName>
                    <Value>100</Value>
                    <Limits>
                        <Minimum type="Inclusive">1</Minimum>
                        <Maximum type="Inclusive">100</Maximum>
                    </Limits>
                    <XUnits>Unspecified</XUnits>
                    <DataValueType>Unspecified</DataValueType>
                    <PrecisionType>DigitsAfterDecimal</PrecisionType>
                    <PrecisionDigits>0</PrecisionDigits>
                    <ConversionSupport>None</ConversionSupport>
                </Parameter>
                <Parameter id="BaselinePreference">
                    <DisplayName>Baseline Preference</DisplayName>
                    <Value>Tangent</Value>
                </Parameter>
            </Parameters>
        </ParameterSet>
        <ParameterSet usagekey="MSMSChemStationIntegration" displayName="MS/MS ChemStation Integration settings" assembly="" class="Agilent.MassSpectrometry.DataAnalysis.PSetChemStationIntegratorSettings">
            <Parameters>
                <Parameter id="TangentSkimMode">
                    <DisplayName>Tangent skim mode:</DisplayName>
                    <Value>Standard</Value>
                </Parameter>
                <Parameter id="BaselineCorrection">
                    <DisplayName>Baseline correction mode:</DisplayName>
                    <Value>Classical</Value>
                </Parameter>
                <Parameter id="FrontSkimHeightRatio">
                    <DisplayName>Front skim height ratio:</DisplayName>
                    <Value>0</Value>
                    <Limits>
                        <Minimum type="Inclusive">0</Minimum>
                    </Limits>
                    <XUnits>Unspecified</XUnits>
                    <DataValueType>Unspecified</DataValueType>
                    <PrecisionType>DigitsAfterDecimal</PrecisionType>
                    <PrecisionDigits>2</PrecisionDigits>
                    <ConversionSupport>None</ConversionSupport>
                </Parameter>
                <Parameter id="TailSkimHeightRatio">
                    <DisplayName>Tail skim height ratio:</DisplayName>
                    <Value>0</Value>
                    <Limits>
                        <Minimum type="Inclusive">0</Minimum>
                    </Limits>
                    <XUnits>Unspecified</XUnits>
                    <DataValueType>Unspecified</DataValueType>
                    <PrecisionType>DigitsAfterDecimal</PrecisionType>
                    <PrecisionDigits>2</PrecisionDigits>
                    <ConversionSupport>None</ConversionSupport>
                </Parameter>
                <Parameter id="SkimValleyRatio">
                    <DisplayName>Skim valley ratio:</DisplayName>
                    <Value>20</Value>
                    <Limits>
                        <Minimum type="Inclusive">0</Minimum>
                    </Limits>
                    <XUnits>Unspecified</XUnits>
                    <DataValueType>Unspecified</DataValueType>
                    <PrecisionType>DigitsAfterDecimal</PrecisionType>
                    <PrecisionDigits>2</PrecisionDigits>
                    <ConversionSupport>None</ConversionSupport>
                </Parameter>
                <Parameter id="PeakToValleyRatio">
                    <DisplayName>Peak-to-Valley ratio:</DisplayName>
                    <Value>500</Value>
                    <Limits>
                        <Minimum type="Inclusive">0</Minimum>
                    </Limits>
                    <XUnits>Unspecified</XUnits>
                    <DataValueType>Unspecified</DataValueType>
                    <PrecisionType>DigitsAfterDecimal</PrecisionType>
                    <PrecisionDigits>2</PrecisionDigits>
                    <ConversionSupport>None</ConversionSupport>
                </Parameter>
                <Parameter id="InitialEventsTable">
                    <Value>
                        <ParameterSet usagekey="" displayName="" assembly="" class="Agilent.MassSpectrometry.DataAnalysis.PSetIntegrationEvent">
                            <Parameters>
                                <Parameter id="IntegrationEvent">
                                    <Value>
                                        <IntegrationEvent>SlopeSensitivity</IntegrationEvent>
                                        <IsTimedEvent>False</IsTimedEvent>
                                        <IsUsed>True</IsUsed>
                                        <IntegrationEventValue>
                                            <Parameter>
                                                <Value>5</Value>
                                                <Limits>
                                                    <Minimum type="Inclusive">0</Minimum>
                                                </Limits>
                                                <XUnits>Unspecified</XUnits>
                                                <DataValueType>Unspecified</DataValueType>
                                                <PrecisionType>DigitsAfterDecimal</PrecisionType>
                                                <PrecisionDigits>2</PrecisionDigits>
                                                <ConversionSupport>None</ConversionSupport>
                                            </Parameter>
                                        </IntegrationEventValue>
                                    </Value>
                                    <Default>
                                        <IntegrationEvent>BaselineNow</IntegrationEvent>
                                        <IsTimedEvent>False</IsTimedEvent>
                                        <IsUsed>True</IsUsed>
                                        <IntegrationEventValue>
                                            <Parameter>
                                                <Value>true</Value>
                                            </Parameter>
                                        </IntegrationEventValue>
                                    </Default>
                                </Parameter>
                                <Parameter id="Time">
                                    <Value>0</Value>
                                    <Limits>
                                        <Minimum type="Inclusive">0</Minimum>
                                    </Limits>
                                    <XUnits>Minutes</XUnits>
                                    <DataValueType>Unspecified</DataValueType>
                                    <PrecisionType>DigitsAfterDecimal</PrecisionType>
                                    <PrecisionDigits>3</PrecisionDigits>
                                    <ConversionSupport>PrecisionOnly</ConversionSupport>
                                </Parameter>
                            </Parameters>
                        </ParameterSet>
                        <ParameterSet usagekey="" displayName="" assembly="" class="Agilent.MassSpectrometry.DataAnalysis.PSetIntegrationEvent">
                            <Parameters>
                                <Parameter id="IntegrationEvent">
                                    <Value>
                                        <IntegrationEvent>PeakWidth</IntegrationEvent>
                                        <IsTimedEvent>False</IsTimedEvent>
                                        <IsUsed>True</IsUsed>
                                        <IntegrationEventValue>
                                            <Parameter>
                                                <Value>0.05</Value>
                                                <Limits>
                                                    <Minimum type="Inclusive">0</Minimum>
                                                </Limits>
                                                <XUnits>Unspecified</XUnits>
                                                <DataValueType>Unspecified</DataValueType>
                                                <PrecisionType>DigitsAfterDecimal</PrecisionType>
                                                <PrecisionDigits>2</PrecisionDigits>
                                                <ConversionSupport>None</ConversionSupport>
                                            </Parameter>
                                        </IntegrationEventValue>
                                    </Value>
                                    <Default>
                                        <IntegrationEvent>BaselineNow</IntegrationEvent>
                                        <IsTimedEvent>False</IsTimedEvent>
                                        <IsUsed>True</IsUsed>
                                        <IntegrationEventValue>
                                            <Parameter>
                                                <Value>true</Value>
                                            </Parameter>
                                        </IntegrationEventValue>
                                    </Default>
                                </Parameter>
                                <Parameter id="Time">
                                    <Value>0</Value>
                                    <Limits>
                                        <Minimum type="Inclusive">0</Minimum>
                                    </Limits>
                                    <XUnits>Minutes</XUnits>
                                    <DataValueType>Unspecified</DataValueType>
                                    <PrecisionType>DigitsAfterDecimal</PrecisionType>
                                    <PrecisionDigits>3</PrecisionDigits>
                                    <ConversionSupport>PrecisionOnly</ConversionSupport>
                                </Parameter>
                            </Parameters>
                        </ParameterSet>
                        <ParameterSet usagekey="" displayName="" assembly="" class="Agilent.MassSpectrometry.DataAnalysis.PSetIntegrationEvent">
                            <Parameters>
                                <Parameter id="IntegrationEvent">
                                    <Value>
                                        <IntegrationEvent>AreaReject</IntegrationEvent>
                                        <IsTimedEvent>False</IsTimedEvent>
                                        <IsUsed>True</IsUsed>
                                        <IntegrationEventValue>
                                            <Parameter>
                                                <Value>5</Value>
                                                <Limits>
                                                    <Minimum type="Inclusive">-1.79769313486232E+308</Minimum>
                                                </Limits>
                                                <XUnits>Unspecified</XUnits>
                                                <DataValueType>Unspecified</DataValueType>
                                                <PrecisionType>DigitsAfterDecimal</PrecisionType>
                                                <PrecisionDigits>2</PrecisionDigits>
                                                <ConversionSupport>None</ConversionSupport>
                                            </Parameter>
                                        </IntegrationEventValue>
                                    </Value>
                                    <Default>
                                        <IntegrationEvent>BaselineNow</IntegrationEvent>
                                        <IsTimedEvent>False</IsTimedEvent>
                                        <IsUsed>True</IsUsed>
                                        <IntegrationEventValue>
                                            <Parameter>
                                                <Value>true</Value>
                                            </Parameter>
                                        </IntegrationEventValue>
                                    </Default>
                                </Parameter>
                                <Parameter id="Time">
                                    <Value>0</Value>
                                    <Limits>
                                        <Minimum type="Inclusive">0</Minimum>
                                    </Limits>
                                    <XUnits>Minutes</XUnits>
                                    <DataValueType>Unspecified</DataValueType>
                                    <PrecisionType>DigitsAfterDecimal</PrecisionType>
                                    <PrecisionDigits>3</PrecisionDigits>
                                    <ConversionSupport>PrecisionOnly</ConversionSupport>
                                </Parameter>
                            </Parameters>
                        </ParameterSet>
                        <ParameterSet usagekey="" displayName="" assembly="" class="Agilent.MassSpectrometry.DataAnalysis.PSetIntegrationEvent">
                            <Parameters>
                                <Parameter id="IntegrationEvent">
                                    <Value>
                                        <IntegrationEvent>HeightReject</IntegrationEvent>
                                        <IsTimedEvent>False</IsTimedEvent>
                                        <IsUsed>True</IsUsed>
                                        <IntegrationEventValue>
                                            <Parameter>
                                                <Value>1</Value>
                                                <Limits>
                                                    <Minimum type="Inclusive">-1.79769313486232E+308</Minimum>
                                                </Limits>
                                                <XUnits>Unspecified</XUnits>
                                                <DataValueType>Unspecified</DataValueType>
                                                <PrecisionType>DigitsAfterDecimal</PrecisionType>
                                                <PrecisionDigits>2</PrecisionDigits>
                                                <ConversionSupport>None</ConversionSupport>
                                            </Parameter>
                                        </IntegrationEventValue>
                                    </Value>
                                    <Default>
                                        <IntegrationEvent>BaselineNow</IntegrationEvent>
                                        <IsTimedEvent>False</IsTimedEvent>
                                        <IsUsed>True</IsUsed>
                                        <IntegrationEventValue>
                                            <Parameter>
                                                <Value>true</Value>
                                            </Parameter>
                                        </IntegrationEventValue>
                                    </Default>
                                </Parameter>
                                <Parameter id="Time">
                                    <Value>0</Value>
                                    <Limits>
                                        <Minimum type="Inclusive">0</Minimum>
                                    </Limits>
                                    <XUnits>Minutes</XUnits>
                                    <DataValueType>Unspecified</DataValueType>
                                    <PrecisionType>DigitsAfterDecimal</PrecisionType>
                                    <PrecisionDigits>3</PrecisionDigits>
                                    <ConversionSupport>PrecisionOnly</ConversionSupport>
                                </Parameter>
                            </Parameters>
                        </ParameterSet>
                        <ParameterSet usagekey="" displayName="" assembly="" class="Agilent.MassSpectrometry.DataAnalysis.PSetIntegrationEvent">
                            <Parameters>
                                <Parameter id="IntegrationEvent">
                                    <Value>
                                        <IntegrationEvent>ShouldersMode</IntegrationEvent>
                                        <IsTimedEvent>False</IsTimedEvent>
                                        <IsUsed>True</IsUsed>
                                        <IntegrationEventValue>
                                            <Parameter>
                                                <Value>OFF</Value>
                                            </Parameter>
                                        </IntegrationEventValue>
                                    </Value>
                                    <Default>
                                        <IntegrationEvent>BaselineNow</IntegrationEvent>
                                        <IsTimedEvent>False</IsTimedEvent>
                                        <IsUsed>True</IsUsed>
                                        <IntegrationEventValue>
                                            <Parameter>
                                                <Value>true</Value>
                                            </Parameter>
                                        </IntegrationEventValue>
                                    </Default>
                                </Parameter>
                                <Parameter id="Time">
                                    <Value>0</Value>
                                    <Limits>
                                        <Minimum type="Inclusive">0</Minimum>
                                    </Limits>
                                    <XUnits>Minutes</XUnits>
                                    <DataValueType>Unspecified</DataValueType>
                                    <PrecisionType>DigitsAfterDecimal</PrecisionType>
                                    <PrecisionDigits>3</PrecisionDigits>
                                    <ConversionSupport>PrecisionOnly</ConversionSupport>
                                </Parameter>
                            </Parameters>
                        </ParameterSet>
                    </Value>
                </Parameter>
                <Parameter id="TimedEventsTable">
                    <Value>
                        <ParameterSet usagekey="0" displayName="" assembly="" class="Agilent.MassSpectrometry.DataAnalysis.PSetIntegrationEvent">
                            <Parameters>
                                <Parameter id="IntegrationEvent">
                                    <Value>
                                        <IntegrationEvent>BaselineNow</IntegrationEvent>
                                        <IsTimedEvent>True</IsTimedEvent>
                                        <IsUsed>True</IsUsed>
                                        <IntegrationEventValue>
                                            <Parameter>
                                                <Value>true</Value>
                                            </Parameter>
                                        </IntegrationEventValue>
                                    </Value>
                                    <Default>
                                        <IntegrationEvent>BaselineNow</IntegrationEvent>
                                        <IsTimedEvent>False</IsTimedEvent>
                                        <IsUsed>True</IsUsed>
                                        <IntegrationEventValue>
                                            <Parameter>
                                                <Value>true</Value>
                                            </Parameter>
                                        </IntegrationEventValue>
                                    </Default>
                                </Parameter>
                                <Parameter id="Time">
                                    <Value>0</Value>
                                    <Limits>
                                        <Minimum type="Inclusive">0</Minimum>
                                    </Limits>
                                    <XUnits>Minutes</XUnits>
                                    <DataValueType>Unspecified</DataValueType>
                                    <PrecisionType>DigitsAfterDecimal</PrecisionType>
                                    <PrecisionDigits>3</PrecisionDigits>
                                    <ConversionSupport>PrecisionOnly</ConversionSupport>
                                </Parameter>
                            </Parameters>
                        </ParameterSet>
                    </Value>
                </Parameter>
            </Parameters>
        </ParameterSet>
        <ParameterSet usagekey="MSMSGenieIntegratorParameterSet" displayName="MS/MS Universal integrator settings" assembly="" class="Agilent.MassSpectrometry.DataAnalysis.PSetGenieIntegratorSettings">
            <Parameters>
                <Parameter id="ShoulderDetection">
                    <DisplayName>Shoulder detection</DisplayName>
                    <Value>OFF</Value>
                </Parameter>
                <Parameter id="Threshold">
                    <DisplayName>Threshold:</DisplayName>
                    <Value>0</Value>
                    <Limits>
                        <Minimum type="Inclusive">0</Minimum>
                    </Limits>
                    <XUnits>Unspecified</XUnits>
                    <DataValueType>Unspecified</DataValueType>
                    <PrecisionType>DigitsAfterDecimal</PrecisionType>
                    <PrecisionDigits>2</PrecisionDigits>
                    <ConversionSupport>None</ConversionSupport>
                </Parameter>
                <Parameter id="AreaReject">
                    <DisplayName>Area reject:</DisplayName>
                    <Value>0</Value>
                    <Limits>
                        <Minimum type="Inclusive">0</Minimum>
                    </Limits>
                    <XUnits>Unspecified</XUnits>
                    <DataValueType>Unspecified</DataValueType>
                    <PrecisionType>DigitsAfterDecimal</PrecisionType>
                    <PrecisionDigits>2</PrecisionDigits>
                    <ConversionSupport>None</ConversionSupport>
                </Parameter>
                <Parameter id="PeakWidth">
                    <DisplayName>Peak width:</DisplayName>
                    <Value>0</Value>
                    <Limits>
                        <Minimum type="Inclusive">0</Minimum>
                    </Limits>
                    <XUnits>Unspecified</XUnits>
                    <DataValueType>Unspecified</DataValueType>
                    <PrecisionType>DigitsAfterDecimal</PrecisionType>
                    <PrecisionDigits>2</PrecisionDigits>
                    <ConversionSupport>None</ConversionSupport>
                </Parameter>
                <Parameter id="UseDataScaleFactor">
                    <Value>false</Value>
                </Parameter>
                <Parameter id="TimedEvents">
                    <Value>
                        <ParameterSet usagekey="1" displayName="" assembly="" class="Agilent.MassSpectrometry.DataAnalysis.PSetIntegrationEvent">
                            <Parameters>
                                <Parameter id="IntegrationEvent">
                                    <Value>
                                        <IntegrationEvent>BaselineNow</IntegrationEvent>
                                        <IsTimedEvent>True</IsTimedEvent>
                                        <IsUsed>True</IsUsed>
                                        <IntegrationEventValue>
                                            <Parameter>
                                                <Value>true</Value>
                                            </Parameter>
                                        </IntegrationEventValue>
                                    </Value>
                                    <Default>
                                        <IntegrationEvent>BaselineNow</IntegrationEvent>
                                        <IsTimedEvent>False</IsTimedEvent>
                                        <IsUsed>True</IsUsed>
                                        <IntegrationEventValue>
                                            <Parameter>
                                                <Value>true</Value>
                                            </Parameter>
                                        </IntegrationEventValue>
                                    </Default>
                                </Parameter>
                                <Parameter id="Time">
                                    <Value>0</Value>
                                    <Limits>
                                        <Minimum type="Inclusive">0</Minimum>
                                    </Limits>
                                    <XUnits>Minutes</XUnits>
                                    <DataValueType>Unspecified</DataValueType>
                                    <PrecisionType>DigitsAfterDecimal</PrecisionType>
                                    <PrecisionDigits>3</PrecisionDigits>
                                    <ConversionSupport>PrecisionOnly</ConversionSupport>
                                </Parameter>
                            </Parameters>
                        </ParameterSet>
                    </Value>
                </Parameter>
            </Parameters>
        </ParameterSet>
        <ParameterSet usagekey="MSMSChromPeakFilters" displayName="MS/MS Chromatogram peak filter settings" assembly="" class="Agilent.MassSpectrometry.DataAnalysis.PSetChromPeakFilter">
            <Parameters>
                <Parameter id="PeakFilter">
                    <Value>PeakAreaPctThreshold</Value>
                </Parameter>
                <Parameter id="PeakAreaAbsThreshold">
                    <DisplayName>Peak area (counts) &gt;=  </DisplayName>
                    <Value>10000</Value>
                    <Limits>
                        <Minimum type="Inclusive">0</Minimum>
                    </Limits>
                    <XUnits>Abundance</XUnits>
                    <DataValueType>Response</DataValueType>
                    <PrecisionType>DigitsAfterDecimal</PrecisionType>
                    <PrecisionDigits>0</PrecisionDigits>
                    <ConversionSupport>None</ConversionSupport>
                </Parameter>
                <Parameter id="PeakAreaPctUnits">
                    <DisplayName>Peak area (%) &gt;= </DisplayName>
                    <Value>1</Value>
                    <Limits>
                        <Minimum type="Inclusive">0</Minimum>
                        <Maximum type="Inclusive">100</Maximum>
                    </Limits>
                    <XUnits>Abundance</XUnits>
                    <DataValueType>Response</DataValueType>
                    <PrecisionType>DigitsAfterDecimal</PrecisionType>
                    <PrecisionDigits>3</PrecisionDigits>
                    <ConversionSupport>None</ConversionSupport>
                </Parameter>
                <Parameter id="PeakHeightAbsThreshold">
                    <DisplayName>Peak height (counts) &gt;= </DisplayName>
                    <Value>10000</Value>
                    <Limits>
                        <Minimum type="Inclusive">0</Minimum>
                    </Limits>
                    <XUnits>Abundance</XUnits>
                    <DataValueType>Response</DataValueType>
                    <PrecisionType>DigitsAfterDecimal</PrecisionType>
                    <PrecisionDigits>0</PrecisionDigits>
                    <ConversionSupport>None</ConversionSupport>
                </Parameter>
                <Parameter id="PeakHeightPctThreshold">
                    <DisplayName>Peak height (%) &gt;= </DisplayName>
                    <Value>5</Value>
                    <Limits>
                        <Minimum type="Inclusive">0</Minimum>
                        <Maximum type="Inclusive">100</Maximum>
                    </Limits>
                    <XUnits>Abundance</XUnits>
                    <DataValueType>Response</DataValueType>
                    <PrecisionType>DigitsAfterDecimal</PrecisionType>
                    <PrecisionDigits>3</PrecisionDigits>
                    <ConversionSupport>None</ConversionSupport>
                </Parameter>
                <Parameter id="MaximumPeakCount">
                    <DisplayName>Limit to largest:</DisplayName>
                    <Value>100</Value>
                    <Limits>
                        <Minimum type="Exclusive">0</Minimum>
                    </Limits>
                    <XUnits>Unspecified</XUnits>
                    <DataValueType>Unspecified</DataValueType>
                    <PrecisionType>DigitsAfterDecimal</PrecisionType>
                    <PrecisionDigits>0</PrecisionDigits>
                    <ConversionSupport>None</ConversionSupport>
                </Parameter>
                <Parameter id="DisplayThreshold">
                    <Value>0</Value>
                    <Limits>
                        <Minimum type="Inclusive">0</Minimum>
                    </Limits>
                    <XUnits>Abundance</XUnits>
                    <DataValueType>Response</DataValueType>
                    <PrecisionType>DigitsAfterDecimal</PrecisionType>
                    <PrecisionDigits>2</PrecisionDigits>
                    <ConversionSupport>None</ConversionSupport>
                </Parameter>
                <Parameter id="SNRThreshold">
                    <Value>30</Value>
                    <Limits>
                        <Minimum type="Inclusive">0</Minimum>
                    </Limits>
                    <XUnits>Unspecified</XUnits>
                    <DataValueType>Unspecified</DataValueType>
                    <PrecisionType>DigitsAfterDecimal</PrecisionType>
                    <PrecisionDigits>1</PrecisionDigits>
                    <ConversionSupport>None</ConversionSupport>
                </Parameter>
                <Parameter id="InterimSumObjectCount">
                    <Value>1</Value>
                    <Limits>
                        <Minimum type="Inclusive">1</Minimum>
                    </Limits>
                    <XUnits>Unspecified</XUnits>
                    <DataValueType>Unspecified</DataValueType>
                    <PrecisionType>DigitsAfterDecimal</PrecisionType>
                    <PrecisionDigits>0</PrecisionDigits>
                    <ConversionSupport>None</ConversionSupport>
                </Parameter>
                <Parameter id="FilterOnHeight">
                    <Value>false</Value>
                </Parameter>
                <Parameter id="PerformFragmentAnnotation">
                    <DisplayName>Annotate fragment spectrum peaks with formulas</DisplayName>
                    <Value>false</Value>
                </Parameter>
                <Parameter id="PerformFormulaAnnotationForNonFragments">
                    <DisplayName>Generate formulas for non-fragment (unknown) ions</DisplayName>
                    <Value>false</Value>
                </Parameter>
            </Parameters>
            <AllowHeightFilters>true</AllowHeightFilters>
            <AllowAreaFilters>true</AllowAreaFilters>
            <UsedForFragmentFormulaAnnotation>false</UsedForFragmentFormulaAnnotation>
        </ParameterSet>
        <ParameterSet usagekey="UVIntegratorChoice" displayName="UV Integrator selection" assembly="" class="Agilent.MassSpectrometry.DataAnalysis.PSetIntegratorSelection">
            <Parameters>
                <Parameter id="IntegratorAlgorithm">
                    <DisplayName>Integrator Selection</DisplayName>
                    <Value>Agile2</Value>
                </Parameter>
            </Parameters>
        </ParameterSet>
        <ParameterSet usagekey="UVRTEIntegration" displayName="UV General integrator settings" assembly="" class="Agilent.MassSpectrometry.DataAnalysis.PSetRTEIntegrator">
            <Parameters>
                <Parameter id="DataPointSampling">
                    <DisplayName>Point sampling:</DisplayName>
                    <Value>1</Value>
                    <Limits>
                        <Minimum type="Inclusive">1</Minimum>
                        <Maximum type="Inclusive">9</Maximum>
                    </Limits>
                    <XUnits>Unspecified</XUnits>
                    <DataValueType>Unspecified</DataValueType>
                    <PrecisionType>DigitsAfterDecimal</PrecisionType>
                    <PrecisionDigits>0</PrecisionDigits>
                    <ConversionSupport>None</ConversionSupport>
                </Parameter>
                <Parameter id="Smoothing">
                    <DisplayName>Smoothing</DisplayName>
                    <Value>false</Value>
                </Parameter>
                <Parameter id="DetectionFiltering">
                    <DisplayName>Filtering:</DisplayName>
                    <Value>FivePoint</Value>
                </Parameter>
                <Parameter id="StartThreshold">
                    <DisplayName>Start threshold:</DisplayName>
                    <Value>0.2</Value>
                    <Limits>
                        <Minimum type="Inclusive">0.001</Minimum>
                        <Maximum type="Inclusive">100</Maximum>
                    </Limits>
                    <XUnits>Unspecified</XUnits>
                    <DataValueType>Unspecified</DataValueType>
                    <PrecisionType>DigitsAfterDecimal</PrecisionType>
                    <PrecisionDigits>3</PrecisionDigits>
                    <ConversionSupport>None</ConversionSupport>
                </Parameter>
                <Parameter id="StopThreshold">
                    <DisplayName>Stop threshold:</DisplayName>
                    <Value>0</Value>
                    <Limits>
                        <Minimum type="Inclusive">0</Minimum>
                        <Maximum type="Inclusive">100</Maximum>
                    </Limits>
                    <XUnits>Unspecified</XUnits>
                    <DataValueType>Unspecified</DataValueType>
                    <PrecisionType>DigitsAfterDecimal</PrecisionType>
                    <PrecisionDigits>1</PrecisionDigits>
                    <ConversionSupport>None</ConversionSupport>
                </Parameter>
                <Parameter id="PeakLocation">
                    <DisplayName>Peak location:</DisplayName>
                    <Value>Top</Value>
                </Parameter>
                <Parameter id="BaselineReset">
                    <DisplayName>Baseline reset &gt;</DisplayName>
                    <Value>5</Value>
                    <Limits>
                        <Minimum type="Inclusive">0</Minimum>
                        <Maximum type="Inclusive">500</Maximum>
                    </Limits>
                    <XUnits>Unspecified</XUnits>
                    <DataValueType>Unspecified</DataValueType>
                    <PrecisionType>DigitsAfterDecimal</PrecisionType>
                    <PrecisionDigits>0</PrecisionDigits>
                    <ConversionSupport>None</ConversionSupport>
                </Parameter>
                <Parameter id="BaselineValley">
                    <DisplayName>If either edge &lt;</DisplayName>
                    <Value>100</Value>
                    <Limits>
                        <Minimum type="Inclusive">1</Minimum>
                        <Maximum type="Inclusive">100</Maximum>
                    </Limits>
                    <XUnits>Unspecified</XUnits>
                    <DataValueType>Unspecified</DataValueType>
                    <PrecisionType>DigitsAfterDecimal</PrecisionType>
                    <PrecisionDigits>0</PrecisionDigits>
                    <ConversionSupport>None</ConversionSupport>
                </Parameter>
                <Parameter id="BaselinePreference">
                    <DisplayName>Baseline Preference</DisplayName>
                    <Value>Tangent</Value>
                </Parameter>
            </Parameters>
        </ParameterSet>
        <ParameterSet usagekey="UVChemStationIntegration" displayName="UV ChemStation Integration settings" assembly="" class="Agilent.MassSpectrometry.DataAnalysis.PSetChemStationIntegratorSettings">
            <Parameters>
                <Parameter id="TangentSkimMode">
                    <DisplayName>Tangent skim mode:</DisplayName>
                    <Value>Standard</Value>
                </Parameter>
                <Parameter id="BaselineCorrection">
                    <DisplayName>Baseline correction mode:</DisplayName>
                    <Value>Classical</Value>
                </Parameter>
                <Parameter id="FrontSkimHeightRatio">
                    <DisplayName>Front skim height ratio:</DisplayName>
                    <Value>0</Value>
                    <Limits>
                        <Minimum type="Inclusive">0</Minimum>
                    </Limits>
                    <XUnits>Unspecified</XUnits>
                    <DataValueType>Unspecified</DataValueType>
                    <PrecisionType>DigitsAfterDecimal</PrecisionType>
                    <PrecisionDigits>2</PrecisionDigits>
                    <ConversionSupport>None</ConversionSupport>
                </Parameter>
                <Parameter id="TailSkimHeightRatio">
                    <DisplayName>Tail skim height ratio:</DisplayName>
                    <Value>0</Value>
                    <Limits>
                        <Minimum type="Inclusive">0</Minimum>
                    </Limits>
                    <XUnits>Unspecified</XUnits>
                    <DataValueType>Unspecified</DataValueType>
                    <PrecisionType>DigitsAfterDecimal</PrecisionType>
                    <PrecisionDigits>2</PrecisionDigits>
                    <ConversionSupport>None</ConversionSupport>
                </Parameter>
                <Parameter id="SkimValleyRatio">
                    <DisplayName>Skim valley ratio:</DisplayName>
                    <Value>20</Value>
                    <Limits>
                        <Minimum type="Inclusive">0</Minimum>
                    </Limits>
                    <XUnits>Unspecified</XUnits>
                    <DataValueType>Unspecified</DataValueType>
                    <PrecisionType>DigitsAfterDecimal</PrecisionType>
                    <PrecisionDigits>2</PrecisionDigits>
                    <ConversionSupport>None</ConversionSupport>
                </Parameter>
                <Parameter id="PeakToValleyRatio">
                    <DisplayName>Peak-to-Valley ratio:</DisplayName>
                    <Value>500</Value>
                    <Limits>
                        <Minimum type="Inclusive">0</Minimum>
                    </Limits>
                    <XUnits>Unspecified</XUnits>
                    <DataValueType>Unspecified</DataValueType>
                    <PrecisionType>DigitsAfterDecimal</PrecisionType>
                    <PrecisionDigits>2</PrecisionDigits>
                    <ConversionSupport>None</ConversionSupport>
                </Parameter>
                <Parameter id="InitialEventsTable">
                    <Value>
                        <ParameterSet usagekey="" displayName="" assembly="" class="Agilent.MassSpectrometry.DataAnalysis.PSetIntegrationEvent">
                            <Parameters>
                                <Parameter id="IntegrationEvent">
                                    <Value>
                                        <IntegrationEvent>SlopeSensitivity</IntegrationEvent>
                                        <IsTimedEvent>False</IsTimedEvent>
                                        <IsUsed>True</IsUsed>
                                        <IntegrationEventValue>
                                            <Parameter>
                                                <Value>5</Value>
                                                <Limits>
                                                    <Minimum type="Inclusive">0</Minimum>
                                                </Limits>
                                                <XUnits>Unspecified</XUnits>
                                                <DataValueType>Unspecified</DataValueType>
                                                <PrecisionType>DigitsAfterDecimal</PrecisionType>
                                                <PrecisionDigits>2</PrecisionDigits>
                                                <ConversionSupport>None</ConversionSupport>
                                            </Parameter>
                                        </IntegrationEventValue>
                                    </Value>
                                    <Default>
                                        <IntegrationEvent>BaselineNow</IntegrationEvent>
                                        <IsTimedEvent>False</IsTimedEvent>
                                        <IsUsed>True</IsUsed>
                                        <IntegrationEventValue>
                                            <Parameter>
                                                <Value>true</Value>
                                            </Parameter>
                                        </IntegrationEventValue>
                                    </Default>
                                </Parameter>
                                <Parameter id="Time">
                                    <Value>0</Value>
                                    <Limits>
                                        <Minimum type="Inclusive">0</Minimum>
                                    </Limits>
                                    <XUnits>Minutes</XUnits>
                                    <DataValueType>Unspecified</DataValueType>
                                    <PrecisionType>DigitsAfterDecimal</PrecisionType>
                                    <PrecisionDigits>3</PrecisionDigits>
                                    <ConversionSupport>PrecisionOnly</ConversionSupport>
                                </Parameter>
                            </Parameters>
                        </ParameterSet>
                        <ParameterSet usagekey="" displayName="" assembly="" class="Agilent.MassSpectrometry.DataAnalysis.PSetIntegrationEvent">
                            <Parameters>
                                <Parameter id="IntegrationEvent">
                                    <Value>
                                        <IntegrationEvent>PeakWidth</IntegrationEvent>
                                        <IsTimedEvent>False</IsTimedEvent>
                                        <IsUsed>True</IsUsed>
                                        <IntegrationEventValue>
                                            <Parameter>
                                                <Value>0.05</Value>
                                                <Limits>
                                                    <Minimum type="Inclusive">0</Minimum>
                                                </Limits>
                                                <XUnits>Unspecified</XUnits>
                                                <DataValueType>Unspecified</DataValueType>
                                                <PrecisionType>DigitsAfterDecimal</PrecisionType>
                                                <PrecisionDigits>2</PrecisionDigits>
                                                <ConversionSupport>None</ConversionSupport>
                                            </Parameter>
                                        </IntegrationEventValue>
                                    </Value>
                                    <Default>
                                        <IntegrationEvent>BaselineNow</IntegrationEvent>
                                        <IsTimedEvent>False</IsTimedEvent>
                                        <IsUsed>True</IsUsed>
                                        <IntegrationEventValue>
                                            <Parameter>
                                                <Value>true</Value>
                                            </Parameter>
                                        </IntegrationEventValue>
                                    </Default>
                                </Parameter>
                                <Parameter id="Time">
                                    <Value>0</Value>
                                    <Limits>
                                        <Minimum type="Inclusive">0</Minimum>
                                    </Limits>
                                    <XUnits>Minutes</XUnits>
                                    <DataValueType>Unspecified</DataValueType>
                                    <PrecisionType>DigitsAfterDecimal</PrecisionType>
                                    <PrecisionDigits>3</PrecisionDigits>
                                    <ConversionSupport>PrecisionOnly</ConversionSupport>
                                </Parameter>
                            </Parameters>
                        </ParameterSet>
                        <ParameterSet usagekey="" displayName="" assembly="" class="Agilent.MassSpectrometry.DataAnalysis.PSetIntegrationEvent">
                            <Parameters>
                                <Parameter id="IntegrationEvent">
                                    <Value>
                                        <IntegrationEvent>AreaReject</IntegrationEvent>
                                        <IsTimedEvent>False</IsTimedEvent>
                                        <IsUsed>True</IsUsed>
                                        <IntegrationEventValue>
                                            <Parameter>
                                                <Value>5</Value>
                                                <Limits>
                                                    <Minimum type="Inclusive">-1.79769313486232E+308</Minimum>
                                                </Limits>
                                                <XUnits>Unspecified</XUnits>
                                                <DataValueType>Unspecified</DataValueType>
                                                <PrecisionType>DigitsAfterDecimal</PrecisionType>
                                                <PrecisionDigits>2</PrecisionDigits>
                                                <ConversionSupport>None</ConversionSupport>
                                            </Parameter>
                                        </IntegrationEventValue>
                                    </Value>
                                    <Default>
                                        <IntegrationEvent>BaselineNow</IntegrationEvent>
                                        <IsTimedEvent>False</IsTimedEvent>
                                        <IsUsed>True</IsUsed>
                                        <IntegrationEventValue>
                                            <Parameter>
                                                <Value>true</Value>
                                            </Parameter>
                                        </IntegrationEventValue>
                                    </Default>
                                </Parameter>
                                <Parameter id="Time">
                                    <Value>0</Value>
                                    <Limits>
                                        <Minimum type="Inclusive">0</Minimum>
                                    </Limits>
                                    <XUnits>Minutes</XUnits>
                                    <DataValueType>Unspecified</DataValueType>
                                    <PrecisionType>DigitsAfterDecimal</PrecisionType>
                                    <PrecisionDigits>3</PrecisionDigits>
                                    <ConversionSupport>PrecisionOnly</ConversionSupport>
                                </Parameter>
                            </Parameters>
                        </ParameterSet>
                        <ParameterSet usagekey="" displayName="" assembly="" class="Agilent.MassSpectrometry.DataAnalysis.PSetIntegrationEvent">
                            <Parameters>
                                <Parameter id="IntegrationEvent">
                                    <Value>
                                        <IntegrationEvent>HeightReject</IntegrationEvent>
                                        <IsTimedEvent>False</IsTimedEvent>
                                        <IsUsed>True</IsUsed>
                                        <IntegrationEventValue>
                                            <Parameter>
                                                <Value>1</Value>
                                                <Limits>
                                                    <Minimum type="Inclusive">-1.79769313486232E+308</Minimum>
                                                </Limits>
                                                <XUnits>Unspecified</XUnits>
                                                <DataValueType>Unspecified</DataValueType>
                                                <PrecisionType>DigitsAfterDecimal</PrecisionType>
                                                <PrecisionDigits>2</PrecisionDigits>
                                                <ConversionSupport>None</ConversionSupport>
                                            </Parameter>
                                        </IntegrationEventValue>
                                    </Value>
                                    <Default>
                                        <IntegrationEvent>BaselineNow</IntegrationEvent>
                                        <IsTimedEvent>False</IsTimedEvent>
                                        <IsUsed>True</IsUsed>
                                        <IntegrationEventValue>
                                            <Parameter>
                                                <Value>true</Value>
                                            </Parameter>
                                        </IntegrationEventValue>
                                    </Default>
                                </Parameter>
                                <Parameter id="Time">
                                    <Value>0</Value>
                                    <Limits>
                                        <Minimum type="Inclusive">0</Minimum>
                                    </Limits>
                                    <XUnits>Minutes</XUnits>
                                    <DataValueType>Unspecified</DataValueType>
                                    <PrecisionType>DigitsAfterDecimal</PrecisionType>
                                    <PrecisionDigits>3</PrecisionDigits>
                                    <ConversionSupport>PrecisionOnly</ConversionSupport>
                                </Parameter>
                            </Parameters>
                        </ParameterSet>
                        <ParameterSet usagekey="" displayName="" assembly="" class="Agilent.MassSpectrometry.DataAnalysis.PSetIntegrationEvent">
                            <Parameters>
                                <Parameter id="IntegrationEvent">
                                    <Value>
                                        <IntegrationEvent>ShouldersMode</IntegrationEvent>
                                        <IsTimedEvent>False</IsTimedEvent>
                                        <IsUsed>True</IsUsed>
                                        <IntegrationEventValue>
                                            <Parameter>
                                                <Value>OFF</Value>
                                            </Parameter>
                                        </IntegrationEventValue>
                                    </Value>
                                    <Default>
                                        <IntegrationEvent>BaselineNow</IntegrationEvent>
                                        <IsTimedEvent>False</IsTimedEvent>
                                        <IsUsed>True</IsUsed>
                                        <IntegrationEventValue>
                                            <Parameter>
                                                <Value>true</Value>
                                            </Parameter>
                                        </IntegrationEventValue>
                                    </Default>
                                </Parameter>
                                <Parameter id="Time">
                                    <Value>0</Value>
                                    <Limits>
                                        <Minimum type="Inclusive">0</Minimum>
                                    </Limits>
                                    <XUnits>Minutes</XUnits>
                                    <DataValueType>Unspecified</DataValueType>
                                    <PrecisionType>DigitsAfterDecimal</PrecisionType>
                                    <PrecisionDigits>3</PrecisionDigits>
                                    <ConversionSupport>PrecisionOnly</ConversionSupport>
                                </Parameter>
                            </Parameters>
                        </ParameterSet>
                    </Value>
                </Parameter>
                <Parameter id="TimedEventsTable">
                    <Value>
                        <ParameterSet usagekey="0" displayName="" assembly="" class="Agilent.MassSpectrometry.DataAnalysis.PSetIntegrationEvent">
                            <Parameters>
                                <Parameter id="IntegrationEvent">
                                    <Value>
                                        <IntegrationEvent>BaselineNow</IntegrationEvent>
                                        <IsTimedEvent>True</IsTimedEvent>
                                        <IsUsed>True</IsUsed>
                                        <IntegrationEventValue>
                                            <Parameter>
                                                <Value>true</Value>
                                            </Parameter>
                                        </IntegrationEventValue>
                                    </Value>
                                    <Default>
                                        <IntegrationEvent>BaselineNow</IntegrationEvent>
                                        <IsTimedEvent>False</IsTimedEvent>
                                        <IsUsed>True</IsUsed>
                                        <IntegrationEventValue>
                                            <Parameter>
                                                <Value>true</Value>
                                            </Parameter>
                                        </IntegrationEventValue>
                                    </Default>
                                </Parameter>
                                <Parameter id="Time">
                                    <Value>0</Value>
                                    <Limits>
                                        <Minimum type="Inclusive">0</Minimum>
                                    </Limits>
                                    <XUnits>Minutes</XUnits>
                                    <DataValueType>Unspecified</DataValueType>
                                    <PrecisionType>DigitsAfterDecimal</PrecisionType>
                                    <PrecisionDigits>3</PrecisionDigits>
                                    <ConversionSupport>PrecisionOnly</ConversionSupport>
                                </Parameter>
                            </Parameters>
                        </ParameterSet>
                    </Value>
                </Parameter>
            </Parameters>
        </ParameterSet>
        <ParameterSet usagekey="UVChromPeakFilters" displayName="UV Chromatogram peak filter settings" assembly="" class="Agilent.MassSpectrometry.DataAnalysis.PSetChromPeakFilter">
            <Parameters>
                <Parameter id="PeakFilter">
                    <Value>PeakAreaPctThreshold</Value>
                </Parameter>
                <Parameter id="PeakAreaAbsThreshold">
                    <DisplayName>Peak area (counts) &gt;=  </DisplayName>
                    <Value>10000</Value>
                    <Limits>
                        <Minimum type="Inclusive">0</Minimum>
                    </Limits>
                    <XUnits>Abundance</XUnits>
                    <DataValueType>Response</DataValueType>
                    <PrecisionType>DigitsAfterDecimal</PrecisionType>
                    <PrecisionDigits>0</PrecisionDigits>
                    <ConversionSupport>None</ConversionSupport>
                </Parameter>
                <Parameter id="PeakAreaPctUnits">
                    <DisplayName>Peak area (%) &gt;= </DisplayName>
                    <Value>1</Value>
                    <Limits>
                        <Minimum type="Inclusive">0</Minimum>
                        <Maximum type="Inclusive">100</Maximum>
                    </Limits>
                    <XUnits>Abundance</XUnits>
                    <DataValueType>Response</DataValueType>
                    <PrecisionType>DigitsAfterDecimal</PrecisionType>
                    <PrecisionDigits>3</PrecisionDigits>
                    <ConversionSupport>None</ConversionSupport>
                </Parameter>
                <Parameter id="PeakHeightAbsThreshold">
                    <DisplayName>Peak height (counts) &gt;= </DisplayName>
                    <Value>10000</Value>
                    <Limits>
                        <Minimum type="Inclusive">0</Minimum>
                    </Limits>
                    <XUnits>Abundance</XUnits>
                    <DataValueType>Response</DataValueType>
                    <PrecisionType>DigitsAfterDecimal</PrecisionType>
                    <PrecisionDigits>0</PrecisionDigits>
                    <ConversionSupport>None</ConversionSupport>
                </Parameter>
                <Parameter id="PeakHeightPctThreshold">
                    <DisplayName>Peak height (%) &gt;= </DisplayName>
                    <Value>5</Value>
                    <Limits>
                        <Minimum type="Inclusive">0</Minimum>
                        <Maximum type="Inclusive">100</Maximum>
                    </Limits>
                    <XUnits>Abundance</XUnits>
                    <DataValueType>Response</DataValueType>
                    <PrecisionType>DigitsAfterDecimal</PrecisionType>
                    <PrecisionDigits>3</PrecisionDigits>
                    <ConversionSupport>None</ConversionSupport>
                </Parameter>
                <Parameter id="MaximumPeakCount">
                    <DisplayName>Limit to largest:</DisplayName>
                    <Value>100</Value>
                    <Limits>
                        <Minimum type="Exclusive">0</Minimum>
                    </Limits>
                    <XUnits>Unspecified</XUnits>
                    <DataValueType>Unspecified</DataValueType>
                    <PrecisionType>DigitsAfterDecimal</PrecisionType>
                    <PrecisionDigits>0</PrecisionDigits>
                    <ConversionSupport>None</ConversionSupport>
                </Parameter>
                <Parameter id="DisplayThreshold">
                    <Value>0</Value>
                    <Limits>
                        <Minimum type="Inclusive">0</Minimum>
                    </Limits>
                    <XUnits>Abundance</XUnits>
                    <DataValueType>Response</DataValueType>
                    <PrecisionType>DigitsAfterDecimal</PrecisionType>
                    <PrecisionDigits>2</PrecisionDigits>
                    <ConversionSupport>None</ConversionSupport>
                </Parameter>
                <Parameter id="SNRThreshold">
                    <Value>30</Value>
                    <Limits>
                        <Minimum type="Inclusive">0</Minimum>
                    </Limits>
                    <XUnits>Unspecified</XUnits>
                    <DataValueType>Unspecified</DataValueType>
                    <PrecisionType>DigitsAfterDecimal</PrecisionType>
                    <PrecisionDigits>1</PrecisionDigits>
                    <ConversionSupport>None</ConversionSupport>
                </Parameter>
                <Parameter id="InterimSumObjectCount">
                    <Value>1</Value>
                    <Limits>
                        <Minimum type="Inclusive">1</Minimum>
                    </Limits>
                    <XUnits>Unspecified</XUnits>
                    <DataValueType>Unspecified</DataValueType>
                    <PrecisionType>DigitsAfterDecimal</PrecisionType>
                    <PrecisionDigits>0</PrecisionDigits>
                    <ConversionSupport>None</ConversionSupport>
                </Parameter>
                <Parameter id="FilterOnHeight">
                    <Value>false</Value>
                </Parameter>
                <Parameter id="PerformFragmentAnnotation">
                    <DisplayName>Annotate fragment spectrum peaks with formulas</DisplayName>
                    <Value>false</Value>
                </Parameter>
                <Parameter id="PerformFormulaAnnotationForNonFragments">
                    <DisplayName>Generate formulas for non-fragment (unknown) ions</DisplayName>
                    <Value>false</Value>
                </Parameter>
            </Parameters>
            <AllowHeightFilters>true</AllowHeightFilters>
            <AllowAreaFilters>true</AllowAreaFilters>
            <UsedForFragmentFormulaAnnotation>false</UsedForFragmentFormulaAnnotation>
        </ParameterSet>
        <ParameterSet usagekey="UVGenieIntegratorParameterSet" displayName="UV Universal integrator settings" assembly="" class="Agilent.MassSpectrometry.DataAnalysis.PSetGenieIntegratorSettings">
            <Parameters>
                <Parameter id="ShoulderDetection">
                    <DisplayName>Shoulder detection</DisplayName>
                    <Value>OFF</Value>
                </Parameter>
                <Parameter id="Threshold">
                    <DisplayName>Threshold:</DisplayName>
                    <Value>0</Value>
                    <Limits>
                        <Minimum type="Inclusive">0</Minimum>
                    </Limits>
                    <XUnits>Unspecified</XUnits>
                    <DataValueType>Unspecified</DataValueType>
                    <PrecisionType>DigitsAfterDecimal</PrecisionType>
                    <PrecisionDigits>2</PrecisionDigits>
                    <ConversionSupport>None</ConversionSupport>
                </Parameter>
                <Parameter id="AreaReject">
                    <DisplayName>Area reject:</DisplayName>
                    <Value>0</Value>
                    <Limits>
                        <Minimum type="Inclusive">0</Minimum>
                    </Limits>
                    <XUnits>Unspecified</XUnits>
                    <DataValueType>Unspecified</DataValueType>
                    <PrecisionType>DigitsAfterDecimal</PrecisionType>
                    <PrecisionDigits>2</PrecisionDigits>
                    <ConversionSupport>None</ConversionSupport>
                </Parameter>
                <Parameter id="PeakWidth">
                    <DisplayName>Peak width:</DisplayName>
                    <Value>0</Value>
                    <Limits>
                        <Minimum type="Inclusive">0</Minimum>
                    </Limits>
                    <XUnits>Unspecified</XUnits>
                    <DataValueType>Unspecified</DataValueType>
                    <PrecisionType>DigitsAfterDecimal</PrecisionType>
                    <PrecisionDigits>2</PrecisionDigits>
                    <ConversionSupport>None</ConversionSupport>
                </Parameter>
                <Parameter id="UseDataScaleFactor">
                    <Value>false</Value>
                </Parameter>
                <Parameter id="TimedEvents">
                    <Value>
                        <ParameterSet usagekey="1" displayName="" assembly="" class="Agilent.MassSpectrometry.DataAnalysis.PSetIntegrationEvent">
                            <Parameters>
                                <Parameter id="IntegrationEvent">
                                    <Value>
                                        <IntegrationEvent>BaselineNow</IntegrationEvent>
                                        <IsTimedEvent>True</IsTimedEvent>
                                        <IsUsed>True</IsUsed>
                                        <IntegrationEventValue>
                                            <Parameter>
                                                <Value>true</Value>
                                            </Parameter>
                                        </IntegrationEventValue>
                                    </Value>
                                    <Default>
                                        <IntegrationEvent>BaselineNow</IntegrationEvent>
                                        <IsTimedEvent>False</IsTimedEvent>
                                        <IsUsed>True</IsUsed>
                                        <IntegrationEventValue>
                                            <Parameter>
                                                <Value>true</Value>
                                            </Parameter>
                                        </IntegrationEventValue>
                                    </Default>
                                </Parameter>
                                <Parameter id="Time">
                                    <Value>0</Value>
                                    <Limits>
                                        <Minimum type="Inclusive">0</Minimum>
                                    </Limits>
                                    <XUnits>Minutes</XUnits>
                                    <DataValueType>Unspecified</DataValueType>
                                    <PrecisionType>DigitsAfterDecimal</PrecisionType>
                                    <PrecisionDigits>3</PrecisionDigits>
                                    <ConversionSupport>PrecisionOnly</ConversionSupport>
                                </Parameter>
                            </Parameters>
                        </ParameterSet>
                    </Value>
                </Parameter>
            </Parameters>
        </ParameterSet>
        <ParameterSet usagekey="UVSystemSuitability" displayName="UV System Suitability" assembly="" class="Agilent.MassSpectrometry.DataAnalysis.PSetSystemSuitability">
            <Parameters>
                <Parameter id="EnableSuitabilityCalculation">
                    <DisplayName>Enable system suitability calculations</DisplayName>
                    <Value>false</Value>
                </Parameter>
                <Parameter id="PharmacopoeiaType">
                    <DisplayName>Pharmacopoeia:</DisplayName>
                    <Value>USP</Value>
                </Parameter>
                <Parameter id="ColumnVoidTime">
                    <DisplayName>Column void time:</DisplayName>
                    <Value>0</Value>
                    <Limits>
                        <Minimum type="Inclusive">0</Minimum>
                    </Limits>
                    <XUnits>Minutes</XUnits>
                    <DataValueType>Unspecified</DataValueType>
                    <PrecisionType>DigitsAfterDecimal</PrecisionType>
                    <PrecisionDigits>1</PrecisionDigits>
                    <ConversionSupport>None</ConversionSupport>
                </Parameter>
                <Parameter id="ColumnLengthUnit">
                    <DisplayName>Column length unit:</DisplayName>
                    <Value>Centimeters</Value>
                </Parameter>
                <Parameter id="ColumnLength">
                    <DisplayName>Column length:</DisplayName>
                    <Value>0</Value>
                    <Limits>
                        <Minimum type="Inclusive">0</Minimum>
                    </Limits>
                    <XUnits>Centimeters</XUnits>
                    <DataValueType>Unspecified</DataValueType>
                    <PrecisionType>DigitsAfterDecimal</PrecisionType>
                    <PrecisionDigits>1</PrecisionDigits>
                    <ConversionSupport>UnitsAndPrecision</ConversionSupport>
                </Parameter>
            </Parameters>
        </ParameterSet>
        <ParameterSet usagekey="OtherIntegratorChoice" displayName="Other Integrator selection" assembly="" class="Agilent.MassSpectrometry.DataAnalysis.PSetIntegratorSelection">
            <Parameters>
                <Parameter id="IntegratorAlgorithm">
                    <DisplayName>Integrator Selection</DisplayName>
                    <Value>Agile2</Value>
                </Parameter>
            </Parameters>
        </ParameterSet>
        <ParameterSet usagekey="OtherRTEIntegration" displayName="Other General integrator settings" assembly="" class="Agilent.MassSpectrometry.DataAnalysis.PSetRTEIntegrator">
            <Parameters>
                <Parameter id="DataPointSampling">
                    <DisplayName>Point sampling:</DisplayName>
                    <Value>1</Value>
                    <Limits>
                        <Minimum type="Inclusive">1</Minimum>
                        <Maximum type="Inclusive">9</Maximum>
                    </Limits>
                    <XUnits>Unspecified</XUnits>
                    <DataValueType>Unspecified</DataValueType>
                    <PrecisionType>DigitsAfterDecimal</PrecisionType>
                    <PrecisionDigits>0</PrecisionDigits>
                    <ConversionSupport>None</ConversionSupport>
                </Parameter>
                <Parameter id="Smoothing">
                    <DisplayName>Smoothing</DisplayName>
                    <Value>false</Value>
                </Parameter>
                <Parameter id="DetectionFiltering">
                    <DisplayName>Filtering:</DisplayName>
                    <Value>FivePoint</Value>
                </Parameter>
                <Parameter id="StartThreshold">
                    <DisplayName>Start threshold:</DisplayName>
                    <Value>0.2</Value>
                    <Limits>
                        <Minimum type="Inclusive">0.001</Minimum>
                        <Maximum type="Inclusive">100</Maximum>
                    </Limits>
                    <XUnits>Unspecified</XUnits>
                    <DataValueType>Unspecified</DataValueType>
                    <PrecisionType>DigitsAfterDecimal</PrecisionType>
                    <PrecisionDigits>3</PrecisionDigits>
                    <ConversionSupport>None</ConversionSupport>
                </Parameter>
                <Parameter id="StopThreshold">
                    <DisplayName>Stop threshold:</DisplayName>
                    <Value>0</Value>
                    <Limits>
                        <Minimum type="Inclusive">0</Minimum>
                        <Maximum type="Inclusive">100</Maximum>
                    </Limits>
                    <XUnits>Unspecified</XUnits>
                    <DataValueType>Unspecified</DataValueType>
                    <PrecisionType>DigitsAfterDecimal</PrecisionType>
                    <PrecisionDigits>1</PrecisionDigits>
                    <ConversionSupport>None</ConversionSupport>
                </Parameter>
                <Parameter id="PeakLocation">
                    <DisplayName>Peak location:</DisplayName>
                    <Value>Top</Value>
                </Parameter>
                <Parameter id="BaselineReset">
                    <DisplayName>Baseline reset &gt;</DisplayName>
                    <Value>5</Value>
                    <Limits>
                        <Minimum type="Inclusive">0</Minimum>
                        <Maximum type="Inclusive">500</Maximum>
                    </Limits>
                    <XUnits>Unspecified</XUnits>
                    <DataValueType>Unspecified</DataValueType>
                    <PrecisionType>DigitsAfterDecimal</PrecisionType>
                    <PrecisionDigits>0</PrecisionDigits>
                    <ConversionSupport>None</ConversionSupport>
                </Parameter>
                <Parameter id="BaselineValley">
                    <DisplayName>If either edge &lt;</DisplayName>
                    <Value>100</Value>
                    <Limits>
                        <Minimum type="Inclusive">1</Minimum>
                        <Maximum type="Inclusive">100</Maximum>
                    </Limits>
                    <XUnits>Unspecified</XUnits>
                    <DataValueType>Unspecified</DataValueType>
                    <PrecisionType>DigitsAfterDecimal</PrecisionType>
                    <PrecisionDigits>0</PrecisionDigits>
                    <ConversionSupport>None</ConversionSupport>
                </Parameter>
                <Parameter id="BaselinePreference">
                    <DisplayName>Baseline Preference</DisplayName>
                    <Value>Tangent</Value>
                </Parameter>
            </Parameters>
        </ParameterSet>
        <ParameterSet usagekey="OtherChemStationIntegration" displayName="Other ChemStation Integration settings" assembly="" class="Agilent.MassSpectrometry.DataAnalysis.PSetChemStationIntegratorSettings">
            <Parameters>
                <Parameter id="TangentSkimMode">
                    <DisplayName>Tangent skim mode:</DisplayName>
                    <Value>Standard</Value>
                </Parameter>
                <Parameter id="BaselineCorrection">
                    <DisplayName>Baseline correction mode:</DisplayName>
                    <Value>Classical</Value>
                </Parameter>
                <Parameter id="FrontSkimHeightRatio">
                    <DisplayName>Front skim height ratio:</DisplayName>
                    <Value>0</Value>
                    <Limits>
                        <Minimum type="Inclusive">0</Minimum>
                    </Limits>
                    <XUnits>Unspecified</XUnits>
                    <DataValueType>Unspecified</DataValueType>
                    <PrecisionType>DigitsAfterDecimal</PrecisionType>
                    <PrecisionDigits>2</PrecisionDigits>
                    <ConversionSupport>None</ConversionSupport>
                </Parameter>
                <Parameter id="TailSkimHeightRatio">
                    <DisplayName>Tail skim height ratio:</DisplayName>
                    <Value>0</Value>
                    <Limits>
                        <Minimum type="Inclusive">0</Minimum>
                    </Limits>
                    <XUnits>Unspecified</XUnits>
                    <DataValueType>Unspecified</DataValueType>
                    <PrecisionType>DigitsAfterDecimal</PrecisionType>
                    <PrecisionDigits>2</PrecisionDigits>
                    <ConversionSupport>None</ConversionSupport>
                </Parameter>
                <Parameter id="SkimValleyRatio">
                    <DisplayName>Skim valley ratio:</DisplayName>
                    <Value>20</Value>
                    <Limits>
                        <Minimum type="Inclusive">0</Minimum>
                    </Limits>
                    <XUnits>Unspecified</XUnits>
                    <DataValueType>Unspecified</DataValueType>
                    <PrecisionType>DigitsAfterDecimal</PrecisionType>
                    <PrecisionDigits>2</PrecisionDigits>
                    <ConversionSupport>None</ConversionSupport>
                </Parameter>
                <Parameter id="PeakToValleyRatio">
                    <DisplayName>Peak-to-Valley ratio:</DisplayName>
                    <Value>500</Value>
                    <Limits>
                        <Minimum type="Inclusive">0</Minimum>
                    </Limits>
                    <XUnits>Unspecified</XUnits>
                    <DataValueType>Unspecified</DataValueType>
                    <PrecisionType>DigitsAfterDecimal</PrecisionType>
                    <PrecisionDigits>2</PrecisionDigits>
                    <ConversionSupport>None</ConversionSupport>
                </Parameter>
                <Parameter id="InitialEventsTable">
                    <Value>
                        <ParameterSet usagekey="" displayName="" assembly="" class="Agilent.MassSpectrometry.DataAnalysis.PSetIntegrationEvent">
                            <Parameters>
                                <Parameter id="IntegrationEvent">
                                    <Value>
                                        <IntegrationEvent>SlopeSensitivity</IntegrationEvent>
                                        <IsTimedEvent>False</IsTimedEvent>
                                        <IsUsed>True</IsUsed>
                                        <IntegrationEventValue>
                                            <Parameter>
                                                <Value>5</Value>
                                                <Limits>
                                                    <Minimum type="Inclusive">0</Minimum>
                                                </Limits>
                                                <XUnits>Unspecified</XUnits>
                                                <DataValueType>Unspecified</DataValueType>
                                                <PrecisionType>DigitsAfterDecimal</PrecisionType>
                                                <PrecisionDigits>2</PrecisionDigits>
                                                <ConversionSupport>None</ConversionSupport>
                                            </Parameter>
                                        </IntegrationEventValue>
                                    </Value>
                                    <Default>
                                        <IntegrationEvent>BaselineNow</IntegrationEvent>
                                        <IsTimedEvent>False</IsTimedEvent>
                                        <IsUsed>True</IsUsed>
                                        <IntegrationEventValue>
                                            <Parameter>
                                                <Value>true</Value>
                                            </Parameter>
                                        </IntegrationEventValue>
                                    </Default>
                                </Parameter>
                                <Parameter id="Time">
                                    <Value>0</Value>
                                    <Limits>
                                        <Minimum type="Inclusive">0</Minimum>
                                    </Limits>
                                    <XUnits>Minutes</XUnits>
                                    <DataValueType>Unspecified</DataValueType>
                                    <PrecisionType>DigitsAfterDecimal</PrecisionType>
                                    <PrecisionDigits>3</PrecisionDigits>
                                    <ConversionSupport>PrecisionOnly</ConversionSupport>
                                </Parameter>
                            </Parameters>
                        </ParameterSet>
                        <ParameterSet usagekey="" displayName="" assembly="" class="Agilent.MassSpectrometry.DataAnalysis.PSetIntegrationEvent">
                            <Parameters>
                                <Parameter id="IntegrationEvent">
                                    <Value>
                                        <IntegrationEvent>PeakWidth</IntegrationEvent>
                                        <IsTimedEvent>False</IsTimedEvent>
                                        <IsUsed>True</IsUsed>
                                        <IntegrationEventValue>
                                            <Parameter>
                                                <Value>0.05</Value>
                                                <Limits>
                                                    <Minimum type="Inclusive">0</Minimum>
                                                </Limits>
                                                <XUnits>Unspecified</XUnits>
                                                <DataValueType>Unspecified</DataValueType>
                                                <PrecisionType>DigitsAfterDecimal</PrecisionType>
                                                <PrecisionDigits>2</PrecisionDigits>
                                                <ConversionSupport>None</ConversionSupport>
                                            </Parameter>
                                        </IntegrationEventValue>
                                    </Value>
                                    <Default>
                                        <IntegrationEvent>BaselineNow</IntegrationEvent>
                                        <IsTimedEvent>False</IsTimedEvent>
                                        <IsUsed>True</IsUsed>
                                        <IntegrationEventValue>
                                            <Parameter>
                                                <Value>true</Value>
                                            </Parameter>
                                        </IntegrationEventValue>
                                    </Default>
                                </Parameter>
                                <Parameter id="Time">
                                    <Value>0</Value>
                                    <Limits>
                                        <Minimum type="Inclusive">0</Minimum>
                                    </Limits>
                                    <XUnits>Minutes</XUnits>
                                    <DataValueType>Unspecified</DataValueType>
                                    <PrecisionType>DigitsAfterDecimal</PrecisionType>
                                    <PrecisionDigits>3</PrecisionDigits>
                                    <ConversionSupport>PrecisionOnly</ConversionSupport>
                                </Parameter>
                            </Parameters>
                        </ParameterSet>
                        <ParameterSet usagekey="" displayName="" assembly="" class="Agilent.MassSpectrometry.DataAnalysis.PSetIntegrationEvent">
                            <Parameters>
                                <Parameter id="IntegrationEvent">
                                    <Value>
                                        <IntegrationEvent>AreaReject</IntegrationEvent>
                                        <IsTimedEvent>False</IsTimedEvent>
                                        <IsUsed>True</IsUsed>
                                        <IntegrationEventValue>
                                            <Parameter>
                                                <Value>5</Value>
                                                <Limits>
                                                    <Minimum type="Inclusive">-1.79769313486232E+308</Minimum>
                                                </Limits>
                                                <XUnits>Unspecified</XUnits>
                                                <DataValueType>Unspecified</DataValueType>
                                                <PrecisionType>DigitsAfterDecimal</PrecisionType>
                                                <PrecisionDigits>2</PrecisionDigits>
                                                <ConversionSupport>None</ConversionSupport>
                                            </Parameter>
                                        </IntegrationEventValue>
                                    </Value>
                                    <Default>
                                        <IntegrationEvent>BaselineNow</IntegrationEvent>
                                        <IsTimedEvent>False</IsTimedEvent>
                                        <IsUsed>True</IsUsed>
                                        <IntegrationEventValue>
                                            <Parameter>
                                                <Value>true</Value>
                                            </Parameter>
                                        </IntegrationEventValue>
                                    </Default>
                                </Parameter>
                                <Parameter id="Time">
                                    <Value>0</Value>
                                    <Limits>
                                        <Minimum type="Inclusive">0</Minimum>
                                    </Limits>
                                    <XUnits>Minutes</XUnits>
                                    <DataValueType>Unspecified</DataValueType>
                                    <PrecisionType>DigitsAfterDecimal</PrecisionType>
                                    <PrecisionDigits>3</PrecisionDigits>
                                    <ConversionSupport>PrecisionOnly</ConversionSupport>
                                </Parameter>
                            </Parameters>
                        </ParameterSet>
                        <ParameterSet usagekey="" displayName="" assembly="" class="Agilent.MassSpectrometry.DataAnalysis.PSetIntegrationEvent">
                            <Parameters>
                                <Parameter id="IntegrationEvent">
                                    <Value>
                                        <IntegrationEvent>HeightReject</IntegrationEvent>
                                        <IsTimedEvent>False</IsTimedEvent>
                                        <IsUsed>True</IsUsed>
                                        <IntegrationEventValue>
                                            <Parameter>
                                                <Value>1</Value>
                                                <Limits>
                                                    <Minimum type="Inclusive">-1.79769313486232E+308</Minimum>
                                                </Limits>
                                                <XUnits>Unspecified</XUnits>
                                                <DataValueType>Unspecified</DataValueType>
                                                <PrecisionType>DigitsAfterDecimal</PrecisionType>
                                                <PrecisionDigits>2</PrecisionDigits>
                                                <ConversionSupport>None</ConversionSupport>
                                            </Parameter>
                                        </IntegrationEventValue>
                                    </Value>
                                    <Default>
                                        <IntegrationEvent>BaselineNow</IntegrationEvent>
                                        <IsTimedEvent>False</IsTimedEvent>
                                        <IsUsed>True</IsUsed>
                                        <IntegrationEventValue>
                                            <Parameter>
                                                <Value>true</Value>
                                            </Parameter>
                                        </IntegrationEventValue>
                                    </Default>
                                </Parameter>
                                <Parameter id="Time">
                                    <Value>0</Value>
                                    <Limits>
                                        <Minimum type="Inclusive">0</Minimum>
                                    </Limits>
                                    <XUnits>Minutes</XUnits>
                                    <DataValueType>Unspecified</DataValueType>
                                    <PrecisionType>DigitsAfterDecimal</PrecisionType>
                                    <PrecisionDigits>3</PrecisionDigits>
                                    <ConversionSupport>PrecisionOnly</ConversionSupport>
                                </Parameter>
                            </Parameters>
                        </ParameterSet>
                        <ParameterSet usagekey="" displayName="" assembly="" class="Agilent.MassSpectrometry.DataAnalysis.PSetIntegrationEvent">
                            <Parameters>
                                <Parameter id="IntegrationEvent">
                                    <Value>
                                        <IntegrationEvent>ShouldersMode</IntegrationEvent>
                                        <IsTimedEvent>False</IsTimedEvent>
                                        <IsUsed>True</IsUsed>
                                        <IntegrationEventValue>
                                            <Parameter>
                                                <Value>OFF</Value>
                                            </Parameter>
                                        </IntegrationEventValue>
                                    </Value>
                                    <Default>
                                        <IntegrationEvent>BaselineNow</IntegrationEvent>
                                        <IsTimedEvent>False</IsTimedEvent>
                                        <IsUsed>True</IsUsed>
                                        <IntegrationEventValue>
                                            <Parameter>
                                                <Value>true</Value>
                                            </Parameter>
                                        </IntegrationEventValue>
                                    </Default>
                                </Parameter>
                                <Parameter id="Time">
                                    <Value>0</Value>
                                    <Limits>
                                        <Minimum type="Inclusive">0</Minimum>
                                    </Limits>
                                    <XUnits>Minutes</XUnits>
                                    <DataValueType>Unspecified</DataValueType>
                                    <PrecisionType>DigitsAfterDecimal</PrecisionType>
                                    <PrecisionDigits>3</PrecisionDigits>
                                    <ConversionSupport>PrecisionOnly</ConversionSupport>
                                </Parameter>
                            </Parameters>
                        </ParameterSet>
                    </Value>
                </Parameter>
                <Parameter id="TimedEventsTable">
                    <Value>
                        <ParameterSet usagekey="0" displayName="" assembly="" class="Agilent.MassSpectrometry.DataAnalysis.PSetIntegrationEvent">
                            <Parameters>
                                <Parameter id="IntegrationEvent">
                                    <Value>
                                        <IntegrationEvent>BaselineNow</IntegrationEvent>
                                        <IsTimedEvent>True</IsTimedEvent>
                                        <IsUsed>True</IsUsed>
                                        <IntegrationEventValue>
                                            <Parameter>
                                                <Value>true</Value>
                                            </Parameter>
                                        </IntegrationEventValue>
                                    </Value>
                                    <Default>
                                        <IntegrationEvent>BaselineNow</IntegrationEvent>
                                        <IsTimedEvent>False</IsTimedEvent>
                                        <IsUsed>True</IsUsed>
                                        <IntegrationEventValue>
                                            <Parameter>
                                                <Value>true</Value>
                                            </Parameter>
                                        </IntegrationEventValue>
                                    </Default>
                                </Parameter>
                                <Parameter id="Time">
                                    <Value>0</Value>
                                    <Limits>
                                        <Minimum type="Inclusive">0</Minimum>
                                    </Limits>
                                    <XUnits>Minutes</XUnits>
                                    <DataValueType>Unspecified</DataValueType>
                                    <PrecisionType>DigitsAfterDecimal</PrecisionType>
                                    <PrecisionDigits>3</PrecisionDigits>
                                    <ConversionSupport>PrecisionOnly</ConversionSupport>
                                </Parameter>
                            </Parameters>
                        </ParameterSet>
                    </Value>
                </Parameter>
            </Parameters>
        </ParameterSet>
        <ParameterSet usagekey="OtherGenieIntegratorParameterSet" displayName="Other Universal integrator settings" assembly="" class="Agilent.MassSpectrometry.DataAnalysis.PSetGenieIntegratorSettings">
            <Parameters>
                <Parameter id="ShoulderDetection">
                    <DisplayName>Shoulder detection</DisplayName>
                    <Value>OFF</Value>
                </Parameter>
                <Parameter id="Threshold">
                    <DisplayName>Threshold:</DisplayName>
                    <Value>0</Value>
                    <Limits>
                        <Minimum type="Inclusive">0</Minimum>
                    </Limits>
                    <XUnits>Unspecified</XUnits>
                    <DataValueType>Unspecified</DataValueType>
                    <PrecisionType>DigitsAfterDecimal</PrecisionType>
                    <PrecisionDigits>2</PrecisionDigits>
                    <ConversionSupport>None</ConversionSupport>
                </Parameter>
                <Parameter id="AreaReject">
                    <DisplayName>Area reject:</DisplayName>
                    <Value>0</Value>
                    <Limits>
                        <Minimum type="Inclusive">0</Minimum>
                    </Limits>
                    <XUnits>Unspecified</XUnits>
                    <DataValueType>Unspecified</DataValueType>
                    <PrecisionType>DigitsAfterDecimal</PrecisionType>
                    <PrecisionDigits>2</PrecisionDigits>
                    <ConversionSupport>None</ConversionSupport>
                </Parameter>
                <Parameter id="PeakWidth">
                    <DisplayName>Peak width:</DisplayName>
                    <Value>0</Value>
                    <Limits>
                        <Minimum type="Inclusive">0</Minimum>
                    </Limits>
                    <XUnits>Unspecified</XUnits>
                    <DataValueType>Unspecified</DataValueType>
                    <PrecisionType>DigitsAfterDecimal</PrecisionType>
                    <PrecisionDigits>2</PrecisionDigits>
                    <ConversionSupport>None</ConversionSupport>
                </Parameter>
                <Parameter id="UseDataScaleFactor">
                    <Value>false</Value>
                </Parameter>
                <Parameter id="TimedEvents">
                    <Value>
                        <ParameterSet usagekey="1" displayName="" assembly="" class="Agilent.MassSpectrometry.DataAnalysis.PSetIntegrationEvent">
                            <Parameters>
                                <Parameter id="IntegrationEvent">
                                    <Value>
                                        <IntegrationEvent>BaselineNow</IntegrationEvent>
                                        <IsTimedEvent>True</IsTimedEvent>
                                        <IsUsed>True</IsUsed>
                                        <IntegrationEventValue>
                                            <Parameter>
                                                <Value>true</Value>
                                            </Parameter>
                                        </IntegrationEventValue>
                                    </Value>
                                    <Default>
                                        <IntegrationEvent>BaselineNow</IntegrationEvent>
                                        <IsTimedEvent>False</IsTimedEvent>
                                        <IsUsed>True</IsUsed>
                                        <IntegrationEventValue>
                                            <Parameter>
                                                <Value>true</Value>
                                            </Parameter>
                                        </IntegrationEventValue>
                                    </Default>
                                </Parameter>
                                <Parameter id="Time">
                                    <Value>0</Value>
                                    <Limits>
                                        <Minimum type="Inclusive">0</Minimum>
                                    </Limits>
                                    <XUnits>Minutes</XUnits>
                                    <DataValueType>Unspecified</DataValueType>
                                    <PrecisionType>DigitsAfterDecimal</PrecisionType>
                                    <PrecisionDigits>3</PrecisionDigits>
                                    <ConversionSupport>PrecisionOnly</ConversionSupport>
                                </Parameter>
                            </Parameters>
                        </ParameterSet>
                    </Value>
                </Parameter>
            </Parameters>
        </ParameterSet>
        <ParameterSet usagekey="OtherChromPeakFilters" displayName="Other Chromatogram peak filter settings" assembly="" class="Agilent.MassSpectrometry.DataAnalysis.PSetChromPeakFilter">
            <Parameters>
                <Parameter id="PeakFilter">
                    <Value>PeakAreaPctThreshold</Value>
                </Parameter>
                <Parameter id="PeakAreaAbsThreshold">
                    <DisplayName>Peak area (counts) &gt;=  </DisplayName>
                    <Value>10000</Value>
                    <Limits>
                        <Minimum type="Inclusive">0</Minimum>
                    </Limits>
                    <XUnits>Abundance</XUnits>
                    <DataValueType>Response</DataValueType>
                    <PrecisionType>DigitsAfterDecimal</PrecisionType>
                    <PrecisionDigits>0</PrecisionDigits>
                    <ConversionSupport>None</ConversionSupport>
                </Parameter>
                <Parameter id="PeakAreaPctUnits">
                    <DisplayName>Peak area (%) &gt;= </DisplayName>
                    <Value>1</Value>
                    <Limits>
                        <Minimum type="Inclusive">0</Minimum>
                        <Maximum type="Inclusive">100</Maximum>
                    </Limits>
                    <XUnits>Abundance</XUnits>
                    <DataValueType>Response</DataValueType>
                    <PrecisionType>DigitsAfterDecimal</PrecisionType>
                    <PrecisionDigits>3</PrecisionDigits>
                    <ConversionSupport>None</ConversionSupport>
                </Parameter>
                <Parameter id="PeakHeightAbsThreshold">
                    <DisplayName>Peak height (counts) &gt;= </DisplayName>
                    <Value>10000</Value>
                    <Limits>
                        <Minimum type="Inclusive">0</Minimum>
                    </Limits>
                    <XUnits>Abundance</XUnits>
                    <DataValueType>Response</DataValueType>
                    <PrecisionType>DigitsAfterDecimal</PrecisionType>
                    <PrecisionDigits>0</PrecisionDigits>
                    <ConversionSupport>None</ConversionSupport>
                </Parameter>
                <Parameter id="PeakHeightPctThreshold">
                    <DisplayName>Peak height (%) &gt;= </DisplayName>
                    <Value>5</Value>
                    <Limits>
                        <Minimum type="Inclusive">0</Minimum>
                        <Maximum type="Inclusive">100</Maximum>
                    </Limits>
                    <XUnits>Abundance</XUnits>
                    <DataValueType>Response</DataValueType>
                    <PrecisionType>DigitsAfterDecimal</PrecisionType>
                    <PrecisionDigits>3</PrecisionDigits>
                    <ConversionSupport>None</ConversionSupport>
                </Parameter>
                <Parameter id="MaximumPeakCount">
                    <DisplayName>Limit to largest:</DisplayName>
                    <Value>100</Value>
                    <Limits>
                        <Minimum type="Exclusive">0</Minimum>
                    </Limits>
                    <XUnits>Unspecified</XUnits>
                    <DataValueType>Unspecified</DataValueType>
                    <PrecisionType>DigitsAfterDecimal</PrecisionType>
                    <PrecisionDigits>0</PrecisionDigits>
                    <ConversionSupport>None</ConversionSupport>
                </Parameter>
                <Parameter id="DisplayThreshold">
                    <Value>0</Value>
                    <Limits>
                        <Minimum type="Inclusive">0</Minimum>
                    </Limits>
                    <XUnits>Abundance</XUnits>
                    <DataValueType>Response</DataValueType>
                    <PrecisionType>DigitsAfterDecimal</PrecisionType>
                    <PrecisionDigits>2</PrecisionDigits>
                    <ConversionSupport>None</ConversionSupport>
                </Parameter>
                <Parameter id="SNRThreshold">
                    <Value>30</Value>
                    <Limits>
                        <Minimum type="Inclusive">0</Minimum>
                    </Limits>
                    <XUnits>Unspecified</XUnits>
                    <DataValueType>Unspecified</DataValueType>
                    <PrecisionType>DigitsAfterDecimal</PrecisionType>
                    <PrecisionDigits>1</PrecisionDigits>
                    <ConversionSupport>None</ConversionSupport>
                </Parameter>
                <Parameter id="InterimSumObjectCount">
                    <Value>1</Value>
                    <Limits>
                        <Minimum type="Inclusive">1</Minimum>
                    </Limits>
                    <XUnits>Unspecified</XUnits>
                    <DataValueType>Unspecified</DataValueType>
                    <PrecisionType>DigitsAfterDecimal</PrecisionType>
                    <PrecisionDigits>0</PrecisionDigits>
                    <ConversionSupport>None</ConversionSupport>
                </Parameter>
                <Parameter id="FilterOnHeight">
                    <Value>false</Value>
                </Parameter>
                <Parameter id="PerformFragmentAnnotation">
                    <DisplayName>Annotate fragment spectrum peaks with formulas</DisplayName>
                    <Value>false</Value>
                </Parameter>
                <Parameter id="PerformFormulaAnnotationForNonFragments">
                    <DisplayName>Generate formulas for non-fragment (unknown) ions</DisplayName>
                    <Value>false</Value>
                </Parameter>
            </Parameters>
            <AllowHeightFilters>true</AllowHeightFilters>
            <AllowAreaFilters>true</AllowAreaFilters>
            <UsedForFragmentFormulaAnnotation>false</UsedForFragmentFormulaAnnotation>
        </ParameterSet>
        <ParameterSet usagekey="ChromSmoothing" displayName="Chromatogram smoothing settings" assembly="" class="Agilent.MassSpectrometry.DataAnalysis.Qualitative.PSetQualSmoothChromatogram">
            <Parameters>
                <Parameter id="SmoothingFunction">
                    <DisplayName>Smoothing function:</DisplayName>
                    <Value>Gaussian</Value>
                </Parameter>
                <Parameter id="FunctionWidth">
                    <DisplayName>Function width:</DisplayName>
                    <Value>15</Value>
                    <Limits />
                    <XUnits>ScanNumber</XUnits>
                    <DataValueType>ScanNumber</DataValueType>
                    <PrecisionType>DigitsAfterDecimal</PrecisionType>
                    <PrecisionDigits>0</PrecisionDigits>
                    <ConversionSupport>None</ConversionSupport>
                </Parameter>
                <Parameter id="GaussianWidth">
                    <DisplayName>Gaussian width:</DisplayName>
                    <Value>5</Value>
                    <Limits>
                        <Minimum type="Exclusive">0</Minimum>
                    </Limits>
                    <XUnits>Minutes</XUnits>
                    <DataValueType>AcqTime</DataValueType>
                    <PrecisionType>DigitsAfterDecimal</PrecisionType>
                    <PrecisionDigits>3</PrecisionDigits>
                    <ConversionSupport>None</ConversionSupport>
                </Parameter>
            </Parameters>
        </ParameterSet>
        <ParameterSet usagekey="SignalToNoise" displayName="Signal to noise settings" assembly="" class="Agilent.MassSpectrometry.DataAnalysis.PSetSignalToNoise">
            <Parameters>
                <Parameter id="RunOnIntegration">
                    <DisplayName>Automatically compute when chromatograms are integrated</DisplayName>
                    <Value>false</Value>
                </Parameter>
                <Parameter id="SignalType">
                    <DisplayName>Signal definition:</DisplayName>
                    <Value>Height</Value>
                </Parameter>
                <Parameter id="NoiseType">
                    <DisplayName>Noise definition:</DisplayName>
                    <Value>PeakToPeak</Value>
                </Parameter>
                <Parameter id="NoiseMultiplier">
                    <Value>1</Value>
                    <Limits>
                        <Minimum type="Inclusive">1</Minimum>
                        <Maximum type="Inclusive">9</Maximum>
                    </Limits>
                    <XUnits>Unspecified</XUnits>
                    <DataValueType>Unspecified</DataValueType>
                    <PrecisionType>DigitsAfterDecimal</PrecisionType>
                    <PrecisionDigits>1</PrecisionDigits>
                    <ConversionSupport>None</ConversionSupport>
                </Parameter>
                <Parameter id="AutoNoiseRangeSelection">
                    <Value>true</Value>
                </Parameter>
                <Parameter id="NoiseRegions">
                    <DisplayName>Noise regions:</DisplayName>
                    <DefaultValue>
                        <DataUnit>Minutes</DataUnit>
                        <DataValueType>AcqTime</DataValueType>
                        <PrecisionType>DigitsAfterDecimal</PrecisionType>
                        <PrecisionDigits>3</PrecisionDigits>
                    </DefaultValue>
                    <Value>
                        <DataUnit>Minutes</DataUnit>
                        <DataValueType>AcqTime</DataValueType>
                        <PrecisionType>DigitsAfterDecimal</PrecisionType>
                        <PrecisionDigits>3</PrecisionDigits>
                    </Value>
                    <Limits>
                        <Limits id="overall" />
                        <Limits id="width" />
                    </Limits>
                    <ConversionSupport>PrecisionOnly</ConversionSupport>
                </Parameter>
                <Parameter id="DesiredNoiseLengthInMin">
                    <DisplayName>Desired length:</DisplayName>
                    <Value>1</Value>
                    <Limits>
                        <Minimum type="Inclusive">0</Minimum>
                    </Limits>
                    <XUnits>Minutes</XUnits>
                    <DataValueType>AcqTime</DataValueType>
                    <PrecisionType>DigitsAfterDecimal</PrecisionType>
                    <PrecisionDigits>3</PrecisionDigits>
                    <ConversionSupport>PrecisionOnly</ConversionSupport>
                </Parameter>
                <Parameter id="MinimumNoiseLengthInMin">
                    <DisplayName>Minimum length:</DisplayName>
                    <Value>0.1</Value>
                    <Limits>
                        <Minimum type="Inclusive">0</Minimum>
                    </Limits>
                    <XUnits>Minutes</XUnits>
                    <DataValueType>AcqTime</DataValueType>
                    <PrecisionType>DigitsAfterDecimal</PrecisionType>
                    <PrecisionDigits>3</PrecisionDigits>
                    <ConversionSupport>PrecisionOnly</ConversionSupport>
                </Parameter>
                <Parameter id="StartTimeInMin">
                    <DisplayName>Start time:</DisplayName>
                    <Value>0</Value>
                    <Limits>
                        <Minimum type="Inclusive">0</Minimum>
                    </Limits>
                    <XUnits>Minutes</XUnits>
                    <DataValueType>AcqTime</DataValueType>
                    <PrecisionType>DigitsAfterDecimal</PrecisionType>
                    <PrecisionDigits>3</PrecisionDigits>
                    <ConversionSupport>PrecisionOnly</ConversionSupport>
                </Parameter>
                <Parameter id="EndTimeInMin">
                    <DisplayName>End time:</DisplayName>
                    <Value>10</Value>
                    <Limits>
                        <Minimum type="Inclusive">0</Minimum>
                    </Limits>
                    <XUnits>Minutes</XUnits>
                    <DataValueType>AcqTime</DataValueType>
                    <PrecisionType>DigitsAfterDecimal</PrecisionType>
                    <PrecisionDigits>3</PrecisionDigits>
                    <ConversionSupport>PrecisionOnly</ConversionSupport>
                </Parameter>
                <Parameter id="NoiseRegionWidthInMin">
                    <DisplayName>Noise region width:</DisplayName>
                    <Value>0.25</Value>
                    <Limits>
                        <Minimum type="Exclusive">0</Minimum>
                    </Limits>
                    <XUnits>Minutes</XUnits>
                    <DataValueType>AcqTime</DataValueType>
                    <PrecisionType>DigitsAfterDecimal</PrecisionType>
                    <PrecisionDigits>3</PrecisionDigits>
                    <ConversionSupport>PrecisionOnly</ConversionSupport>
                </Parameter>
                <Parameter id="MinimumAssignedNoiseOptions">
                    <DisplayName>Minimum assigned noise options</DisplayName>
                    <Value>B08_Default</Value>
                </Parameter>
                <Parameter id="CustomMinimumAssignedNoise">
                    <DisplayName>Minimum assigned noise custom value</DisplayName>
                    <Value>0.01</Value>
                    <Limits>
                        <Minimum type="Inclusive">0.01</Minimum>
                    </Limits>
                    <XUnits>ResponseUnits</XUnits>
                    <DataValueType>Ordinate</DataValueType>
                    <PrecisionType>DigitsAfterDecimal</PrecisionType>
                    <PrecisionDigits>2</PrecisionDigits>
                    <ConversionSupport>PrecisionOnly</ConversionSupport>
                </Parameter>
            </Parameters>
        </ParameterSet>
        <ParameterSet usagekey="StoredDataOptions" displayName="Data storage options" assembly="" class="Agilent.MassSpectrometry.DataAnalysis.PSetStoredDataOptions">
            <Parameters>
                <Parameter id="ExtractionMode">
                    <DisplayName>Extraction Mode</DisplayName>
                    <Value>PeakElseProfile</Value>
                </Parameter>
                <Parameter id="ChromExtractionMode">
                    <DisplayName>Chrom Extraction Mode</DisplayName>
                    <Value>PeakElseProfile</Value>
                </Parameter>
            </Parameters>
        </ParameterSet>
        <ParameterSet usagekey="DeviceDelayInfo" displayName="Device delay settings" assembly="" class="Agilent.MassSpectrometry.DataAnalysis.PSetDeviceDelayInfo">
            <Parameters>
                <Parameter id="MS1">
                    <Value>
                        <DeviceType>Quadrupole</DeviceType>
                        <OrdinalNumber>1</OrdinalNumber>
                        <Delay>0</Delay>
                        <RetentionTime>0</RetentionTime>
                        <Used>False</Used>
                    </Value>
                    <DefaultValue>
                        <DeviceType>Quadrupole</DeviceType>
                        <OrdinalNumber>1</OrdinalNumber>
                        <Delay>0</Delay>
                        <RetentionTime>0</RetentionTime>
                        <Used>False</Used>
                    </DefaultValue>
                    <XUnits>Minutes</XUnits>
                    <DataValueType>AcqTime</DataValueType>
                    <PrecisionType>DigitsAfterDecimal</PrecisionType>
                    <PrecisionDigits>3</PrecisionDigits>
                    <ConversionSupport>PrecisionOnly</ConversionSupport>
                </Parameter>
            </Parameters>
        </ParameterSet>
        <ParameterSet usagekey="ManualSpectrumExtraction" displayName="Manual spectrum extraction settings" assembly="" class="Agilent.MassSpectrometry.DataAnalysis.PSetManualSpectrumExtraction">
            <Parameters>
                <Parameter id="MsBackgroundSource">
                    <DisplayName>MS background source:</DisplayName>
                    <Value>None</Value>
                </Parameter>
            </Parameters>
        </ParameterSet>
        <ParameterSet usagekey="PeakSpectrumExtract" displayName="MS Peak spectrum extraction settings" assembly="" class="Agilent.MassSpectrometry.DataAnalysis.PSetPeakSpectrumExtraction">
            <Parameters>
                <Parameter id="UseApexScan">
                    <DisplayName>Average scans above</DisplayName>
                    <Value>false</Value>
                </Parameter>
                <Parameter id="PeakHeightThreshold">
                    <DisplayName>Average scans above (%):</DisplayName>
                    <Value>10</Value>
                    <Limits>
                        <Minimum type="Inclusive">0</Minimum>
                        <Maximum type="Exclusive">100</Maximum>
                    </Limits>
                    <XUnits>Abundance</XUnits>
                    <DataValueType>Response</DataValueType>
                    <PrecisionType>DigitsAfterDecimal</PrecisionType>
                    <PrecisionDigits>0</PrecisionDigits>
                    <ConversionSupport>None</ConversionSupport>
                </Parameter>
                <Parameter id="UseTofSaturationFilter">
                    <DisplayName>Exclude saturated TOF spectra</DisplayName>
                    <Value>true</Value>
                </Parameter>
                <Parameter id="TofSaturationThreshold">
                    <DisplayName>TOF saturation limit (%):</DisplayName>
                    <Value>10</Value>
                    <Limits>
                        <Minimum type="Inclusive">10</Minimum>
                        <Maximum type="Inclusive">100</Maximum>
                    </Limits>
                    <XUnits>Abundance</XUnits>
                    <DataValueType>Response</DataValueType>
                    <PrecisionType>DigitsAfterDecimal</PrecisionType>
                    <PrecisionDigits>1</PrecisionDigits>
                    <ConversionSupport>None</ConversionSupport>
                </Parameter>
                <Parameter id="UseTofSaturationMzRange">
                    <DisplayName>Restrict saturation m/z range:</DisplayName>
                    <Value>false</Value>
                </Parameter>
                <Parameter id="TofSaturationMzRange">
                    <DisplayName>Check for saturation in:</DisplayName>
                    <DefaultValue>
                        <DataUnit>Thompsons</DataUnit>
                        <DataValueType>MassToCharge</DataValueType>
                        <PrecisionType>DigitsAfterDecimal</PrecisionType>
                        <PrecisionDigits>1</PrecisionDigits>
                        <Range>
                            <Minimum>100</Minimum>
                            <Maximum>2000</Maximum>
                            <DataUnit>Thompsons</DataUnit>
                            <DataValueType>MassToCharge</DataValueType>
                            <PrecisionType>DigitsAfterDecimal</PrecisionType>
                            <PrecisionDigits>1</PrecisionDigits>
                        </Range>
                    </DefaultValue>
                    <Value>
                        <DataUnit>Thompsons</DataUnit>
                        <DataValueType>MassToCharge</DataValueType>
                        <PrecisionType>DigitsAfterDecimal</PrecisionType>
                        <PrecisionDigits>1</PrecisionDigits>
                        <Range>
                            <Minimum>100</Minimum>
                            <Maximum>2000</Maximum>
                            <DataUnit>Thompsons</DataUnit>
                            <DataValueType>MassToCharge</DataValueType>
                            <PrecisionType>DigitsAfterDecimal</PrecisionType>
                            <PrecisionDigits>1</PrecisionDigits>
                        </Range>
                    </Value>
                    <Limits>
                        <Limits id="overall">
                            <Minimum type="Exclusive">0</Minimum>
                            <Maximum type="Inclusive">100000</Maximum>
                        </Limits>
                        <Limits id="width" />
                    </Limits>
                    <ConversionSupport>PrecisionOnly</ConversionSupport>
                </Parameter>
                <Parameter id="MSBackgroundSource">
                    <DisplayName>MS background source:</DisplayName>
                    <Value>None</Value>
                </Parameter>
                <Parameter id="MsMsBackgroundSource">
                    <DisplayName>MS/MS background source:</DisplayName>
                    <Value>None</Value>
                </Parameter>
                <Parameter id="UVBackgroundSource">
                    <DisplayName>UV background source:</DisplayName>
                    <Value>PeakStartAndEnd</Value>
                </Parameter>
                <Parameter id="DesignatedMinMaxTimeRange">
                    <DisplayName>Time range:</DisplayName>
                    <Value>
                        <Minimum>0</Minimum>
                        <Maximum>0</Maximum>
                        <DataUnit>Minutes</DataUnit>
                        <DataValueType>AcqTime</DataValueType>
                        <PrecisionType>DigitsAfterDecimal</PrecisionType>
                        <PrecisionDigits>3</PrecisionDigits>
                    </Value>
                    <Limits>
                        <Limits id="first" />
                        <Limits id="second" />
                    </Limits>
                    <ConversionSupport>PrecisionOnly</ConversionSupport>
                </Parameter>
                <Parameter id="EvaluateNoBackground">
                    <DisplayName>Also evaluate with no background</DisplayName>
                    <Value>false</Value>
                </Parameter>
                <Parameter id="NeverReturnEmptySpectrum">
                    <DisplayName>Never return an empty spectrum</DisplayName>
                    <Value>true</Value>
                </Parameter>
                <Parameter id="TofSaturationMzRangeOption">
                    <DisplayName>Tof saturation mz range option</DisplayName>
                    <Value>ChromatogramRange</Value>
                </Parameter>
            </Parameters>
            <TofOptionsApplicable>true</TofOptionsApplicable>
            <PeakSpectrumDataType>MS</PeakSpectrumDataType>
        </ParameterSet>
        <ParameterSet usagekey="TofPeakFinder" displayName="MS TOF peak finder settings" assembly="" class="Agilent.MassSpectrometry.DataAnalysis.PSetTofPeakFinder">
            <Parameters>
                <Parameter id="BaselineChunkSize">
                    <DisplayName>Baseline Chunk Size</DisplayName>
                    <Value>4</Value>
                    <Limits>
                        <Minimum type="Inclusive">4</Minimum>
                    </Limits>
                    <XUnits>Unspecified</XUnits>
                    <DataValueType>Unspecified</DataValueType>
                    <PrecisionType>DigitsAfterDecimal</PrecisionType>
                    <PrecisionDigits>0</PrecisionDigits>
                    <ConversionSupport>None</ConversionSupport>
                </Parameter>
                <Parameter id="BaselineMinimumChunks">
                    <DisplayName>Baseline Minimum Chunks</DisplayName>
                    <Value>10</Value>
                    <Limits>
                        <Minimum type="Inclusive">1</Minimum>
                    </Limits>
                    <XUnits>Unspecified</XUnits>
                    <DataValueType>Unspecified</DataValueType>
                    <PrecisionType>DigitsAfterDecimal</PrecisionType>
                    <PrecisionDigits>0</PrecisionDigits>
                    <ConversionSupport>None</ConversionSupport>
                </Parameter>
                <Parameter id="BaselineFractionSkip">
                    <DisplayName>Baseline Fraction Skip</DisplayName>
                    <Value>0.02</Value>
                    <Limits>
                        <Minimum type="Inclusive">0.01</Minimum>
                        <Maximum type="Inclusive">0.999</Maximum>
                    </Limits>
                    <XUnits>Unspecified</XUnits>
                    <DataValueType>Unspecified</DataValueType>
                    <PrecisionType>DigitsAfterDecimal</PrecisionType>
                    <PrecisionDigits>3</PrecisionDigits>
                    <ConversionSupport>None</ConversionSupport>
                </Parameter>
                <Parameter id="BaselineFractionUse">
                    <DisplayName>Baseline Fraction Use</DisplayName>
                    <Value>0.05</Value>
                    <Limits>
                        <Minimum type="Inclusive">0.01</Minimum>
                        <Maximum type="Inclusive">0.999</Maximum>
                    </Limits>
                    <XUnits>Unspecified</XUnits>
                    <DataValueType>Unspecified</DataValueType>
                    <PrecisionType>DigitsAfterDecimal</PrecisionType>
                    <PrecisionDigits>3</PrecisionDigits>
                    <ConversionSupport>None</ConversionSupport>
                </Parameter>
                <Parameter id="Tolerance">
                    <DisplayName>Tolerance</DisplayName>
                    <Value>0.25</Value>
                    <Limits>
                        <Minimum type="Inclusive">0.05</Minimum>
                        <Maximum type="Inclusive">5000</Maximum>
                    </Limits>
                    <XUnits>Unspecified</XUnits>
                    <DataValueType>Unspecified</DataValueType>
                    <PrecisionType>DigitsAfterDecimal</PrecisionType>
                    <PrecisionDigits>3</PrecisionDigits>
                    <ConversionSupport>None</ConversionSupport>
                </Parameter>
                <Parameter id="DetectMaximumSpikeWidth">
                    <DisplayName>Detect Maximum Spike Width</DisplayName>
                    <Value>2</Value>
                    <Limits>
                        <Minimum type="Inclusive">0</Minimum>
                        <Maximum type="Inclusive">10</Maximum>
                    </Limits>
                    <XUnits>Unspecified</XUnits>
                    <DataValueType>Unspecified</DataValueType>
                    <PrecisionType>DigitsAfterDecimal</PrecisionType>
                    <PrecisionDigits>0</PrecisionDigits>
                    <ConversionSupport>None</ConversionSupport>
                </Parameter>
                <Parameter id="DetectRequiredValley">
                    <DisplayName>Detect Required Valley</DisplayName>
                    <Value>0.7</Value>
                    <Limits>
                        <Minimum type="Inclusive">0</Minimum>
                        <Maximum type="Exclusive">1</Maximum>
                    </Limits>
                    <XUnits>Unspecified</XUnits>
                    <DataValueType>Unspecified</DataValueType>
                    <PrecisionType>DigitsAfterDecimal</PrecisionType>
                    <PrecisionDigits>2</PrecisionDigits>
                    <ConversionSupport>None</ConversionSupport>
                </Parameter>
                <Parameter id="DoRestrictXRange">
                    <DisplayName>Restrict X-Range</DisplayName>
                    <Value>false</Value>
                </Parameter>
                <Parameter id="RestrictedXRange">
                    <DisplayName>X-Range</DisplayName>
                    <Value>
                        <Minimum>0</Minimum>
                        <Maximum>0</Maximum>
                        <DataUnit>Thompsons</DataUnit>
                        <DataValueType>MassToCharge</DataValueType>
                        <PrecisionType>DigitsAfterDecimal</PrecisionType>
                        <PrecisionDigits>1</PrecisionDigits>
                    </Value>
                    <Limits>
                        <Limits id="first">
                            <Minimum type="Inclusive">0</Minimum>
                            <Maximum type="Inclusive">20000</Maximum>
                        </Limits>
                        <Limits id="second">
                            <Minimum type="Inclusive">0</Minimum>
                            <Maximum type="Inclusive">20000</Maximum>
                        </Limits>
                    </Limits>
                    <ConversionSupport>PrecisionOnly</ConversionSupport>
                </Parameter>
                <Parameter id="FastBaseline">
                    <DisplayName>Fast Baseline</DisplayName>
                    <Value>true</Value>
                </Parameter>
            </Parameters>
        </ParameterSet>
        <ParameterSet usagekey="MSPeakFilters" displayName="MS spectrum peak filter settings" assembly="" class="Agilent.MassSpectrometry.DataAnalysis.PSetMSPeakFilter">
            <Parameters>
                <Parameter id="PeakFilter">
                    <Value>MaximumCount, PeakHeightAbsThreshold, PeakHeightPctThreshold</Value>
                </Parameter>
                <Parameter id="PeakHeightAbsThreshold">
                    <DisplayName>Peak height (counts) &gt;=</DisplayName>
                    <Value>10</Value>
                    <Limits>
                        <Minimum type="Inclusive">0</Minimum>
                    </Limits>
                    <XUnits>Abundance</XUnits>
                    <DataValueType>Response</DataValueType>
                    <PrecisionType>DigitsAfterDecimal</PrecisionType>
                    <PrecisionDigits>0</PrecisionDigits>
                    <ConversionSupport>None</ConversionSupport>
                </Parameter>
                <Parameter id="PeakHeightPctThreshold">
                    <DisplayName>Peak height (%) &gt;= </DisplayName>
                    <Value>1</Value>
                    <Limits>
                        <Minimum type="Inclusive">0</Minimum>
                        <Maximum type="Exclusive">100</Maximum>
                    </Limits>
                    <XUnits>Abundance</XUnits>
                    <DataValueType>Response</DataValueType>
                    <PrecisionType>DigitsAfterDecimal</PrecisionType>
                    <PrecisionDigits>3</PrecisionDigits>
                    <ConversionSupport>None</ConversionSupport>
                </Parameter>
                <Parameter id="MaximumPeakCount">
                    <DisplayName>Limit to the largest: </DisplayName>
                    <Value>100</Value>
                    <Limits>
                        <Minimum type="Inclusive">0</Minimum>
                    </Limits>
                    <XUnits>Unspecified</XUnits>
                    <DataValueType>Unspecified</DataValueType>
                    <PrecisionType>DigitsAfterDecimal</PrecisionType>
                    <PrecisionDigits>0</PrecisionDigits>
                    <ConversionSupport>None</ConversionSupport>
                </Parameter>
                <Parameter id="DisplayThreshold">
                    <Value>0</Value>
                    <Limits>
                        <Minimum type="Inclusive">0</Minimum>
                    </Limits>
                    <XUnits>Abundance</XUnits>
                    <DataValueType>Response</DataValueType>
                    <PrecisionType>DigitsAfterDecimal</PrecisionType>
                    <PrecisionDigits>2</PrecisionDigits>
                    <ConversionSupport>None</ConversionSupport>
                </Parameter>
                <Parameter id="SNRThreshold">
                    <Value>5</Value>
                    <Limits>
                        <Minimum type="Exclusive">0</Minimum>
                    </Limits>
                    <XUnits>Mixed</XUnits>
                    <DataValueType>Mixed</DataValueType>
                    <PrecisionType>DigitsAfterDecimal</PrecisionType>
                    <PrecisionDigits>1</PrecisionDigits>
                    <ConversionSupport>None</ConversionSupport>
                </Parameter>
                <Parameter id="PeakAreaAbsThreshold">
                    <Value>10000</Value>
                    <Limits>
                        <Minimum type="Inclusive">0</Minimum>
                    </Limits>
                    <XUnits>Abundance</XUnits>
                    <DataValueType>Response</DataValueType>
                    <PrecisionType>DigitsAfterDecimal</PrecisionType>
                    <PrecisionDigits>0</PrecisionDigits>
                    <ConversionSupport>None</ConversionSupport>
                </Parameter>
                <Parameter id="PeakAreaPctUnits">
                    <Value>5</Value>
                    <Limits>
                        <Minimum type="Inclusive">0</Minimum>
                        <Maximum type="Inclusive">100</Maximum>
                    </Limits>
                    <XUnits>Abundance</XUnits>
                    <DataValueType>Response</DataValueType>
                    <PrecisionType>DigitsAfterDecimal</PrecisionType>
                    <PrecisionDigits>3</PrecisionDigits>
                    <ConversionSupport>None</ConversionSupport>
                </Parameter>
                <Parameter id="InterimSumObjectCount">
                    <Value>1</Value>
                    <Limits>
                        <Minimum type="Inclusive">1</Minimum>
                    </Limits>
                    <XUnits>Unspecified</XUnits>
                    <DataValueType>Unspecified</DataValueType>
                    <PrecisionType>DigitsAfterDecimal</PrecisionType>
                    <PrecisionDigits>0</PrecisionDigits>
                    <ConversionSupport>None</ConversionSupport>
                </Parameter>
                <Parameter id="FilterOnHeight">
                    <Value>true</Value>
                </Parameter>
                <Parameter id="EnableAdvancedFilters">
                    <Value>true</Value>
                </Parameter>
                <Parameter id="EnableHtCorrections">
                    <Value>true</Value>
                </Parameter>
                <Parameter id="PerformFragmentAnnotation">
                    <DisplayName>Annotate fragment spectrum peaks with formulas</DisplayName>
                    <Value>false</Value>
                </Parameter>
                <Parameter id="PerformFormulaAnnotationForNonFragments">
                    <DisplayName>Generate formulas for non-fragment (unknown) ions</DisplayName>
                    <Value>false</Value>
                </Parameter>
            </Parameters>
            <AllowHeightFilters>true</AllowHeightFilters>
            <AllowAreaFilters>false</AllowAreaFilters>
            <UsedForFragmentFormulaAnnotation>false</UsedForFragmentFormulaAnnotation>
        </ParameterSet>
        <ParameterSet usagekey="ChargeStateAssignment" displayName="Charge state assignment settings" assembly="" class="Agilent.MassSpectrometry.DataAnalysis.PSetChargeStateAssignment">
            <Parameters>
                <Parameter id="AbsoluteTolerance">
                    <DisplayName>Isotope spacing tolerance(m/z)</DisplayName>
                    <Value>0.0525</Value>
                    <Limits>
                        <Minimum type="Inclusive">0</Minimum>
                        <Maximum type="Inclusive">0.5</Maximum>
                    </Limits>
                    <XUnits>Thompsons</XUnits>
                    <DataValueType>MassToCharge</DataValueType>
                    <PrecisionType>DigitsAfterDecimal</PrecisionType>
                    <PrecisionDigits>4</PrecisionDigits>
                    <ConversionSupport>None</ConversionSupport>
                </Parameter>
                <Parameter id="RelativeTolerance">
                    <DisplayName>Isotope spacing tolerance(ppm)</DisplayName>
                    <Value>7</Value>
                    <Limits>
                        <Minimum type="Inclusive">0</Minimum>
                        <Maximum type="Inclusive">200</Maximum>
                    </Limits>
                    <XUnits>Unspecified</XUnits>
                    <DataValueType>Unspecified</DataValueType>
                    <PrecisionType>DigitsAfterDecimal</PrecisionType>
                    <PrecisionDigits>1</PrecisionDigits>
                    <ConversionSupport>None</ConversionSupport>
                </Parameter>
                <Parameter id="Deisotope">
                    <DisplayName>Remove higher isotopes</DisplayName>
                    <Value>false</Value>
                </Parameter>
                <Parameter id="RecomputeOnChangedPeakList">
                    <DisplayName>Recompute when peak list changes</DisplayName>
                    <Value>true</Value>
                </Parameter>
                <Parameter id="MaximumChargeState">
                    <DisplayName>Maximum charge state</DisplayName>
                    <Value>2</Value>
                    <Limits>
                        <Minimum type="Inclusive">1</Minimum>
                        <Maximum type="Inclusive">99</Maximum>
                    </Limits>
                    <XUnits>Unspecified</XUnits>
                    <DataValueType>Unspecified</DataValueType>
                    <PrecisionType>DigitsAfterDecimal</PrecisionType>
                    <PrecisionDigits>0</PrecisionDigits>
                    <ConversionSupport>None</ConversionSupport>
                </Parameter>
                <Parameter id="MinimumChargeState">
                    <DisplayName>Minimum charge state</DisplayName>
                    <Value>0</Value>
                    <Limits>
                        <Minimum type="Inclusive">0</Minimum>
                        <Maximum type="Inclusive">99</Maximum>
                    </Limits>
                    <XUnits>Unspecified</XUnits>
                    <DataValueType>Unspecified</DataValueType>
                    <PrecisionType>DigitsAfterDecimal</PrecisionType>
                    <PrecisionDigits>0</PrecisionDigits>
                    <ConversionSupport>None</ConversionSupport>
                </Parameter>
                <Parameter id="LimitMaxChargeState">
                    <DisplayName>Limit assigned charge states to a maximum of:</DisplayName>
                    <Value>true</Value>
                </Parameter>
                <Parameter id="IsotopeModel">
                    <DisplayName>Isotope model</DisplayName>
                    <Value>CommonOrganicMolecules</Value>
                </Parameter>
                <Parameter id="TreatUnknownAsSinglyCharged">
                    <DisplayName>Report single ions or single-ion features with charge state z=1</DisplayName>
                    <Value>false</Value>
                </Parameter>
                <Parameter id="SumAbundances">
                    <DisplayName>Sum abundance</DisplayName>
                    <Value>true</Value>
                </Parameter>
                <Parameter id="IonCountThreshold">
                    <DisplayName>Minimum # of peaks for a compound:</DisplayName>
                    <Value>5</Value>
                    <Limits>
                        <Minimum type="Inclusive">1</Minimum>
                        <Maximum type="Inclusive">1000</Maximum>
                    </Limits>
                    <XUnits>Unspecified</XUnits>
                    <DataValueType>Unspecified</DataValueType>
                    <PrecisionType>DigitsAfterDecimal</PrecisionType>
                    <PrecisionDigits>0</PrecisionDigits>
                    <ConversionSupport>None</ConversionSupport>
                </Parameter>
                <Parameter id="ChargeStateRange">
                    <DisplayName>Limit assigned charge states to a range of:</DisplayName>
                    <Value>
                        <Minimum>1</Minimum>
                        <Maximum>2</Maximum>
                        <DataUnit>Unspecified</DataUnit>
                        <DataValueType>Unspecified</DataValueType>
                        <PrecisionType>DigitsAfterDecimal</PrecisionType>
                        <PrecisionDigits>2</PrecisionDigits>
                    </Value>
                    <Limits>
                        <Limits id="first">
                            <Minimum type="Inclusive">1</Minimum>
                            <Maximum type="Inclusive">1000</Maximum>
                        </Limits>
                        <Limits id="second">
                            <Minimum type="Inclusive">1</Minimum>
                            <Maximum type="Inclusive">1000</Maximum>
                        </Limits>
                    </Limits>
                    <ConversionSupport>None</ConversionSupport>
                </Parameter>
                <Parameter id="LimitComponentPeak">
                    <DisplayName>Report only compounds with</DisplayName>
                    <Value>true</Value>
                </Parameter>
                <Parameter id="LimitLargestPeak">
                    <DisplayName>Require relative peak height of</DisplayName>
                    <Value>true</Value>
                </Parameter>
                <Parameter id="LargestPeakPeak">
                    <DisplayName>Require relative peak height of</DisplayName>
                    <Value>0.1</Value>
                    <Limits>
                        <Minimum type="Inclusive">0</Minimum>
                        <Maximum type="Inclusive">100</Maximum>
                    </Limits>
                    <XUnits>Unspecified</XUnits>
                    <DataValueType>Unspecified</DataValueType>
                    <PrecisionType>DigitsAfterDecimal</PrecisionType>
                    <PrecisionDigits>0</PrecisionDigits>
                    <ConversionSupport>None</ConversionSupport>
                </Parameter>
                <Parameter id="KeyPeptideAdduct">
                    <DisplayName>Adduct for peptide mapping</DisplayName>
                    <Value>Proton</Value>
                </Parameter>
            </Parameters>
        </ParameterSet>
        <ParameterSet usagekey="MSMSPeakSpectrumExtract" displayName="MS/MS Peak spectrum extraction settings" assembly="" class="Agilent.MassSpectrometry.DataAnalysis.PSetPeakSpectrumExtraction">
            <Parameters>
                <Parameter id="UseApexScan">
                    <DisplayName>Average scans above</DisplayName>
                    <Value>false</Value>
                </Parameter>
                <Parameter id="PeakHeightThreshold">
                    <DisplayName>Average scans above (%):</DisplayName>
                    <Value>10</Value>
                    <Limits>
                        <Minimum type="Inclusive">0</Minimum>
                        <Maximum type="Exclusive">100</Maximum>
                    </Limits>
                    <XUnits>Abundance</XUnits>
                    <DataValueType>Response</DataValueType>
                    <PrecisionType>DigitsAfterDecimal</PrecisionType>
                    <PrecisionDigits>0</PrecisionDigits>
                    <ConversionSupport>None</ConversionSupport>
                </Parameter>
                <Parameter id="UseTofSaturationFilter">
                    <DisplayName>Exclude saturated TOF spectra</DisplayName>
                    <Value>true</Value>
                </Parameter>
                <Parameter id="TofSaturationThreshold">
                    <DisplayName>TOF saturation limit (%):</DisplayName>
                    <Value>10</Value>
                    <Limits>
                        <Minimum type="Inclusive">10</Minimum>
                        <Maximum type="Inclusive">100</Maximum>
                    </Limits>
                    <XUnits>Abundance</XUnits>
                    <DataValueType>Response</DataValueType>
                    <PrecisionType>DigitsAfterDecimal</PrecisionType>
                    <PrecisionDigits>1</PrecisionDigits>
                    <ConversionSupport>None</ConversionSupport>
                </Parameter>
                <Parameter id="UseTofSaturationMzRange">
                    <DisplayName>Restrict saturation m/z range:</DisplayName>
                    <Value>false</Value>
                </Parameter>
                <Parameter id="TofSaturationMzRange">
                    <DisplayName>Check for saturation in:</DisplayName>
                    <DefaultValue>
                        <DataUnit>Thompsons</DataUnit>
                        <DataValueType>MassToCharge</DataValueType>
                        <PrecisionType>DigitsAfterDecimal</PrecisionType>
                        <PrecisionDigits>1</PrecisionDigits>
                        <Range>
                            <Minimum>100</Minimum>
                            <Maximum>2000</Maximum>
                            <DataUnit>Thompsons</DataUnit>
                            <DataValueType>MassToCharge</DataValueType>
                            <PrecisionType>DigitsAfterDecimal</PrecisionType>
                            <PrecisionDigits>1</PrecisionDigits>
                        </Range>
                    </DefaultValue>
                    <Value>
                        <DataUnit>Thompsons</DataUnit>
                        <DataValueType>MassToCharge</DataValueType>
                        <PrecisionType>DigitsAfterDecimal</PrecisionType>
                        <PrecisionDigits>1</PrecisionDigits>
                        <Range>
                            <Minimum>100</Minimum>
                            <Maximum>2000</Maximum>
                            <DataUnit>Thompsons</DataUnit>
                            <DataValueType>MassToCharge</DataValueType>
                            <PrecisionType>DigitsAfterDecimal</PrecisionType>
                            <PrecisionDigits>1</PrecisionDigits>
                        </Range>
                    </Value>
                    <Limits>
                        <Limits id="overall">
                            <Minimum type="Exclusive">0</Minimum>
                            <Maximum type="Inclusive">100000</Maximum>
                        </Limits>
                        <Limits id="width" />
                    </Limits>
                    <ConversionSupport>PrecisionOnly</ConversionSupport>
                </Parameter>
                <Parameter id="MSBackgroundSource">
                    <DisplayName>MS background source:</DisplayName>
                    <Value>None</Value>
                </Parameter>
                <Parameter id="MsMsBackgroundSource">
                    <DisplayName>MS/MS background source:</DisplayName>
                    <Value>None</Value>
                </Parameter>
                <Parameter id="UVBackgroundSource">
                    <DisplayName>UV background source:</DisplayName>
                    <Value>PeakStartAndEnd</Value>
                </Parameter>
                <Parameter id="DesignatedMinMaxTimeRange">
                    <DisplayName>Time range:</DisplayName>
                    <Value>
                        <Minimum>0</Minimum>
                        <Maximum>0</Maximum>
                        <DataUnit>Minutes</DataUnit>
                        <DataValueType>AcqTime</DataValueType>
                        <PrecisionType>DigitsAfterDecimal</PrecisionType>
                        <PrecisionDigits>3</PrecisionDigits>
                    </Value>
                    <Limits>
                        <Limits id="first" />
                        <Limits id="second" />
                    </Limits>
                    <ConversionSupport>PrecisionOnly</ConversionSupport>
                </Parameter>
                <Parameter id="EvaluateNoBackground">
                    <DisplayName>Also evaluate with no background</DisplayName>
                    <Value>false</Value>
                </Parameter>
                <Parameter id="NeverReturnEmptySpectrum">
                    <DisplayName>Never return an empty spectrum</DisplayName>
                    <Value>true</Value>
                </Parameter>
                <Parameter id="TofSaturationMzRangeOption">
                    <DisplayName>Tof saturation mz range option</DisplayName>
                    <Value>ChromatogramRange</Value>
                </Parameter>
            </Parameters>
            <TofOptionsApplicable>true</TofOptionsApplicable>
            <PeakSpectrumDataType>MSMS</PeakSpectrumDataType>
        </ParameterSet>
        <ParameterSet usagekey="MSMSTofPeakFinder" displayName="MS/MS TOF peak finder settings" assembly="" class="Agilent.MassSpectrometry.DataAnalysis.PSetTofPeakFinder">
            <Parameters>
                <Parameter id="BaselineChunkSize">
                    <DisplayName>Baseline Chunk Size</DisplayName>
                    <Value>4</Value>
                    <Limits>
                        <Minimum type="Inclusive">4</Minimum>
                    </Limits>
                    <XUnits>Unspecified</XUnits>
                    <DataValueType>Unspecified</DataValueType>
                    <PrecisionType>DigitsAfterDecimal</PrecisionType>
                    <PrecisionDigits>0</PrecisionDigits>
                    <ConversionSupport>None</ConversionSupport>
                </Parameter>
                <Parameter id="BaselineMinimumChunks">
                    <DisplayName>Baseline Minimum Chunks</DisplayName>
                    <Value>10</Value>
                    <Limits>
                        <Minimum type="Inclusive">1</Minimum>
                    </Limits>
                    <XUnits>Unspecified</XUnits>
                    <DataValueType>Unspecified</DataValueType>
                    <PrecisionType>DigitsAfterDecimal</PrecisionType>
                    <PrecisionDigits>0</PrecisionDigits>
                    <ConversionSupport>None</ConversionSupport>
                </Parameter>
                <Parameter id="BaselineFractionSkip">
                    <DisplayName>Baseline Fraction Skip</DisplayName>
                    <Value>0.02</Value>
                    <Limits>
                        <Minimum type="Inclusive">0.01</Minimum>
                        <Maximum type="Inclusive">0.999</Maximum>
                    </Limits>
                    <XUnits>Unspecified</XUnits>
                    <DataValueType>Unspecified</DataValueType>
                    <PrecisionType>DigitsAfterDecimal</PrecisionType>
                    <PrecisionDigits>3</PrecisionDigits>
                    <ConversionSupport>None</ConversionSupport>
                </Parameter>
                <Parameter id="BaselineFractionUse">
                    <DisplayName>Baseline Fraction Use</DisplayName>
                    <Value>0.05</Value>
                    <Limits>
                        <Minimum type="Inclusive">0.01</Minimum>
                        <Maximum type="Inclusive">0.999</Maximum>
                    </Limits>
                    <XUnits>Unspecified</XUnits>
                    <DataValueType>Unspecified</DataValueType>
                    <PrecisionType>DigitsAfterDecimal</PrecisionType>
                    <PrecisionDigits>3</PrecisionDigits>
                    <ConversionSupport>None</ConversionSupport>
                </Parameter>
                <Parameter id="Tolerance">
                    <DisplayName>Tolerance</DisplayName>
                    <Value>0.25</Value>
                    <Limits>
                        <Minimum type="Inclusive">0.05</Minimum>
                        <Maximum type="Inclusive">5000</Maximum>
                    </Limits>
                    <XUnits>Unspecified</XUnits>
                    <DataValueType>Unspecified</DataValueType>
                    <PrecisionType>DigitsAfterDecimal</PrecisionType>
                    <PrecisionDigits>3</PrecisionDigits>
                    <ConversionSupport>None</ConversionSupport>
                </Parameter>
                <Parameter id="DetectMaximumSpikeWidth">
                    <DisplayName>Detect Maximum Spike Width</DisplayName>
                    <Value>2</Value>
                    <Limits>
                        <Minimum type="Inclusive">0</Minimum>
                        <Maximum type="Inclusive">10</Maximum>
                    </Limits>
                    <XUnits>Unspecified</XUnits>
                    <DataValueType>Unspecified</DataValueType>
                    <PrecisionType>DigitsAfterDecimal</PrecisionType>
                    <PrecisionDigits>0</PrecisionDigits>
                    <ConversionSupport>None</ConversionSupport>
                </Parameter>
                <Parameter id="DetectRequiredValley">
                    <DisplayName>Detect Required Valley</DisplayName>
                    <Value>0.7</Value>
                    <Limits>
                        <Minimum type="Inclusive">0</Minimum>
                        <Maximum type="Exclusive">1</Maximum>
                    </Limits>
                    <XUnits>Unspecified</XUnits>
                    <DataValueType>Unspecified</DataValueType>
                    <PrecisionType>DigitsAfterDecimal</PrecisionType>
                    <PrecisionDigits>2</PrecisionDigits>
                    <ConversionSupport>None</ConversionSupport>
                </Parameter>
                <Parameter id="DoRestrictXRange">
                    <DisplayName>Restrict X-Range</DisplayName>
                    <Value>false</Value>
                </Parameter>
                <Parameter id="RestrictedXRange">
                    <DisplayName>X-Range</DisplayName>
                    <Value>
                        <Minimum>0</Minimum>
                        <Maximum>0</Maximum>
                        <DataUnit>Thompsons</DataUnit>
                        <DataValueType>MassToCharge</DataValueType>
                        <PrecisionType>DigitsAfterDecimal</PrecisionType>
                        <PrecisionDigits>1</PrecisionDigits>
                    </Value>
                    <Limits>
                        <Limits id="first">
                            <Minimum type="Inclusive">0</Minimum>
                            <Maximum type="Inclusive">20000</Maximum>
                        </Limits>
                        <Limits id="second">
                            <Minimum type="Inclusive">0</Minimum>
                            <Maximum type="Inclusive">20000</Maximum>
                        </Limits>
                    </Limits>
                    <ConversionSupport>PrecisionOnly</ConversionSupport>
                </Parameter>
                <Parameter id="FastBaseline">
                    <DisplayName>Fast Baseline</DisplayName>
                    <Value>true</Value>
                </Parameter>
            </Parameters>
        </ParameterSet>
        <ParameterSet usagekey="MSMSPeakFilters" displayName="MS/MS spectrum peak filter settings" assembly="" class="Agilent.MassSpectrometry.DataAnalysis.PSetMSPeakFilter">
            <Parameters>
                <Parameter id="PeakFilter">
                    <Value>MaximumCount, PeakHeightAbsThreshold, PeakHeightPctThreshold</Value>
                </Parameter>
                <Parameter id="PeakHeightAbsThreshold">
                    <DisplayName>Peak height (counts) &gt;=</DisplayName>
                    <Value>10</Value>
                    <Limits>
                        <Minimum type="Inclusive">0</Minimum>
                    </Limits>
                    <XUnits>Abundance</XUnits>
                    <DataValueType>Response</DataValueType>
                    <PrecisionType>DigitsAfterDecimal</PrecisionType>
                    <PrecisionDigits>0</PrecisionDigits>
                    <ConversionSupport>None</ConversionSupport>
                </Parameter>
                <Parameter id="PeakHeightPctThreshold">
                    <DisplayName>Peak height (%) &gt;= </DisplayName>
                    <Value>1</Value>
                    <Limits>
                        <Minimum type="Inclusive">0</Minimum>
                        <Maximum type="Exclusive">100</Maximum>
                    </Limits>
                    <XUnits>Abundance</XUnits>
                    <DataValueType>Response</DataValueType>
                    <PrecisionType>DigitsAfterDecimal</PrecisionType>
                    <PrecisionDigits>3</PrecisionDigits>
                    <ConversionSupport>None</ConversionSupport>
                </Parameter>
                <Parameter id="MaximumPeakCount">
                    <DisplayName>Limit to the largest: </DisplayName>
                    <Value>100</Value>
                    <Limits>
                        <Minimum type="Inclusive">0</Minimum>
                    </Limits>
                    <XUnits>Unspecified</XUnits>
                    <DataValueType>Unspecified</DataValueType>
                    <PrecisionType>DigitsAfterDecimal</PrecisionType>
                    <PrecisionDigits>0</PrecisionDigits>
                    <ConversionSupport>None</ConversionSupport>
                </Parameter>
                <Parameter id="DisplayThreshold">
                    <Value>0</Value>
                    <Limits>
                        <Minimum type="Inclusive">0</Minimum>
                    </Limits>
                    <XUnits>Abundance</XUnits>
                    <DataValueType>Response</DataValueType>
                    <PrecisionType>DigitsAfterDecimal</PrecisionType>
                    <PrecisionDigits>2</PrecisionDigits>
                    <ConversionSupport>None</ConversionSupport>
                </Parameter>
                <Parameter id="SNRThreshold">
                    <Value>5</Value>
                    <Limits>
                        <Minimum type="Exclusive">0</Minimum>
                    </Limits>
                    <XUnits>Mixed</XUnits>
                    <DataValueType>Mixed</DataValueType>
                    <PrecisionType>DigitsAfterDecimal</PrecisionType>
                    <PrecisionDigits>1</PrecisionDigits>
                    <ConversionSupport>None</ConversionSupport>
                </Parameter>
                <Parameter id="PeakAreaAbsThreshold">
                    <Value>10000</Value>
                    <Limits>
                        <Minimum type="Inclusive">0</Minimum>
                    </Limits>
                    <XUnits>Abundance</XUnits>
                    <DataValueType>Response</DataValueType>
                    <PrecisionType>DigitsAfterDecimal</PrecisionType>
                    <PrecisionDigits>0</PrecisionDigits>
                    <ConversionSupport>None</ConversionSupport>
                </Parameter>
                <Parameter id="PeakAreaPctUnits">
                    <Value>5</Value>
                    <Limits>
                        <Minimum type="Inclusive">0</Minimum>
                        <Maximum type="Inclusive">100</Maximum>
                    </Limits>
                    <XUnits>Abundance</XUnits>
                    <DataValueType>Response</DataValueType>
                    <PrecisionType>DigitsAfterDecimal</PrecisionType>
                    <PrecisionDigits>3</PrecisionDigits>
                    <ConversionSupport>None</ConversionSupport>
                </Parameter>
                <Parameter id="InterimSumObjectCount">
                    <Value>1</Value>
                    <Limits>
                        <Minimum type="Inclusive">1</Minimum>
                    </Limits>
                    <XUnits>Unspecified</XUnits>
                    <DataValueType>Unspecified</DataValueType>
                    <PrecisionType>DigitsAfterDecimal</PrecisionType>
                    <PrecisionDigits>0</PrecisionDigits>
                    <ConversionSupport>None</ConversionSupport>
                </Parameter>
                <Parameter id="FilterOnHeight">
                    <Value>true</Value>
                </Parameter>
                <Parameter id="EnableAdvancedFilters">
                    <Value>true</Value>
                </Parameter>
                <Parameter id="EnableHtCorrections">
                    <Value>true</Value>
                </Parameter>
                <Parameter id="PerformFragmentAnnotation">
                    <DisplayName>Annotate fragment spectrum peaks with formulas</DisplayName>
                    <Value>false</Value>
                </Parameter>
                <Parameter id="PerformFormulaAnnotationForNonFragments">
                    <DisplayName>Generate formulas for non-fragment (unknown) ions</DisplayName>
                    <Value>false</Value>
                </Parameter>
            </Parameters>
            <AllowHeightFilters>true</AllowHeightFilters>
            <AllowAreaFilters>false</AllowAreaFilters>
            <UsedForFragmentFormulaAnnotation>false</UsedForFragmentFormulaAnnotation>
        </ParameterSet>
        <ParameterSet usagekey="MSMSChargeStateAssignment" displayName="MS/MS Charge state assignement settings" assembly="" class="Agilent.MassSpectrometry.DataAnalysis.PSetChargeStateAssignment">
            <Parameters>
                <Parameter id="AbsoluteTolerance">
                    <DisplayName>Isotope spacing tolerance(m/z)</DisplayName>
                    <Value>0.0025</Value>
                    <Limits>
                        <Minimum type="Inclusive">0</Minimum>
                        <Maximum type="Inclusive">0.5</Maximum>
                    </Limits>
                    <XUnits>Thompsons</XUnits>
                    <DataValueType>MassToCharge</DataValueType>
                    <PrecisionType>DigitsAfterDecimal</PrecisionType>
                    <PrecisionDigits>4</PrecisionDigits>
                    <ConversionSupport>None</ConversionSupport>
                </Parameter>
                <Parameter id="RelativeTolerance">
                    <DisplayName>Isotope spacing tolerance(ppm)</DisplayName>
                    <Value>7</Value>
                    <Limits>
                        <Minimum type="Inclusive">0</Minimum>
                        <Maximum type="Inclusive">200</Maximum>
                    </Limits>
                    <XUnits>Unspecified</XUnits>
                    <DataValueType>Unspecified</DataValueType>
                    <PrecisionType>DigitsAfterDecimal</PrecisionType>
                    <PrecisionDigits>1</PrecisionDigits>
                    <ConversionSupport>None</ConversionSupport>
                </Parameter>
                <Parameter id="Deisotope">
                    <DisplayName>Remove higher isotopes</DisplayName>
                    <Value>false</Value>
                </Parameter>
                <Parameter id="RecomputeOnChangedPeakList">
                    <DisplayName>Recompute when peak list changes</DisplayName>
                    <Value>true</Value>
                </Parameter>
                <Parameter id="MaximumChargeState">
                    <DisplayName>Maximum charge state</DisplayName>
                    <Value>2</Value>
                    <Limits>
                        <Minimum type="Inclusive">1</Minimum>
                        <Maximum type="Inclusive">99</Maximum>
                    </Limits>
                    <XUnits>Unspecified</XUnits>
                    <DataValueType>Unspecified</DataValueType>
                    <PrecisionType>DigitsAfterDecimal</PrecisionType>
                    <PrecisionDigits>0</PrecisionDigits>
                    <ConversionSupport>None</ConversionSupport>
                </Parameter>
                <Parameter id="MinimumChargeState">
                    <DisplayName>Minimum charge state</DisplayName>
                    <Value>0</Value>
                    <Limits>
                        <Minimum type="Inclusive">0</Minimum>
                        <Maximum type="Inclusive">99</Maximum>
                    </Limits>
                    <XUnits>Unspecified</XUnits>
                    <DataValueType>Unspecified</DataValueType>
                    <PrecisionType>DigitsAfterDecimal</PrecisionType>
                    <PrecisionDigits>0</PrecisionDigits>
                    <ConversionSupport>None</ConversionSupport>
                </Parameter>
                <Parameter id="LimitMaxChargeState">
                    <DisplayName>Limit assigned charge states to a maximum of:</DisplayName>
                    <Value>true</Value>
                </Parameter>
                <Parameter id="IsotopeModel">
                    <DisplayName>Isotope model</DisplayName>
                    <Value>CommonOrganicMolecules</Value>
                </Parameter>
                <Parameter id="TreatUnknownAsSinglyCharged">
                    <DisplayName>Report single ions or single-ion features with charge state z=1</DisplayName>
                    <Value>false</Value>
                </Parameter>
                <Parameter id="SumAbundances">
                    <DisplayName>Sum abundance</DisplayName>
                    <Value>true</Value>
                </Parameter>
                <Parameter id="IonCountThreshold">
                    <DisplayName>Minimum # of peaks for a compound:</DisplayName>
                    <Value>5</Value>
                    <Limits>
                        <Minimum type="Inclusive">1</Minimum>
                        <Maximum type="Inclusive">1000</Maximum>
                    </Limits>
                    <XUnits>Unspecified</XUnits>
                    <DataValueType>Unspecified</DataValueType>
                    <PrecisionType>DigitsAfterDecimal</PrecisionType>
                    <PrecisionDigits>0</PrecisionDigits>
                    <ConversionSupport>None</ConversionSupport>
                </Parameter>
                <Parameter id="ChargeStateRange">
                    <DisplayName>Limit assigned charge states to a range of:</DisplayName>
                    <Value>
                        <Minimum>1</Minimum>
                        <Maximum>2</Maximum>
                        <DataUnit>Minutes</DataUnit>
                        <DataValueType>AcqTime</DataValueType>
                        <PrecisionType>DigitsAfterDecimal</PrecisionType>
                        <PrecisionDigits>0</PrecisionDigits>
                    </Value>
                    <Limits>
                        <Limits id="first">
                            <Minimum type="Inclusive">1</Minimum>
                            <Maximum type="Inclusive">1000</Maximum>
                        </Limits>
                        <Limits id="second">
                            <Minimum type="Inclusive">1</Minimum>
                            <Maximum type="Inclusive">1000</Maximum>
                        </Limits>
                    </Limits>
                    <ConversionSupport>None</ConversionSupport>
                </Parameter>
                <Parameter id="LimitComponentPeak">
                    <DisplayName>Report only compounds with</DisplayName>
                    <Value>true</Value>
                </Parameter>
                <Parameter id="LimitLargestPeak">
                    <DisplayName>Require relative peak height of</DisplayName>
                    <Value>true</Value>
                </Parameter>
                <Parameter id="LargestPeakPeak">
                    <DisplayName>Require relative peak height of</DisplayName>
                    <Value>0.1</Value>
                    <Limits>
                        <Minimum type="Inclusive">0</Minimum>
                        <Maximum type="Inclusive">100</Maximum>
                    </Limits>
                    <XUnits>Unspecified</XUnits>
                    <DataValueType>Unspecified</DataValueType>
                    <PrecisionType>DigitsAfterDecimal</PrecisionType>
                    <PrecisionDigits>0</PrecisionDigits>
                    <ConversionSupport>None</ConversionSupport>
                </Parameter>
                <Parameter id="KeyPeptideAdduct">
                    <DisplayName>Adduct for peptide mapping</DisplayName>
                    <Value>Proton</Value>
                </Parameter>
            </Parameters>
        </ParameterSet>
        <ParameterSet usagekey="UVPeakSpectrumExtract" displayName="UV Peak spectrum extraction settings" assembly="" class="Agilent.MassSpectrometry.DataAnalysis.PSetPeakSpectrumExtraction">
            <Parameters>
                <Parameter id="UseApexScan">
                    <DisplayName>Average scans above</DisplayName>
                    <Value>false</Value>
                </Parameter>
                <Parameter id="PeakHeightThreshold">
                    <DisplayName>Average scans above (%):</DisplayName>
                    <Value>10</Value>
                    <Limits>
                        <Minimum type="Inclusive">0</Minimum>
                        <Maximum type="Exclusive">100</Maximum>
                    </Limits>
                    <XUnits>Abundance</XUnits>
                    <DataValueType>Response</DataValueType>
                    <PrecisionType>DigitsAfterDecimal</PrecisionType>
                    <PrecisionDigits>0</PrecisionDigits>
                    <ConversionSupport>None</ConversionSupport>
                </Parameter>
                <Parameter id="UseTofSaturationFilter">
                    <DisplayName>Exclude saturated TOF spectra</DisplayName>
                    <Value>true</Value>
                </Parameter>
                <Parameter id="TofSaturationThreshold">
                    <DisplayName>TOF saturation limit (%):</DisplayName>
                    <Value>10</Value>
                    <Limits>
                        <Minimum type="Inclusive">10</Minimum>
                        <Maximum type="Inclusive">100</Maximum>
                    </Limits>
                    <XUnits>Abundance</XUnits>
                    <DataValueType>Response</DataValueType>
                    <PrecisionType>DigitsAfterDecimal</PrecisionType>
                    <PrecisionDigits>1</PrecisionDigits>
                    <ConversionSupport>None</ConversionSupport>
                </Parameter>
                <Parameter id="UseTofSaturationMzRange">
                    <DisplayName>Restrict saturation m/z range:</DisplayName>
                    <Value>false</Value>
                </Parameter>
                <Parameter id="TofSaturationMzRange">
                    <DisplayName>Check for saturation in:</DisplayName>
                    <DefaultValue>
                        <DataUnit>Thompsons</DataUnit>
                        <DataValueType>MassToCharge</DataValueType>
                        <PrecisionType>DigitsAfterDecimal</PrecisionType>
                        <PrecisionDigits>1</PrecisionDigits>
                        <Range>
                            <Minimum>100</Minimum>
                            <Maximum>2000</Maximum>
                            <DataUnit>Thompsons</DataUnit>
                            <DataValueType>MassToCharge</DataValueType>
                            <PrecisionType>DigitsAfterDecimal</PrecisionType>
                            <PrecisionDigits>1</PrecisionDigits>
                        </Range>
                    </DefaultValue>
                    <Value>
                        <DataUnit>Thompsons</DataUnit>
                        <DataValueType>MassToCharge</DataValueType>
                        <PrecisionType>DigitsAfterDecimal</PrecisionType>
                        <PrecisionDigits>1</PrecisionDigits>
                        <Range>
                            <Minimum>100</Minimum>
                            <Maximum>2000</Maximum>
                            <DataUnit>Thompsons</DataUnit>
                            <DataValueType>MassToCharge</DataValueType>
                            <PrecisionType>DigitsAfterDecimal</PrecisionType>
                            <PrecisionDigits>1</PrecisionDigits>
                        </Range>
                    </Value>
                    <Limits>
                        <Limits id="overall">
                            <Minimum type="Exclusive">0</Minimum>
                            <Maximum type="Inclusive">100000</Maximum>
                        </Limits>
                        <Limits id="width" />
                    </Limits>
                    <ConversionSupport>PrecisionOnly</ConversionSupport>
                </Parameter>
                <Parameter id="MSBackgroundSource">
                    <DisplayName>MS background source:</DisplayName>
                    <Value>None</Value>
                </Parameter>
                <Parameter id="MsMsBackgroundSource">
                    <DisplayName>MS/MS background source:</DisplayName>
                    <Value>None</Value>
                </Parameter>
                <Parameter id="UVBackgroundSource">
                    <DisplayName>UV background source:</DisplayName>
                    <Value>PeakStartAndEnd</Value>
                </Parameter>
                <Parameter id="DesignatedMinMaxTimeRange">
                    <DisplayName>Time range:</DisplayName>
                    <Value>
                        <Minimum>0</Minimum>
                        <Maximum>0</Maximum>
                        <DataUnit>Minutes</DataUnit>
                        <DataValueType>AcqTime</DataValueType>
                        <PrecisionType>DigitsAfterDecimal</PrecisionType>
                        <PrecisionDigits>3</PrecisionDigits>
                    </Value>
                    <Limits>
                        <Limits id="first" />
                        <Limits id="second" />
                    </Limits>
                    <ConversionSupport>PrecisionOnly</ConversionSupport>
                </Parameter>
                <Parameter id="EvaluateNoBackground">
                    <DisplayName>Also evaluate with no background</DisplayName>
                    <Value>false</Value>
                </Parameter>
                <Parameter id="NeverReturnEmptySpectrum">
                    <DisplayName>Never return an empty spectrum</DisplayName>
                    <Value>true</Value>
                </Parameter>
                <Parameter id="TofSaturationMzRangeOption">
                    <DisplayName>Tof saturation mz range option</DisplayName>
                    <Value>ChromatogramRange</Value>
                </Parameter>
            </Parameters>
            <TofOptionsApplicable>false</TofOptionsApplicable>
            <PeakSpectrumDataType>UV</PeakSpectrumDataType>
        </ParameterSet>
        <ParameterSet usagekey="CpdDBSearch" displayName="Database search settings" assembly="" class="Agilent.MassSpectrometry.DataAnalysis.PSetCpdDbSearch">
            <Parameters>
                <Parameter id="SearchFields">
                    <DisplayName>Search Fields</DisplayName>
                    <Value>Mass</Value>
                </Parameter>
                <Parameter id="UseAbsoluteMassTolerance">
                    <DisplayName>Use Absolute Mass Tolerance</DisplayName>
                    <Value>false</Value>
                </Parameter>
                <Parameter id="AbsoluteMassTolerance">
                    <DisplayName>Absolute Mass Tolerance</DisplayName>
                    <Value>2</Value>
                    <Limits>
                        <Minimum type="Exclusive">0</Minimum>
                        <Maximum type="Inclusive">1000</Maximum>
                    </Limits>
                    <XUnits>MilliThompsons</XUnits>
                    <DataValueType>MzDifference</DataValueType>
                    <PrecisionType>DigitsAfterDecimal</PrecisionType>
                    <PrecisionDigits>2</PrecisionDigits>
                    <ConversionSupport>None</ConversionSupport>
                </Parameter>
                <Parameter id="RelativeMassTolerance">
                    <DisplayName>Relative Mass Tolerance</DisplayName>
                    <Value>5</Value>
                    <Limits>
                        <Minimum type="Exclusive">0</Minimum>
                        <Maximum type="Inclusive">1000</Maximum>
                    </Limits>
                    <XUnits>PartsPerMillion</XUnits>
                    <DataValueType>RelativeDifference</DataValueType>
                    <PrecisionType>DigitsAfterDecimal</PrecisionType>
                    <PrecisionDigits>2</PrecisionDigits>
                    <ConversionSupport>None</ConversionSupport>
                </Parameter>
                <Parameter id="RetentionTimeTolerance">
                    <DisplayName>Retention Time Tolerance</DisplayName>
                    <Value>0.1</Value>
                    <Limits>
                        <Minimum type="Exclusive">0</Minimum>
                        <Maximum type="Exclusive">1000</Maximum>
                    </Limits>
                    <XUnits>Minutes</XUnits>
                    <DataValueType>AcqTime</DataValueType>
                    <PrecisionType>DigitsAfterDecimal</PrecisionType>
                    <PrecisionDigits>3</PrecisionDigits>
                    <ConversionSupport>PrecisionOnly</ConversionSupport>
                </Parameter>
                <Parameter id="LimitNumberOfHits">
                    <DisplayName>Limit to the best</DisplayName>
                    <Value>true</Value>
                </Parameter>
                <Parameter id="MaxHits">
                    <DisplayName>Maximum Hits</DisplayName>
                    <Value>50</Value>
                    <Limits>
                        <Minimum type="Inclusive">1</Minimum>
                        <Maximum type="Inclusive">100</Maximum>
                    </Limits>
                    <XUnits>Unspecified</XUnits>
                    <DataValueType>Unspecified</DataValueType>
                    <PrecisionType>DigitsAfterDecimal</PrecisionType>
                    <PrecisionDigits>0</PrecisionDigits>
                    <ConversionSupport>None</ConversionSupport>
                </Parameter>
                <Parameter id="UseIsotopeRanking">
                    <DisplayName>Consider isotope abundance ratios when ranking hits</DisplayName>
                    <Value>false</Value>
                </Parameter>
                <Parameter id="MaxPeaksToSearch">
                    <DisplayName>Maximum number of peaks to search when peaks are not specified graphically:</DisplayName>
                    <Value>5</Value>
                    <Limits>
                        <Minimum type="Inclusive">1</Minimum>
                        <Maximum type="Inclusive">10</Maximum>
                    </Limits>
                    <XUnits>Unspecified</XUnits>
                    <DataValueType>Unspecified</DataValueType>
                    <PrecisionType>DigitsAfterDecimal</PrecisionType>
                    <PrecisionDigits>0</PrecisionDigits>
                    <ConversionSupport>None</ConversionSupport>
                </Parameter>
                <Parameter id="SearchSimpleIonMassAsNeutral">
                    <DisplayName>Search "neutral" database entries for masses from simple ions</DisplayName>
                    <Value>true</Value>
                </Parameter>
                <Parameter id="SearchSimpleIonMassAsCation">
                    <DisplayName>Search "cation" database entries for masses from simple ions</DisplayName>
                    <Value>true</Value>
                </Parameter>
                <Parameter id="SearchSimpleIonMassAsAnion">
                    <DisplayName>Search "anion" database entries for masses from simple ions</DisplayName>
                    <Value>true</Value>
                </Parameter>
                <Parameter id="ImCCSTolerance">
                    <DisplayName>CCS</DisplayName>
                    <Value>1</Value>
                    <Limits>
                        <Minimum type="Inclusive">1</Minimum>
                        <Maximum type="Inclusive">100</Maximum>
                    </Limits>
                    <XUnits>Milliseconds</XUnits>
                    <DataValueType>ImDriftTime</DataValueType>
                    <PrecisionType>DigitsAfterDecimal</PrecisionType>
                    <PrecisionDigits>2</PrecisionDigits>
                    <ConversionSupport>None</ConversionSupport>
                </Parameter>
                <Parameter id="SearchImMatchMDa">
                    <DisplayName>Mass match tolerance (mDa)</DisplayName>
                    <Value>2</Value>
                    <Limits>
                        <Minimum type="Inclusive">0</Minimum>
                    </Limits>
                    <XUnits>Unspecified</XUnits>
                    <DataValueType>Unspecified</DataValueType>
                    <PrecisionType>DigitsAfterDecimal</PrecisionType>
                    <PrecisionDigits>2</PrecisionDigits>
                    <ConversionSupport>None</ConversionSupport>
                </Parameter>
            </Parameters>
        </ParameterSet>
        <ParameterSet usagekey="ProbablePosSpecies" displayName="Probable Pos Species settings" assembly="" class="Agilent.MassSpectrometry.DataAnalysis.PSetProbablePosSpecies">
            <Parameters>
                <Parameter id="ChargeCarriers">
                    <DisplayName>Positive ions:</DisplayName>
                    <DefaultValue>
                        <SpeciesDefinition>
                            <Active>false</Active>
                            <BaseCount>1</BaseCount>
                            <ElectronCount>-1</ElectronCount>
                            <ModifierCount>0</ModifierCount>
                            <ModifierFormula />
                            <NeutralLoss />
                        </SpeciesDefinition>
                        <SpeciesDefinition>
                            <Active>true</Active>
                            <BaseCount>1</BaseCount>
                            <ElectronCount>-1</ElectronCount>
                            <ModifierCount>1</ModifierCount>
                            <ModifierFormula>H</ModifierFormula>
                            <NeutralLoss />
                        </SpeciesDefinition>
                        <SpeciesDefinition>
                            <Active>true</Active>
                            <BaseCount>1</BaseCount>
                            <ElectronCount>-1</ElectronCount>
                            <ModifierCount>1</ModifierCount>
                            <ModifierFormula>Na</ModifierFormula>
                            <NeutralLoss />
                        </SpeciesDefinition>
                        <SpeciesDefinition>
                            <Active>false</Active>
                            <BaseCount>1</BaseCount>
                            <ElectronCount>-1</ElectronCount>
                            <ModifierCount>1</ModifierCount>
                            <ModifierFormula>K</ModifierFormula>
                            <NeutralLoss />
                        </SpeciesDefinition>
                        <SpeciesDefinition>
                            <Active>true</Active>
                            <BaseCount>1</BaseCount>
                            <ElectronCount>-1</ElectronCount>
                            <ModifierCount>1</ModifierCount>
                            <ModifierFormula>NH4</ModifierFormula>
                            <NeutralLoss />
                        </SpeciesDefinition>
                    </DefaultValue>
                    <Value>
                        <SpeciesDefinition>
                            <Active>false</Active>
                            <BaseCount>1</BaseCount>
                            <ElectronCount>-1</ElectronCount>
                            <ModifierCount>0</ModifierCount>
                            <ModifierFormula />
                            <NeutralLoss />
                        </SpeciesDefinition>
                        <SpeciesDefinition>
                            <Active>true</Active>
                            <BaseCount>1</BaseCount>
                            <ElectronCount>-1</ElectronCount>
                            <ModifierCount>1</ModifierCount>
                            <ModifierFormula>H</ModifierFormula>
                            <NeutralLoss />
                        </SpeciesDefinition>
                        <SpeciesDefinition>
                            <Active>true</Active>
                            <BaseCount>1</BaseCount>
                            <ElectronCount>-1</ElectronCount>
                            <ModifierCount>1</ModifierCount>
                            <ModifierFormula>Na</ModifierFormula>
                            <NeutralLoss />
                        </SpeciesDefinition>
                        <SpeciesDefinition>
                            <Active>false</Active>
                            <BaseCount>1</BaseCount>
                            <ElectronCount>-1</ElectronCount>
                            <ModifierCount>1</ModifierCount>
                            <ModifierFormula>K</ModifierFormula>
                            <NeutralLoss />
                        </SpeciesDefinition>
                        <SpeciesDefinition>
                            <Active>true</Active>
                            <BaseCount>1</BaseCount>
                            <ElectronCount>-1</ElectronCount>
                            <ModifierCount>1</ModifierCount>
                            <ModifierFormula>NH4</ModifierFormula>
                            <NeutralLoss />
                        </SpeciesDefinition>
                    </Value>
                </Parameter>
                <Parameter id="NeutralLosses">
                    <DisplayName>Positive Neutral Loss:</DisplayName>
                    <DefaultValue>
                        <SpeciesDefinition>
                            <Active>false</Active>
                            <BaseCount>1</BaseCount>
                            <ElectronCount>0</ElectronCount>
                            <ModifierCount>0</ModifierCount>
                            <ModifierFormula />
                            <NeutralLoss>H2O</NeutralLoss>
                        </SpeciesDefinition>
                    </DefaultValue>
                    <Value>
                        <SpeciesDefinition>
                            <Active>false</Active>
                            <BaseCount>1</BaseCount>
                            <ElectronCount>0</ElectronCount>
                            <ModifierCount>0</ModifierCount>
                            <ModifierFormula />
                            <NeutralLoss>H2O</NeutralLoss>
                        </SpeciesDefinition>
                    </Value>
                </Parameter>
                <Parameter id="ChargeStateRange">
                    <DisplayName>Positive Charge State Range</DisplayName>
                    <Value>
                        <Minimum>1</Minimum>
                        <Maximum>1</Maximum>
                        <DataUnit>Unspecified</DataUnit>
                        <DataValueType>Unspecified</DataValueType>
                        <PrecisionType>DigitsAfterDecimal</PrecisionType>
                        <PrecisionDigits>0</PrecisionDigits>
                    </Value>
                    <Limits>
                        <Limits id="first">
                            <Minimum type="Inclusive">1</Minimum>
                            <Maximum type="Inclusive">1000</Maximum>
                        </Limits>
                        <Limits id="second">
                            <Minimum type="Inclusive">1</Minimum>
                            <Maximum type="Inclusive">1000</Maximum>
                        </Limits>
                    </Limits>
                    <ConversionSupport>None</ConversionSupport>
                </Parameter>
                <Parameter id="Dimers">
                    <DisplayName>Positive Dimer</DisplayName>
                    <Value>false</Value>
                </Parameter>
                <Parameter id="Trimers">
                    <DisplayName>Positive Trimer</DisplayName>
                    <Value>false</Value>
                </Parameter>
            </Parameters>
        </ParameterSet>
        <ParameterSet usagekey="ProbableNegSpecies" displayName="Probable Neg Species settings" assembly="" class="Agilent.MassSpectrometry.DataAnalysis.PSetProbableNegSpecies">
            <Parameters>
                <Parameter id="ChargeCarriers">
                    <DisplayName>Negative ions:</DisplayName>
                    <DefaultValue>
                        <SpeciesDefinition>
                            <Active>false</Active>
                            <BaseCount>1</BaseCount>
                            <ElectronCount>1</ElectronCount>
                            <ModifierCount>0</ModifierCount>
                            <ModifierFormula />
                            <NeutralLoss />
                        </SpeciesDefinition>
                        <SpeciesDefinition>
                            <Active>true</Active>
                            <BaseCount>1</BaseCount>
                            <ElectronCount>1</ElectronCount>
                            <ModifierCount>-1</ModifierCount>
                            <ModifierFormula>H</ModifierFormula>
                            <NeutralLoss />
                        </SpeciesDefinition>
                        <SpeciesDefinition>
                            <Active>false</Active>
                            <BaseCount>1</BaseCount>
                            <ElectronCount>1</ElectronCount>
                            <ModifierCount>1</ModifierCount>
                            <ModifierFormula>Cl</ModifierFormula>
                            <NeutralLoss />
                        </SpeciesDefinition>
                        <SpeciesDefinition>
                            <Active>false</Active>
                            <BaseCount>1</BaseCount>
                            <ElectronCount>1</ElectronCount>
                            <ModifierCount>1</ModifierCount>
                            <ModifierFormula>Br</ModifierFormula>
                            <NeutralLoss />
                        </SpeciesDefinition>
                        <SpeciesDefinition>
                            <Active>true</Active>
                            <BaseCount>1</BaseCount>
                            <ElectronCount>1</ElectronCount>
                            <ModifierCount>1</ModifierCount>
                            <ModifierFormula>HCOO</ModifierFormula>
                            <NeutralLoss />
                        </SpeciesDefinition>
                        <SpeciesDefinition>
                            <Active>true</Active>
                            <BaseCount>1</BaseCount>
                            <ElectronCount>1</ElectronCount>
                            <ModifierCount>1</ModifierCount>
                            <ModifierFormula>CH3COO</ModifierFormula>
                            <NeutralLoss />
                        </SpeciesDefinition>
                        <SpeciesDefinition>
                            <Active>false</Active>
                            <BaseCount>1</BaseCount>
                            <ElectronCount>1</ElectronCount>
                            <ModifierCount>1</ModifierCount>
                            <ModifierFormula>CF3COO</ModifierFormula>
                            <NeutralLoss />
                        </SpeciesDefinition>
                    </DefaultValue>
                    <Value>
                        <SpeciesDefinition>
                            <Active>false</Active>
                            <BaseCount>1</BaseCount>
                            <ElectronCount>1</ElectronCount>
                            <ModifierCount>0</ModifierCount>
                            <ModifierFormula />
                            <NeutralLoss />
                        </SpeciesDefinition>
                        <SpeciesDefinition>
                            <Active>true</Active>
                            <BaseCount>1</BaseCount>
                            <ElectronCount>1</ElectronCount>
                            <ModifierCount>-1</ModifierCount>
                            <ModifierFormula>H</ModifierFormula>
                            <NeutralLoss />
                        </SpeciesDefinition>
                        <SpeciesDefinition>
                            <Active>false</Active>
                            <BaseCount>1</BaseCount>
                            <ElectronCount>1</ElectronCount>
                            <ModifierCount>1</ModifierCount>
                            <ModifierFormula>Cl</ModifierFormula>
                            <NeutralLoss />
                        </SpeciesDefinition>
                        <SpeciesDefinition>
                            <Active>false</Active>
                            <BaseCount>1</BaseCount>
                            <ElectronCount>1</ElectronCount>
                            <ModifierCount>1</ModifierCount>
                            <ModifierFormula>Br</ModifierFormula>
                            <NeutralLoss />
                        </SpeciesDefinition>
                        <SpeciesDefinition>
                            <Active>true</Active>
                            <BaseCount>1</BaseCount>
                            <ElectronCount>1</ElectronCount>
                            <ModifierCount>1</ModifierCount>
                            <ModifierFormula>HCOO</ModifierFormula>
                            <NeutralLoss />
                        </SpeciesDefinition>
                        <SpeciesDefinition>
                            <Active>true</Active>
                            <BaseCount>1</BaseCount>
                            <ElectronCount>1</ElectronCount>
                            <ModifierCount>1</ModifierCount>
                            <ModifierFormula>CH3COO</ModifierFormula>
                            <NeutralLoss />
                        </SpeciesDefinition>
                        <SpeciesDefinition>
                            <Active>false</Active>
                            <BaseCount>1</BaseCount>
                            <ElectronCount>1</ElectronCount>
                            <ModifierCount>1</ModifierCount>
                            <ModifierFormula>CF3COO</ModifierFormula>
                            <NeutralLoss />
                        </SpeciesDefinition>
                    </Value>
                </Parameter>
                <Parameter id="NeutralLosses">
                    <DisplayName>Negative Neutral Loss:</DisplayName>
                    <DefaultValue>
                        <SpeciesDefinition>
                            <Active>false</Active>
                            <BaseCount>1</BaseCount>
                            <ElectronCount>0</ElectronCount>
                            <ModifierCount>0</ModifierCount>
                            <ModifierFormula />
                            <NeutralLoss>H2O</NeutralLoss>
                        </SpeciesDefinition>
                    </DefaultValue>
                    <Value>
                        <SpeciesDefinition>
                            <Active>false</Active>
                            <BaseCount>1</BaseCount>
                            <ElectronCount>0</ElectronCount>
                            <ModifierCount>0</ModifierCount>
                            <ModifierFormula />
                            <NeutralLoss>H2O</NeutralLoss>
                        </SpeciesDefinition>
                    </Value>
                </Parameter>
                <Parameter id="ChargeStateRange">
                    <DisplayName>Negative Charge State Range</DisplayName>
                    <Value>
                        <Minimum>1</Minimum>
                        <Maximum>1</Maximum>
                        <DataUnit>Unspecified</DataUnit>
                        <DataValueType>Unspecified</DataValueType>
                        <PrecisionType>DigitsAfterDecimal</PrecisionType>
                        <PrecisionDigits>0</PrecisionDigits>
                    </Value>
                    <Limits>
                        <Limits id="first">
                            <Minimum type="Inclusive">1</Minimum>
                            <Maximum type="Inclusive">1000</Maximum>
                        </Limits>
                        <Limits id="second">
                            <Minimum type="Inclusive">1</Minimum>
                            <Maximum type="Inclusive">1000</Maximum>
                        </Limits>
                    </Limits>
                    <ConversionSupport>None</ConversionSupport>
                </Parameter>
                <Parameter id="Dimers">
                    <DisplayName>Negative Dimer</DisplayName>
                    <Value>false</Value>
                </Parameter>
                <Parameter id="Trimers">
                    <DisplayName>Negative Trimer</DisplayName>
                    <Value>false</Value>
                </Parameter>
            </Parameters>
        </ParameterSet>
        <ParameterSet usagekey="LibrarySearchLC" displayName="Spectral library search settings" assembly="" class="Agilent.MassSpectrometry.DataAnalysis.PSetLibrarySearchLC">
            <Parameters>
                <Parameter id="SpectralLibraryPath">
                    <DisplayName>Spectral library path:</DisplayName>
                    <Value />
                </Parameter>
                <Parameter id="UseMaxHitCount">
                    <DisplayName>Limit to the best</DisplayName>
                    <Value>true</Value>
                </Parameter>
                <Parameter id="MaxHitCount">
                    <DisplayName>Maximum hits per compound:</DisplayName>
                    <Value>10</Value>
                    <Limits>
                        <Minimum type="Inclusive">0</Minimum>
                        <Maximum type="Inclusive">100</Maximum>
                    </Limits>
                    <XUnits>Unspecified</XUnits>
                    <DataValueType>Unspecified</DataValueType>
                    <PrecisionType>DigitsAfterDecimal</PrecisionType>
                    <PrecisionDigits>0</PrecisionDigits>
                    <ConversionSupport>None</ConversionSupport>
                </Parameter>
                <Parameter id="SearchCriteria">
                    <DisplayName>Search criteria</DisplayName>
                    <Value>FragmentationVoltage, Polarity, ScanType, InstrumentType, PrecursorIon</Value>
                </Parameter>
                <Parameter id="SearchMethod">
                    <DisplayName>Search method</DisplayName>
                    <Value>Reverse</Value>
                </Parameter>
                <Parameter id="CeTolerance">
                    <Value>2</Value>
                    <Limits>
                        <Minimum type="Inclusive">0</Minimum>
                    </Limits>
                    <XUnits>Volts</XUnits>
                    <DataValueType>Voltage</DataValueType>
                    <PrecisionType>DigitsAfterDecimal</PrecisionType>
                    <PrecisionDigits>2</PrecisionDigits>
                    <ConversionSupport>PrecisionOnly</ConversionSupport>
                </Parameter>
                <Parameter id="PrecursorIonPpm">
                    <DisplayName>Precursor Ion m/z ppm</DisplayName>
                    <Value>10</Value>
                    <Limits>
                        <Minimum type="Inclusive">0</Minimum>
                        <Maximum type="Inclusive">1000</Maximum>
                    </Limits>
                    <XUnits>Unspecified</XUnits>
                    <DataValueType>Unspecified</DataValueType>
                    <PrecisionType>DigitsAfterDecimal</PrecisionType>
                    <PrecisionDigits>1</PrecisionDigits>
                    <ConversionSupport>None</ConversionSupport>
                </Parameter>
                <Parameter id="PrecursorIonMz">
                    <DisplayName>Precursor Ion m/z mDa</DisplayName>
                    <Value>2</Value>
                    <Limits>
                        <Minimum type="Inclusive">0</Minimum>
                    </Limits>
                    <XUnits>Thompsons</XUnits>
                    <DataValueType>MassToCharge</DataValueType>
                    <PrecisionType>DigitsAfterDecimal</PrecisionType>
                    <PrecisionDigits>1</PrecisionDigits>
                    <ConversionSupport>PrecisionOnly</ConversionSupport>
                </Parameter>
                <Parameter id="ProductIonPpm">
                    <DisplayName>Product ion m/z ppm</DisplayName>
                    <Value>15</Value>
                    <Limits>
                        <Minimum type="Inclusive">0</Minimum>
                        <Maximum type="Inclusive">1000</Maximum>
                    </Limits>
                    <XUnits>Unspecified</XUnits>
                    <DataValueType>Unspecified</DataValueType>
                    <PrecisionType>DigitsAfterDecimal</PrecisionType>
                    <PrecisionDigits>1</PrecisionDigits>
                    <ConversionSupport>None</ConversionSupport>
                </Parameter>
                <Parameter id="ProductIonMz">
                    <DisplayName>Product ion m/z mDa</DisplayName>
                    <Value>5</Value>
                    <Limits>
                        <Minimum type="Inclusive">0</Minimum>
                    </Limits>
                    <XUnits>Thompsons</XUnits>
                    <DataValueType>MassToCharge</DataValueType>
                    <PrecisionType>DigitsAfterDecimal</PrecisionType>
                    <PrecisionDigits>1</PrecisionDigits>
                    <ConversionSupport>PrecisionOnly</ConversionSupport>
                </Parameter>
                <Parameter id="MinForwardMatchScore">
                    <DisplayName>Minimum forward match score:</DisplayName>
                    <Value>25</Value>
                    <Limits>
                        <Minimum type="Inclusive">0</Minimum>
                        <Maximum type="Inclusive">100</Maximum>
                    </Limits>
                    <XUnits>Unspecified</XUnits>
                    <DataValueType>MatchScore</DataValueType>
                    <PrecisionType>DigitsAfterDecimal</PrecisionType>
                    <PrecisionDigits>2</PrecisionDigits>
                    <ConversionSupport>None</ConversionSupport>
                </Parameter>
                <Parameter id="MinReverseMatchScore">
                    <DisplayName>Minimum reverse match score:</DisplayName>
                    <Value>80</Value>
                    <Limits>
                        <Minimum type="Inclusive">0</Minimum>
                        <Maximum type="Inclusive">100</Maximum>
                    </Limits>
                    <XUnits>Unspecified</XUnits>
                    <DataValueType>MatchScore</DataValueType>
                    <PrecisionType>DigitsAfterDecimal</PrecisionType>
                    <PrecisionDigits>2</PrecisionDigits>
                    <ConversionSupport>None</ConversionSupport>
                </Parameter>
                <Parameter id="ExcludePrecursorInReverseScore">
                    <DisplayName>Exclude precursor ion from reverse score</DisplayName>
                    <Value>true</Value>
                </Parameter>
                <Parameter id="ExcludePrecursorReverseScorePercentage">
                    <DisplayName>Percentage of total MS/MS intensity that precursor ion must exceed to be excluded from reverse score</DisplayName>
                    <Value>90</Value>
                    <Limits>
                        <Minimum type="Inclusive">0</Minimum>
                        <Maximum type="Inclusive">100</Maximum>
                    </Limits>
                    <XUnits>Unspecified</XUnits>
                    <DataValueType>Unspecified</DataValueType>
                    <PrecisionType>DigitsAfterDecimal</PrecisionType>
                    <PrecisionDigits>2</PrecisionDigits>
                    <ConversionSupport>None</ConversionSupport>
                </Parameter>
            </Parameters>
        </ParameterSet>
        <ParameterSet usagekey="LibraryPeakFilters" displayName="Peak filters used by spectral library search" assembly="" class="Agilent.MassSpectrometry.DataAnalysis.PSetMSPeakFilter">
            <Parameters>
                <Parameter id="PeakFilter">
                    <Value>MaximumCount, PeakHeightAbsThreshold, PeakHeightPctThreshold</Value>
                </Parameter>
                <Parameter id="PeakHeightAbsThreshold">
                    <DisplayName>Peak height (counts) &gt;=</DisplayName>
                    <Value>10</Value>
                    <Limits>
                        <Minimum type="Inclusive">0</Minimum>
                    </Limits>
                    <XUnits>Abundance</XUnits>
                    <DataValueType>Response</DataValueType>
                    <PrecisionType>DigitsAfterDecimal</PrecisionType>
                    <PrecisionDigits>0</PrecisionDigits>
                    <ConversionSupport>None</ConversionSupport>
                </Parameter>
                <Parameter id="PeakHeightPctThreshold">
                    <DisplayName>Peak height (%) &gt;= </DisplayName>
                    <Value>1</Value>
                    <Limits>
                        <Minimum type="Inclusive">0</Minimum>
                        <Maximum type="Exclusive">100</Maximum>
                    </Limits>
                    <XUnits>Abundance</XUnits>
                    <DataValueType>Response</DataValueType>
                    <PrecisionType>DigitsAfterDecimal</PrecisionType>
                    <PrecisionDigits>3</PrecisionDigits>
                    <ConversionSupport>None</ConversionSupport>
                </Parameter>
                <Parameter id="MaximumPeakCount">
                    <DisplayName>Limit to the largest: </DisplayName>
                    <Value>100</Value>
                    <Limits>
                        <Minimum type="Inclusive">0</Minimum>
                    </Limits>
                    <XUnits>Unspecified</XUnits>
                    <DataValueType>Unspecified</DataValueType>
                    <PrecisionType>DigitsAfterDecimal</PrecisionType>
                    <PrecisionDigits>0</PrecisionDigits>
                    <ConversionSupport>None</ConversionSupport>
                </Parameter>
                <Parameter id="DisplayThreshold">
                    <Value>0</Value>
                    <Limits>
                        <Minimum type="Inclusive">0</Minimum>
                    </Limits>
                    <XUnits>Abundance</XUnits>
                    <DataValueType>Response</DataValueType>
                    <PrecisionType>DigitsAfterDecimal</PrecisionType>
                    <PrecisionDigits>2</PrecisionDigits>
                    <ConversionSupport>None</ConversionSupport>
                </Parameter>
                <Parameter id="SNRThreshold">
                    <Value>5</Value>
                    <Limits>
                        <Minimum type="Exclusive">0</Minimum>
                    </Limits>
                    <XUnits>Mixed</XUnits>
                    <DataValueType>Mixed</DataValueType>
                    <PrecisionType>DigitsAfterDecimal</PrecisionType>
                    <PrecisionDigits>1</PrecisionDigits>
                    <ConversionSupport>None</ConversionSupport>
                </Parameter>
                <Parameter id="PeakAreaAbsThreshold">
                    <Value>10000</Value>
                    <Limits>
                        <Minimum type="Inclusive">0</Minimum>
                    </Limits>
                    <XUnits>Abundance</XUnits>
                    <DataValueType>Response</DataValueType>
                    <PrecisionType>DigitsAfterDecimal</PrecisionType>
                    <PrecisionDigits>0</PrecisionDigits>
                    <ConversionSupport>None</ConversionSupport>
                </Parameter>
                <Parameter id="PeakAreaPctUnits">
                    <Value>5</Value>
                    <Limits>
                        <Minimum type="Inclusive">0</Minimum>
                        <Maximum type="Inclusive">100</Maximum>
                    </Limits>
                    <XUnits>Abundance</XUnits>
                    <DataValueType>Response</DataValueType>
                    <PrecisionType>DigitsAfterDecimal</PrecisionType>
                    <PrecisionDigits>3</PrecisionDigits>
                    <ConversionSupport>None</ConversionSupport>
                </Parameter>
                <Parameter id="InterimSumObjectCount">
                    <Value>1</Value>
                    <Limits>
                        <Minimum type="Inclusive">1</Minimum>
                    </Limits>
                    <XUnits>Unspecified</XUnits>
                    <DataValueType>Unspecified</DataValueType>
                    <PrecisionType>DigitsAfterDecimal</PrecisionType>
                    <PrecisionDigits>0</PrecisionDigits>
                    <ConversionSupport>None</ConversionSupport>
                </Parameter>
                <Parameter id="FilterOnHeight">
                    <Value>true</Value>
                </Parameter>
                <Parameter id="EnableAdvancedFilters">
                    <Value>true</Value>
                </Parameter>
                <Parameter id="EnableHtCorrections">
                    <Value>true</Value>
                </Parameter>
                <Parameter id="PerformFragmentAnnotation">
                    <DisplayName>Annotate fragment spectrum peaks with formulas</DisplayName>
                    <Value>false</Value>
                </Parameter>
                <Parameter id="PerformFormulaAnnotationForNonFragments">
                    <DisplayName>Generate formulas for non-fragment (unknown) ions</DisplayName>
                    <Value>false</Value>
                </Parameter>
            </Parameters>
            <AllowHeightFilters>true</AllowHeightFilters>
            <AllowAreaFilters>false</AllowAreaFilters>
            <UsedForFragmentFormulaAnnotation>false</UsedForFragmentFormulaAnnotation>
        </ParameterSet>
        <ParameterSet usagekey="FormulaCalculator" displayName="Formula calculator settings" assembly="" class="Agilent.MassSpectrometry.DataAnalysis.PSetFormulaCalculator">
            <Parameters>
                <Parameter id="ObservedMz">
                    <Value>61.064791</Value>
                    <Limits>
                        <Minimum type="Inclusive">2</Minimum>
                        <Maximum type="Inclusive">10000</Maximum>
                    </Limits>
                    <XUnits>Thompsons</XUnits>
                    <DataValueType>MassToCharge</DataValueType>
                    <PrecisionType>DigitsAfterDecimal</PrecisionType>
                    <PrecisionDigits>1</PrecisionDigits>
                    <ConversionSupport>PrecisionOnly</ConversionSupport>
                </Parameter>
                <Parameter id="ChargeState">
                    <Value>1</Value>
                    <Limits>
                        <Minimum type="Inclusive">-100</Minimum>
                        <Maximum type="Inclusive">100</Maximum>
                    </Limits>
                    <XUnits>Unspecified</XUnits>
                    <DataValueType>Unspecified</DataValueType>
                    <PrecisionType>DigitsAfterDecimal</PrecisionType>
                    <PrecisionDigits>0</PrecisionDigits>
                    <ConversionSupport>None</ConversionSupport>
                </Parameter>
                <Parameter id="NitrogenRule">
                    <DisplayName>MS nitrogen rule:</DisplayName>
                    <Value>None</Value>
                </Parameter>
                <Parameter id="PosChargeCarrier">
                    <DisplayName>Positive ions:</DisplayName>
                    <Value>H</Value>
                </Parameter>
                <Parameter id="NegChargeCarrier">
                    <DisplayName>Negative ions:</DisplayName>
                    <Value>H</Value>
                </Parameter>
                <Parameter id="ElementLimits">
                    <DisplayName>Element Limits</DisplayName>
                    <DefaultValue>
                        <ElementLimit>
                            <Element>C</Element>
                            <MinimumNumber>3</MinimumNumber>
                            <MaximumNumber>60</MaximumNumber>
                        </ElementLimit>
                        <ElementLimit>
                            <Element>H</Element>
                            <MinimumNumber>0</MinimumNumber>
                            <MaximumNumber>120</MaximumNumber>
                        </ElementLimit>
                        <ElementLimit>
                            <Element>O</Element>
                            <MinimumNumber>0</MinimumNumber>
                            <MaximumNumber>30</MaximumNumber>
                        </ElementLimit>
                        <ElementLimit>
                            <Element>N</Element>
                            <MinimumNumber>0</MinimumNumber>
                            <MaximumNumber>30</MaximumNumber>
                        </ElementLimit>
                        <ElementLimit>
                            <Element>S</Element>
                            <MinimumNumber>0</MinimumNumber>
                            <MaximumNumber>5</MaximumNumber>
                        </ElementLimit>
                        <ElementLimit>
                            <Element>Cl</Element>
                            <MinimumNumber>0</MinimumNumber>
                            <MaximumNumber>3</MaximumNumber>
                        </ElementLimit>
                    </DefaultValue>
                    <Value>
                        <ElementLimit>
                            <Element>C</Element>
                            <MinimumNumber>3</MinimumNumber>
                            <MaximumNumber>60</MaximumNumber>
                        </ElementLimit>
                        <ElementLimit>
                            <Element>H</Element>
                            <MinimumNumber>0</MinimumNumber>
                            <MaximumNumber>120</MaximumNumber>
                        </ElementLimit>
                        <ElementLimit>
                            <Element>O</Element>
                            <MinimumNumber>0</MinimumNumber>
                            <MaximumNumber>30</MaximumNumber>
                        </ElementLimit>
                        <ElementLimit>
                            <Element>N</Element>
                            <MinimumNumber>0</MinimumNumber>
                            <MaximumNumber>30</MaximumNumber>
                        </ElementLimit>
                        <ElementLimit>
                            <Element>S</Element>
                            <MinimumNumber>0</MinimumNumber>
                            <MaximumNumber>5</MaximumNumber>
                        </ElementLimit>
                        <ElementLimit>
                            <Element>Cl</Element>
                            <MinimumNumber>0</MinimumNumber>
                            <MaximumNumber>3</MaximumNumber>
                        </ElementLimit>
                    </Value>
                </Parameter>
                <Parameter id="MaximumMass">
                    <DisplayName>Maximum neutral mass for which formulas should be calculated:</DisplayName>
                    <Value>1000</Value>
                    <Limits>
                        <Minimum type="Inclusive">100</Minimum>
                        <Maximum type="Inclusive">5000</Maximum>
                    </Limits>
                    <XUnits>Daltons</XUnits>
                    <DataValueType>Mass</DataValueType>
                    <PrecisionType>DigitsAfterDecimal</PrecisionType>
                    <PrecisionDigits>1</PrecisionDigits>
                    <ConversionSupport>PrecisionOnly</ConversionSupport>
                </Parameter>
                <Parameter id="MaximumMzError">
                    <DisplayName>Max. mass error:</DisplayName>
                    <Value>7.5</Value>
                    <Limits>
                        <Minimum type="Exclusive">0</Minimum>
                        <Maximum type="Inclusive">1000</Maximum>
                    </Limits>
                    <XUnits>Thompsons</XUnits>
                    <DataValueType>MassToCharge</DataValueType>
                    <PrecisionType>DigitsAfterDecimal</PrecisionType>
                    <PrecisionDigits>1</PrecisionDigits>
                    <ConversionSupport>PrecisionOnly</ConversionSupport>
                </Parameter>
                <Parameter id="MzErrorUnits">
                    <DisplayName>m/z error units:</DisplayName>
                    <Value>PartsPerMillion</Value>
                </Parameter>
                <Parameter id="MinimumScore">
                    <DisplayName>Minimum score</DisplayName>
                    <Value>35</Value>
                    <Limits>
                        <Minimum type="Inclusive">0</Minimum>
                        <Maximum type="Inclusive">100</Maximum>
                    </Limits>
                    <XUnits>Unspecified</XUnits>
                    <DataValueType>Unspecified</DataValueType>
                    <PrecisionType>DigitsAfterDecimal</PrecisionType>
                    <PrecisionDigits>3</PrecisionDigits>
                    <ConversionSupport>None</ConversionSupport>
                </Parameter>
                <Parameter id="FilterOnScore">
                    <DisplayName>Minimum overall score per charge carrier</DisplayName>
                    <Value>true</Value>
                </Parameter>
                <Parameter id="FilterOnMassError">
                    <DisplayName>Maximum MS mass error</DisplayName>
                    <Value>false</Value>
                </Parameter>
                <Parameter id="FilterOnDBE">
                    <DisplayName>Require DBE from</DisplayName>
                    <Value>false</Value>
                </Parameter>
                <Parameter id="MinimumDBE">
                    <Value>0</Value>
                    <Limits>
                        <Minimum type="Inclusive">-0.5</Minimum>
                        <Maximum type="Inclusive">99</Maximum>
                    </Limits>
                    <XUnits>Unspecified</XUnits>
                    <DataValueType>Unspecified</DataValueType>
                    <PrecisionType>DigitsAfterDecimal</PrecisionType>
                    <PrecisionDigits>1</PrecisionDigits>
                    <ConversionSupport>None</ConversionSupport>
                </Parameter>
                <Parameter id="MaximumDBE">
                    <Value>50</Value>
                    <Limits>
                        <Minimum type="Inclusive">-0.5</Minimum>
                        <Maximum type="Inclusive">99</Maximum>
                    </Limits>
                    <XUnits>Unspecified</XUnits>
                    <DataValueType>Unspecified</DataValueType>
                    <PrecisionType>DigitsAfterDecimal</PrecisionType>
                    <PrecisionDigits>1</PrecisionDigits>
                    <ConversionSupport>None</ConversionSupport>
                </Parameter>
                <Parameter id="LimitNumberOfHits">
                    <DisplayName>Maximum number of hits per charge carrier</DisplayName>
                    <Value>true</Value>
                </Parameter>
                <Parameter id="MaxHits">
                    <DisplayName>Maximum number of hits per charge carrier</DisplayName>
                    <Value>5</Value>
                    <Limits>
                        <Minimum type="Inclusive">1</Minimum>
                        <Maximum type="Inclusive">100</Maximum>
                    </Limits>
                    <XUnits>Unspecified</XUnits>
                    <DataValueType>Unspecified</DataValueType>
                    <PrecisionType>DigitsAfterDecimal</PrecisionType>
                    <PrecisionDigits>0</PrecisionDigits>
                    <ConversionSupport>None</ConversionSupport>
                </Parameter>
                <Parameter id="MsMassCoeffMDa">
                    <DisplayName>MS Mass Coeff (MDa)</DisplayName>
                    <Value>2</Value>
                    <Limits>
                        <Minimum type="Inclusive">0</Minimum>
                        <Maximum type="Inclusive">100</Maximum>
                    </Limits>
                    <XUnits>MilliDaltons</XUnits>
                    <DataValueType>Mass</DataValueType>
                    <PrecisionType>DigitsAfterDecimal</PrecisionType>
                    <PrecisionDigits>1</PrecisionDigits>
                    <ConversionSupport>None</ConversionSupport>
                </Parameter>
                <Parameter id="MsMassCoeffPpm">
                    <DisplayName>MS Mass Coeff (Ppm)</DisplayName>
                    <Value>5.6</Value>
                    <Limits>
                        <Minimum type="Inclusive">0</Minimum>
                        <Maximum type="Inclusive">100</Maximum>
                    </Limits>
                    <XUnits>PartsPerMillion</XUnits>
                    <DataValueType>Mass</DataValueType>
                    <PrecisionType>DigitsAfterDecimal</PrecisionType>
                    <PrecisionDigits>1</PrecisionDigits>
                    <ConversionSupport>None</ConversionSupport>
                </Parameter>
                <Parameter id="MsMsMassCoeffMDa">
                    <DisplayName>MS MS Mass Coeff (MDa)</DisplayName>
                    <Value>2.5</Value>
                    <Limits>
                        <Minimum type="Inclusive">0</Minimum>
                        <Maximum type="Inclusive">100</Maximum>
                    </Limits>
                    <XUnits>MilliDaltons</XUnits>
                    <DataValueType>Mass</DataValueType>
                    <PrecisionType>DigitsAfterDecimal</PrecisionType>
                    <PrecisionDigits>1</PrecisionDigits>
                    <ConversionSupport>None</ConversionSupport>
                </Parameter>
                <Parameter id="MsMsMassCoeffPpm">
                    <DisplayName>MS MS Mass Coeff (Ppm)</DisplayName>
                    <Value>7.5</Value>
                    <Limits>
                        <Minimum type="Inclusive">0</Minimum>
                        <Maximum type="Inclusive">100</Maximum>
                    </Limits>
                    <XUnits>PartsPerMillion</XUnits>
                    <DataValueType>Mass</DataValueType>
                    <PrecisionType>DigitsAfterDecimal</PrecisionType>
                    <PrecisionDigits>1</PrecisionDigits>
                    <ConversionSupport>None</ConversionSupport>
                </Parameter>
                <Parameter id="MsAbundancePct">
                    <DisplayName>MS isotope abundance</DisplayName>
                    <Value>7.5</Value>
                    <Limits>
                        <Minimum type="Inclusive">0</Minimum>
                        <Maximum type="Inclusive">100</Maximum>
                    </Limits>
                    <XUnits>Percent</XUnits>
                    <DataValueType>RelativeDifference</DataValueType>
                    <PrecisionType>DigitsAfterDecimal</PrecisionType>
                    <PrecisionDigits>1</PrecisionDigits>
                    <ConversionSupport>None</ConversionSupport>
                </Parameter>
                <Parameter id="FormulaGenerationRules">
                    <DisplayName>Formula generation rules</DisplayName>
                    <Value>B0201</Value>
                </Parameter>
                <Parameter id="TargetFormulaInResults">
                    <DisplayName>Include target formula in results</DisplayName>
                    <Value>false</Value>
                </Parameter>
                <Parameter id="TargetFormula">
                    <DisplayName>Target formula</DisplayName>
                    <Value />
                </Parameter>
                <Parameter id="PositiveChargeCarrier">
                    <DisplayName>Positive ions:</DisplayName>
                    <DefaultValue>
                        <SpeciesDefinition>
                            <Active>false</Active>
                            <BaseCount>1</BaseCount>
                            <ElectronCount>-1</ElectronCount>
                            <ModifierCount>0</ModifierCount>
                            <ModifierFormula />
                            <NeutralLoss />
                        </SpeciesDefinition>
                        <SpeciesDefinition>
                            <Active>true</Active>
                            <BaseCount>1</BaseCount>
                            <ElectronCount>-1</ElectronCount>
                            <ModifierCount>1</ModifierCount>
                            <ModifierFormula>H</ModifierFormula>
                            <NeutralLoss />
                        </SpeciesDefinition>
                        <SpeciesDefinition>
                            <Active>true</Active>
                            <BaseCount>1</BaseCount>
                            <ElectronCount>-1</ElectronCount>
                            <ModifierCount>1</ModifierCount>
                            <ModifierFormula>Na</ModifierFormula>
                            <NeutralLoss />
                        </SpeciesDefinition>
                        <SpeciesDefinition>
                            <Active>false</Active>
                            <BaseCount>1</BaseCount>
                            <ElectronCount>-1</ElectronCount>
                            <ModifierCount>1</ModifierCount>
                            <ModifierFormula>K</ModifierFormula>
                            <NeutralLoss />
                        </SpeciesDefinition>
                        <SpeciesDefinition>
                            <Active>true</Active>
                            <BaseCount>1</BaseCount>
                            <ElectronCount>-1</ElectronCount>
                            <ModifierCount>1</ModifierCount>
                            <ModifierFormula>NH4</ModifierFormula>
                            <NeutralLoss />
                        </SpeciesDefinition>
                        <SpeciesDefinition>
                            <Active>false</Active>
                            <BaseCount>1</BaseCount>
                            <ElectronCount>-1</ElectronCount>
                            <ModifierCount>1</ModifierCount>
                            <ModifierFormula>C2H5</ModifierFormula>
                            <NeutralLoss />
                        </SpeciesDefinition>
                        <SpeciesDefinition>
                            <Active>false</Active>
                            <BaseCount>1</BaseCount>
                            <ElectronCount>-1</ElectronCount>
                            <ModifierCount>1</ModifierCount>
                            <ModifierFormula>C3H5</ModifierFormula>
                            <NeutralLoss />
                        </SpeciesDefinition>
                        <SpeciesDefinition>
                            <Active>false</Active>
                            <BaseCount>1</BaseCount>
                            <ElectronCount>-1</ElectronCount>
                            <ModifierCount>1</ModifierCount>
                            <ModifierFormula>C4H9</ModifierFormula>
                            <NeutralLoss />
                        </SpeciesDefinition>
                    </DefaultValue>
                    <Value>
                        <SpeciesDefinition>
                            <Active>false</Active>
                            <BaseCount>1</BaseCount>
                            <ElectronCount>-1</ElectronCount>
                            <ModifierCount>0</ModifierCount>
                            <ModifierFormula />
                            <NeutralLoss />
                        </SpeciesDefinition>
                        <SpeciesDefinition>
                            <Active>true</Active>
                            <BaseCount>1</BaseCount>
                            <ElectronCount>-1</ElectronCount>
                            <ModifierCount>1</ModifierCount>
                            <ModifierFormula>H</ModifierFormula>
                            <NeutralLoss />
                        </SpeciesDefinition>
                        <SpeciesDefinition>
                            <Active>true</Active>
                            <BaseCount>1</BaseCount>
                            <ElectronCount>-1</ElectronCount>
                            <ModifierCount>1</ModifierCount>
                            <ModifierFormula>Na</ModifierFormula>
                            <NeutralLoss />
                        </SpeciesDefinition>
                        <SpeciesDefinition>
                            <Active>false</Active>
                            <BaseCount>1</BaseCount>
                            <ElectronCount>-1</ElectronCount>
                            <ModifierCount>1</ModifierCount>
                            <ModifierFormula>K</ModifierFormula>
                            <NeutralLoss />
                        </SpeciesDefinition>
                        <SpeciesDefinition>
                            <Active>true</Active>
                            <BaseCount>1</BaseCount>
                            <ElectronCount>-1</ElectronCount>
                            <ModifierCount>1</ModifierCount>
                            <ModifierFormula>NH4</ModifierFormula>
                            <NeutralLoss />
                        </SpeciesDefinition>
                        <SpeciesDefinition>
                            <Active>false</Active>
                            <BaseCount>1</BaseCount>
                            <ElectronCount>-1</ElectronCount>
                            <ModifierCount>1</ModifierCount>
                            <ModifierFormula>C2H5</ModifierFormula>
                            <NeutralLoss />
                        </SpeciesDefinition>
                        <SpeciesDefinition>
                            <Active>false</Active>
                            <BaseCount>1</BaseCount>
                            <ElectronCount>-1</ElectronCount>
                            <ModifierCount>1</ModifierCount>
                            <ModifierFormula>C3H5</ModifierFormula>
                            <NeutralLoss />
                        </SpeciesDefinition>
                        <SpeciesDefinition>
                            <Active>false</Active>
                            <BaseCount>1</BaseCount>
                            <ElectronCount>-1</ElectronCount>
                            <ModifierCount>1</ModifierCount>
                            <ModifierFormula>C4H9</ModifierFormula>
                            <NeutralLoss />
                        </SpeciesDefinition>
                    </Value>
                </Parameter>
                <Parameter id="NegativeChargeCarrier">
                    <DisplayName>Negative ions:</DisplayName>
                    <DefaultValue>
                        <SpeciesDefinition>
                            <Active>false</Active>
                            <BaseCount>1</BaseCount>
                            <ElectronCount>1</ElectronCount>
                            <ModifierCount>0</ModifierCount>
                            <ModifierFormula />
                            <NeutralLoss />
                        </SpeciesDefinition>
                        <SpeciesDefinition>
                            <Active>true</Active>
                            <BaseCount>1</BaseCount>
                            <ElectronCount>1</ElectronCount>
                            <ModifierCount>-1</ModifierCount>
                            <ModifierFormula>H</ModifierFormula>
                            <NeutralLoss />
                        </SpeciesDefinition>
                        <SpeciesDefinition>
                            <Active>false</Active>
                            <BaseCount>1</BaseCount>
                            <ElectronCount>1</ElectronCount>
                            <ModifierCount>1</ModifierCount>
                            <ModifierFormula>Cl</ModifierFormula>
                            <NeutralLoss />
                        </SpeciesDefinition>
                        <SpeciesDefinition>
                            <Active>false</Active>
                            <BaseCount>1</BaseCount>
                            <ElectronCount>1</ElectronCount>
                            <ModifierCount>1</ModifierCount>
                            <ModifierFormula>Br</ModifierFormula>
                            <NeutralLoss />
                        </SpeciesDefinition>
                        <SpeciesDefinition>
                            <Active>true</Active>
                            <BaseCount>1</BaseCount>
                            <ElectronCount>1</ElectronCount>
                            <ModifierCount>1</ModifierCount>
                            <ModifierFormula>HCOO</ModifierFormula>
                            <NeutralLoss />
                        </SpeciesDefinition>
                        <SpeciesDefinition>
                            <Active>true</Active>
                            <BaseCount>1</BaseCount>
                            <ElectronCount>1</ElectronCount>
                            <ModifierCount>1</ModifierCount>
                            <ModifierFormula>CH3COO</ModifierFormula>
                            <NeutralLoss />
                        </SpeciesDefinition>
                        <SpeciesDefinition>
                            <Active>false</Active>
                            <BaseCount>1</BaseCount>
                            <ElectronCount>1</ElectronCount>
                            <ModifierCount>1</ModifierCount>
                            <ModifierFormula>CF3COO</ModifierFormula>
                            <NeutralLoss />
                        </SpeciesDefinition>
                    </DefaultValue>
                    <Value>
                        <SpeciesDefinition>
                            <Active>false</Active>
                            <BaseCount>1</BaseCount>
                            <ElectronCount>1</ElectronCount>
                            <ModifierCount>0</ModifierCount>
                            <ModifierFormula />
                            <NeutralLoss />
                        </SpeciesDefinition>
                        <SpeciesDefinition>
                            <Active>true</Active>
                            <BaseCount>1</BaseCount>
                            <ElectronCount>1</ElectronCount>
                            <ModifierCount>-1</ModifierCount>
                            <ModifierFormula>H</ModifierFormula>
                            <NeutralLoss />
                        </SpeciesDefinition>
                        <SpeciesDefinition>
                            <Active>false</Active>
                            <BaseCount>1</BaseCount>
                            <ElectronCount>1</ElectronCount>
                            <ModifierCount>1</ModifierCount>
                            <ModifierFormula>Cl</ModifierFormula>
                            <NeutralLoss />
                        </SpeciesDefinition>
                        <SpeciesDefinition>
                            <Active>false</Active>
                            <BaseCount>1</BaseCount>
                            <ElectronCount>1</ElectronCount>
                            <ModifierCount>1</ModifierCount>
                            <ModifierFormula>Br</ModifierFormula>
                            <NeutralLoss />
                        </SpeciesDefinition>
                        <SpeciesDefinition>
                            <Active>true</Active>
                            <BaseCount>1</BaseCount>
                            <ElectronCount>1</ElectronCount>
                            <ModifierCount>1</ModifierCount>
                            <ModifierFormula>HCOO</ModifierFormula>
                            <NeutralLoss />
                        </SpeciesDefinition>
                        <SpeciesDefinition>
                            <Active>true</Active>
                            <BaseCount>1</BaseCount>
                            <ElectronCount>1</ElectronCount>
                            <ModifierCount>1</ModifierCount>
                            <ModifierFormula>CH3COO</ModifierFormula>
                            <NeutralLoss />
                        </SpeciesDefinition>
                        <SpeciesDefinition>
                            <Active>false</Active>
                            <BaseCount>1</BaseCount>
                            <ElectronCount>1</ElectronCount>
                            <ModifierCount>1</ModifierCount>
                            <ModifierFormula>CF3COO</ModifierFormula>
                            <NeutralLoss />
                        </SpeciesDefinition>
                    </Value>
                </Parameter>
                <Parameter id="GroupHitsWithSameFormula ">
                    <DisplayName>Group hits with same formula (but different charge carriers)</DisplayName>
                    <Value>true</Value>
                </Parameter>
            </Parameters>
        </ParameterSet>
        <ParameterSet usagekey="FFAPeakFilters" displayName="Fragment formula annotation peak filter settings" assembly="" class="Agilent.MassSpectrometry.DataAnalysis.PSetMSPeakFilter">
            <Parameters>
                <Parameter id="PeakFilter">
                    <Value>MaximumCount, PeakHeightAbsThreshold, PeakHeightPctThreshold</Value>
                </Parameter>
                <Parameter id="PeakHeightAbsThreshold">
                    <DisplayName>Peak height (counts) &gt;=</DisplayName>
                    <Value>10</Value>
                    <Limits>
                        <Minimum type="Inclusive">0</Minimum>
                    </Limits>
                    <XUnits>Abundance</XUnits>
                    <DataValueType>Response</DataValueType>
                    <PrecisionType>DigitsAfterDecimal</PrecisionType>
                    <PrecisionDigits>0</PrecisionDigits>
                    <ConversionSupport>None</ConversionSupport>
                </Parameter>
                <Parameter id="PeakHeightPctThreshold">
                    <DisplayName>Peak height (%) &gt;= </DisplayName>
                    <Value>1</Value>
                    <Limits>
                        <Minimum type="Inclusive">0</Minimum>
                        <Maximum type="Exclusive">100</Maximum>
                    </Limits>
                    <XUnits>Abundance</XUnits>
                    <DataValueType>Response</DataValueType>
                    <PrecisionType>DigitsAfterDecimal</PrecisionType>
                    <PrecisionDigits>3</PrecisionDigits>
                    <ConversionSupport>None</ConversionSupport>
                </Parameter>
                <Parameter id="MaximumPeakCount">
                    <DisplayName>Limit to the largest: </DisplayName>
                    <Value>100</Value>
                    <Limits>
                        <Minimum type="Inclusive">0</Minimum>
                    </Limits>
                    <XUnits>Unspecified</XUnits>
                    <DataValueType>Unspecified</DataValueType>
                    <PrecisionType>DigitsAfterDecimal</PrecisionType>
                    <PrecisionDigits>0</PrecisionDigits>
                    <ConversionSupport>None</ConversionSupport>
                </Parameter>
                <Parameter id="DisplayThreshold">
                    <Value>0</Value>
                    <Limits>
                        <Minimum type="Inclusive">0</Minimum>
                    </Limits>
                    <XUnits>Abundance</XUnits>
                    <DataValueType>Response</DataValueType>
                    <PrecisionType>DigitsAfterDecimal</PrecisionType>
                    <PrecisionDigits>2</PrecisionDigits>
                    <ConversionSupport>None</ConversionSupport>
                </Parameter>
                <Parameter id="SNRThreshold">
                    <Value>5</Value>
                    <Limits>
                        <Minimum type="Exclusive">0</Minimum>
                    </Limits>
                    <XUnits>Mixed</XUnits>
                    <DataValueType>Mixed</DataValueType>
                    <PrecisionType>DigitsAfterDecimal</PrecisionType>
                    <PrecisionDigits>1</PrecisionDigits>
                    <ConversionSupport>None</ConversionSupport>
                </Parameter>
                <Parameter id="PeakAreaAbsThreshold">
                    <Value>10000</Value>
                    <Limits>
                        <Minimum type="Inclusive">0</Minimum>
                    </Limits>
                    <XUnits>Abundance</XUnits>
                    <DataValueType>Response</DataValueType>
                    <PrecisionType>DigitsAfterDecimal</PrecisionType>
                    <PrecisionDigits>0</PrecisionDigits>
                    <ConversionSupport>None</ConversionSupport>
                </Parameter>
                <Parameter id="PeakAreaPctUnits">
                    <Value>5</Value>
                    <Limits>
                        <Minimum type="Inclusive">0</Minimum>
                        <Maximum type="Inclusive">100</Maximum>
                    </Limits>
                    <XUnits>Abundance</XUnits>
                    <DataValueType>Response</DataValueType>
                    <PrecisionType>DigitsAfterDecimal</PrecisionType>
                    <PrecisionDigits>3</PrecisionDigits>
                    <ConversionSupport>None</ConversionSupport>
                </Parameter>
                <Parameter id="InterimSumObjectCount">
                    <Value>1</Value>
                    <Limits>
                        <Minimum type="Inclusive">1</Minimum>
                    </Limits>
                    <XUnits>Unspecified</XUnits>
                    <DataValueType>Unspecified</DataValueType>
                    <PrecisionType>DigitsAfterDecimal</PrecisionType>
                    <PrecisionDigits>0</PrecisionDigits>
                    <ConversionSupport>None</ConversionSupport>
                </Parameter>
                <Parameter id="FilterOnHeight">
                    <Value>true</Value>
                </Parameter>
                <Parameter id="EnableAdvancedFilters">
                    <Value>true</Value>
                </Parameter>
                <Parameter id="EnableHtCorrections">
                    <Value>true</Value>
                </Parameter>
                <Parameter id="PerformFragmentAnnotation">
                    <DisplayName>Annotate fragment spectrum peaks with formulas</DisplayName>
                    <Value>true</Value>
                </Parameter>
                <Parameter id="PerformFormulaAnnotationForNonFragments">
                    <DisplayName>Generate formulas for non-fragment (unknown) ions</DisplayName>
                    <Value>false</Value>
                </Parameter>
            </Parameters>
            <AllowHeightFilters>true</AllowHeightFilters>
            <AllowAreaFilters>false</AllowAreaFilters>
            <UsedForFragmentFormulaAnnotation>true</UsedForFragmentFormulaAnnotation>
        </ParameterSet>
        <ParameterSet usagekey="IdScoring" displayName="Identification Scoring" assembly="" class="Agilent.MassSpectrometry.DataAnalysis.PSetIdentityScoring">
            <Parameters>
                <Parameter id="MsMassCoeffMDa">
                    <DisplayName>MS mass coeff (mDa)</DisplayName>
                    <Value>2</Value>
                    <Limits>
                        <Minimum type="Inclusive">0</Minimum>
                        <Maximum type="Inclusive">100</Maximum>
                    </Limits>
                    <XUnits>MilliDaltons</XUnits>
                    <DataValueType>Mass</DataValueType>
                    <PrecisionType>DigitsAfterDecimal</PrecisionType>
                    <PrecisionDigits>1</PrecisionDigits>
                    <ConversionSupport>None</ConversionSupport>
                </Parameter>
                <Parameter id="MsMassCoeffPpm">
                    <DisplayName>MS mass coeff (ppm)</DisplayName>
                    <Value>5.6</Value>
                    <Limits>
                        <Minimum type="Inclusive">0</Minimum>
                        <Maximum type="Inclusive">100</Maximum>
                    </Limits>
                    <XUnits>PartsPerMillion</XUnits>
                    <DataValueType>RelativeDifference</DataValueType>
                    <PrecisionType>DigitsAfterDecimal</PrecisionType>
                    <PrecisionDigits>1</PrecisionDigits>
                    <ConversionSupport>None</ConversionSupport>
                </Parameter>
                <Parameter id="MsMsMassCoeffMDa">
                    <DisplayName>MS/MS mass coeff (MDa)</DisplayName>
                    <Value>5</Value>
                    <Limits>
                        <Minimum type="Inclusive">0</Minimum>
                        <Maximum type="Inclusive">100</Maximum>
                    </Limits>
                    <XUnits>MilliDaltons</XUnits>
                    <DataValueType>Mass</DataValueType>
                    <PrecisionType>DigitsAfterDecimal</PrecisionType>
                    <PrecisionDigits>1</PrecisionDigits>
                    <ConversionSupport>None</ConversionSupport>
                </Parameter>
                <Parameter id="MsMsMassCoeffPpm">
                    <DisplayName>MS/MS mass coeff (ppm)</DisplayName>
                    <Value>7.5</Value>
                    <Limits>
                        <Minimum type="Inclusive">0</Minimum>
                        <Maximum type="Inclusive">100</Maximum>
                    </Limits>
                    <XUnits>PartsPerMillion</XUnits>
                    <DataValueType>RelativeDifference</DataValueType>
                    <PrecisionType>DigitsAfterDecimal</PrecisionType>
                    <PrecisionDigits>1</PrecisionDigits>
                    <ConversionSupport>None</ConversionSupport>
                </Parameter>
                <Parameter id="MsAbundancePct">
                    <DisplayName>MS isosope abundance</DisplayName>
                    <Value>7.5</Value>
                    <Limits>
                        <Minimum type="Inclusive">0</Minimum>
                        <Maximum type="Inclusive">100</Maximum>
                    </Limits>
                    <XUnits>Percent</XUnits>
                    <DataValueType>RelativeDifference</DataValueType>
                    <PrecisionType>DigitsAfterDecimal</PrecisionType>
                    <PrecisionDigits>1</PrecisionDigits>
                    <ConversionSupport>None</ConversionSupport>
                </Parameter>
                <Parameter id="RententionTimeError">
                    <DisplayName>Retention time:</DisplayName>
                    <Value>0.115</Value>
                    <Limits>
                        <Minimum type="Exclusive">0</Minimum>
                        <Maximum type="Inclusive">10</Maximum>
                    </Limits>
                    <XUnits>Unspecified</XUnits>
                    <DataValueType>Unspecified</DataValueType>
                    <PrecisionType>DigitsAfterDecimal</PrecisionType>
                    <PrecisionDigits>3</PrecisionDigits>
                    <ConversionSupport>None</ConversionSupport>
                </Parameter>
                <Parameter id="AbundanceScoreWeight">
                    <DisplayName>Isotope abundance score</DisplayName>
                    <Value>60</Value>
                    <Limits>
                        <Minimum type="Inclusive">0</Minimum>
                        <Maximum type="Inclusive">100</Maximum>
                    </Limits>
                    <XUnits>Unspecified</XUnits>
                    <DataValueType>Unspecified</DataValueType>
                    <PrecisionType>DigitsAfterDecimal</PrecisionType>
                    <PrecisionDigits>2</PrecisionDigits>
                    <ConversionSupport>None</ConversionSupport>
                </Parameter>
                <Parameter id="MassScoreWeight">
                    <DisplayName>Mass score</DisplayName>
                    <Value>100</Value>
                    <Limits>
                        <Minimum type="Inclusive">0</Minimum>
                        <Maximum type="Inclusive">100</Maximum>
                    </Limits>
                    <XUnits>Unspecified</XUnits>
                    <DataValueType>Unspecified</DataValueType>
                    <PrecisionType>DigitsAfterDecimal</PrecisionType>
                    <PrecisionDigits>2</PrecisionDigits>
                    <ConversionSupport>None</ConversionSupport>
                </Parameter>
                <Parameter id="SpacingScoreWeight">
                    <DisplayName>Isotope spacing score</DisplayName>
                    <Value>50</Value>
                    <Limits>
                        <Minimum type="Inclusive">0</Minimum>
                        <Maximum type="Inclusive">100</Maximum>
                    </Limits>
                    <XUnits>Unspecified</XUnits>
                    <DataValueType>Unspecified</DataValueType>
                    <PrecisionType>DigitsAfterDecimal</PrecisionType>
                    <PrecisionDigits>2</PrecisionDigits>
                    <ConversionSupport>None</ConversionSupport>
                </Parameter>
                <Parameter id="RtScoreWeight">
                    <DisplayName>Retention time score</DisplayName>
                    <Value>100</Value>
                    <Limits>
                        <Minimum type="Inclusive">0</Minimum>
                        <Maximum type="Inclusive">100</Maximum>
                    </Limits>
                    <XUnits>Unspecified</XUnits>
                    <DataValueType>Unspecified</DataValueType>
                    <PrecisionType>DigitsAfterDecimal</PrecisionType>
                    <PrecisionDigits>2</PrecisionDigits>
                    <ConversionSupport>None</ConversionSupport>
                </Parameter>
                <Parameter id="MsMsScoreWeight">
                    <DisplayName>MS/MS score weight</DisplayName>
                    <Value>50</Value>
                    <Limits>
                        <Minimum type="Inclusive">0</Minimum>
                        <Maximum type="Inclusive">100</Maximum>
                    </Limits>
                    <XUnits>Unspecified</XUnits>
                    <DataValueType>Unspecified</DataValueType>
                    <PrecisionType>DigitsAfterDecimal</PrecisionType>
                    <PrecisionDigits>2</PrecisionDigits>
                    <ConversionSupport>None</ConversionSupport>
                </Parameter>
            </Parameters>
        </ParameterSet>
        <ParameterSet usagekey="SequenceMatching_Source" displayName="Sequence matching source options" assembly="" class="Agilent.MassSpectrometry.DataAnalysis.PSetMatchingSource">
            <Parameters>
                <Parameter id="Source">
                    <DisplayName>Matching Source</DisplayName>
                    <Value>SequenceMass</Value>
                </Parameter>
                <Parameter id="UseSequences">
                    <DisplayName>Sequences</DisplayName>
                    <Value>true</Value>
                </Parameter>
                <Parameter id="UseMasses">
                    <DisplayName>Mass(es)</DisplayName>
                    <Value>false</Value>
                </Parameter>
                <Parameter id="Masses">
                    <DisplayName>Masses:</DisplayName>
                    <DefaultValue />
                    <Value />
                    <Limits>
                        <Minimum type="Exclusive">0</Minimum>
                        <Maximum type="Inclusive">750000</Maximum>
                    </Limits>
                    <XUnits>Daltons</XUnits>
                    <DataValueType>Mass</DataValueType>
                    <PrecisionType>DigitsAfterDecimal</PrecisionType>
                    <PrecisionDigits>3</PrecisionDigits>
                    <ConversionSupport>None</ConversionSupport>
                </Parameter>
            </Parameters>
        </ParameterSet>
        <ParameterSet usagekey="SequenceMatching_Score" displayName="Sequence  matching score" assembly="" class="Agilent.MassSpectrometry.DataAnalysis.PSetSequenceMatchScoring">
            <Parameters>
                <Parameter id="msMassCoeffMDa">
                    <DisplayName>MS mass coeff (mDa)</DisplayName>
                    <Value>2</Value>
                    <Limits>
                        <Minimum type="Inclusive">0</Minimum>
                        <Maximum type="Inclusive">100</Maximum>
                    </Limits>
                    <XUnits>MilliDaltons</XUnits>
                    <DataValueType>Mass</DataValueType>
                    <PrecisionType>DigitsAfterDecimal</PrecisionType>
                    <PrecisionDigits>1</PrecisionDigits>
                    <ConversionSupport>None</ConversionSupport>
                </Parameter>
                <Parameter id="msMassCoeffPpm">
                    <DisplayName>MS mass coeff (ppm)</DisplayName>
                    <Value>5.6</Value>
                    <Limits>
                        <Minimum type="Inclusive">0</Minimum>
                        <Maximum type="Inclusive">100</Maximum>
                    </Limits>
                    <XUnits>PartsPerMillion</XUnits>
                    <DataValueType>Mass</DataValueType>
                    <PrecisionType>DigitsAfterDecimal</PrecisionType>
                    <PrecisionDigits>1</PrecisionDigits>
                    <ConversionSupport>None</ConversionSupport>
                </Parameter>
                <Parameter id="msMsMassCoeffMDa">
                    <DisplayName>MS/MS mass coeff (MDa)</DisplayName>
                    <Value>5</Value>
                    <Limits>
                        <Minimum type="Inclusive">0</Minimum>
                        <Maximum type="Inclusive">100</Maximum>
                    </Limits>
                    <XUnits>MilliDaltons</XUnits>
                    <DataValueType>Mass</DataValueType>
                    <PrecisionType>DigitsAfterDecimal</PrecisionType>
                    <PrecisionDigits>1</PrecisionDigits>
                    <ConversionSupport>None</ConversionSupport>
                </Parameter>
                <Parameter id="msMsMassCoeffPpm">
                    <DisplayName>MS/MS mass coeff (ppm)</DisplayName>
                    <Value>7.5</Value>
                    <Limits>
                        <Minimum type="Inclusive">0</Minimum>
                        <Maximum type="Inclusive">100</Maximum>
                    </Limits>
                    <XUnits>PartsPerMillion</XUnits>
[truncated: 7,914 more chars]
