# Supplementary material for: Common origin of sterol biosynthesis points to a feeding strategy shift in Neoproterozoic animals
Source: Nat Commun. 2023 Dec 1;14:7941. doi: 10.1038/s41467-023-43545-z (PMC10692144; doi:10.1038/s41467-023-43545-z)
Supplement: Supplementary file 6 — Source Data [file 41467_2023_43545_MOESM6_ESM.zip › Source Data/Figure_4/Figure_4A-Mass_Spec_Data/Results/Qual/Version3/default.m/DaMethod/Qual/qualitative.xml]

<Method>
    <Parameter id="MethodName">
        <Value>default.m</Value>
    </Parameter>
    <Parameter id="OriginalMethodLocation">
        <Value>InMemoryMethod</Value>
    </Parameter>
    <Parameter id="ExactCopyOfOriginal">
        <Value>true</Value>
    </Parameter>
    <Parameter id="factoryInstalledMethod">
        <Value>false</Value>
    </Parameter>
    <Parameter id="VersionNumber">
        <Value>8009</Value>
        <Limits />
        <XUnits>Unspecified</XUnits>
        <DataValueType>Unspecified</DataValueType>
        <PrecisionType>DigitsAfterDecimal</PrecisionType>
        <PrecisionDigits>2</PrecisionDigits>
        <ConversionSupport>None</ConversionSupport>
    </Parameter>
    <Method>
        <ParameterSet usagekey="DAReportCommand" displayName="Automation report options" assembly="" class="Agilent.MassSpectrometry.DataAnalysis.PSetReportCommand">
            <Parameters>
                <Parameter id="UseDefaultFilename">
                    <DisplayName>Auto-generate folder at data file location</DisplayName>
                    <Value>true</Value>
                </Parameter>
                <Parameter id="ReportDestination">
                    <DisplayName>Report destination</DisplayName>
                    <Value>Print</Value>
                </Parameter>
                <Parameter id="DestinationPath">
                    <DisplayName>Printer name:</DisplayName>
                    <Value>&lt;Default&gt;</Value>
                </Parameter>
                <Parameter id="ResultsToInclude">
                    <DisplayName>Results to include:</DisplayName>
                    <Value>HighlightedResults</Value>
                </Parameter>
                <Parameter id="SpectralPeakLimit">
                    <DisplayName>Maximum number of spectral peaks:</DisplayName>
                    <Value>10</Value>
                    <Limits>
                        <Minimum type="Inclusive">1</Minimum>
                        <Maximum type="Inclusive">9223372036854775807</Maximum>
                    </Limits>
                    <XUnits>Unspecified</XUnits>
                    <DataValueType>Unspecified</DataValueType>
                    <PrecisionType>DigitsAfterDecimal</PrecisionType>
                    <PrecisionDigits>0</PrecisionDigits>
                    <ConversionSupport>None</ConversionSupport>
                </Parameter>
                <Parameter id="SpectralPeakLimitFlag">
                    <DisplayName>Limit spectral peaks:</DisplayName>
                    <Value>false</Value>
                </Parameter>
                <Parameter id="OnlyVisibleColumns">
                    <DisplayName>Only Visible Columns</DisplayName>
                    <Value>true</Value>
                </Parameter>
                <Parameter id="ShowOverlayedSignals">
                    <DisplayName>Show overlaid signals</DisplayName>
                    <Value>false</Value>
                </Parameter>
                <Parameter id="ChromagtogramAnchoredMode">
                    <DisplayName>Chromagtogram Anchored Mode</DisplayName>
                    <Value>false</Value>
                </Parameter>
                <Parameter id="UseBlockingCall">
                    <DisplayName>Use Blocking Call</DisplayName>
                    <Value>true</Value>
                </Parameter>
                <Parameter id="ReportContents">
                    <DisplayName>Report contents</DisplayName>
                    <Value>AllDataItems</Value>
                </Parameter>
                <Parameter id="DataItemID">
                    <Value>-1</Value>
                    <Limits>
                        <Minimum type="Inclusive">-1</Minimum>
                        <Maximum type="Inclusive">9223372036854775807</Maximum>
                    </Limits>
                    <XUnits>Unspecified</XUnits>
                    <DataValueType>Unspecified</DataValueType>
                    <PrecisionType>DigitsAfterDecimal</PrecisionType>
                    <PrecisionDigits>0</PrecisionDigits>
                    <ConversionSupport>None</ConversionSupport>
                </Parameter>
                <Parameter id="SelectedTemplate">
                    <DisplayName>Selected Template</DisplayName>
                    <Value>Single Analysis</Value>
                </Parameter>
                <Parameter id="OverwriteExistingData">
                    <DisplayName>Overwrite existing data</DisplayName>
                    <Value>false</Value>
                </Parameter>
                <Parameter id="TopPlotID">
                    <Value>-1</Value>
                    <Limits>
                        <Minimum type="Inclusive">-1</Minimum>
                        <Maximum type="Inclusive">9223372036854775807</Maximum>
                    </Limits>
                    <XUnits>Unspecified</XUnits>
                    <DataValueType>Unspecified</DataValueType>
                    <PrecisionType>DigitsAfterDecimal</PrecisionType>
                    <PrecisionDigits>0</PrecisionDigits>
                    <ConversionSupport>None</ConversionSupport>
                </Parameter>
                <Parameter id="ColumnNames">
                    <DisplayName>Column Names</DisplayName>
                    <Default />
                    <Value />
                </Parameter>
                <Parameter id="SortingColumnNames">
                    <DisplayName>Sorting Column Names</DisplayName>
                    <Default />
                    <Value />
                </Parameter>
                <Parameter id="SortingOrder">
                    <DisplayName>Sorting Order</DisplayName>
                    <Default />
                    <Value />
                </Parameter>
                <Parameter id="Delimiter">
                    <DisplayName>Delimiter</DisplayName>
                    <Value>,</Value>
                </Parameter>
                <Parameter id="Counter">
                    <Value>0</Value>
                    <Limits>
                        <Minimum type="Inclusive">0</Minimum>
                        <Maximum type="Inclusive">9223372036854775807</Maximum>
                    </Limits>
                    <XUnits>Unspecified</XUnits>
                    <DataValueType>Unspecified</DataValueType>
                    <PrecisionType>DigitsAfterDecimal</PrecisionType>
                    <PrecisionDigits>0</PrecisionDigits>
                    <ConversionSupport>None</ConversionSupport>
                </Parameter>
            </Parameters>
        </ParameterSet>
        <ParameterSet usagekey="MaximumEntropyChromPeakFilters" displayName="Maximum entropy peak filter settings" assembly="" class="Agilent.MassSpectrometry.DataAnalysis.PSetChromPeakFilter">
            <Parameters>
                <Parameter id="PeakFilter">
                    <Value>MaximumCount, SignalToNoiseThreshold</Value>
                </Parameter>
                <Parameter id="PeakAreaAbsThreshold">
                    <DisplayName>Peak area (counts) &gt;=  </DisplayName>
                    <Value>10000</Value>
                    <Limits>
                        <Minimum type="Inclusive">0</Minimum>
                    </Limits>
                    <XUnits>Abundance</XUnits>
                    <DataValueType>Response</DataValueType>
                    <PrecisionType>DigitsAfterDecimal</PrecisionType>
                    <PrecisionDigits>0</PrecisionDigits>
                    <ConversionSupport>None</ConversionSupport>
                </Parameter>
                <Parameter id="PeakAreaPctUnits">
                    <DisplayName>Peak area (%) &gt;= </DisplayName>
                    <Value>1</Value>
                    <Limits>
                        <Minimum type="Inclusive">0</Minimum>
                        <Maximum type="Inclusive">100</Maximum>
                    </Limits>
                    <XUnits>Abundance</XUnits>
                    <DataValueType>Response</DataValueType>
                    <PrecisionType>DigitsAfterDecimal</PrecisionType>
                    <PrecisionDigits>3</PrecisionDigits>
                    <ConversionSupport>None</ConversionSupport>
                </Parameter>
                <Parameter id="PeakHeightAbsThreshold">
                    <DisplayName>Peak height (counts) &gt;= </DisplayName>
                    <Value>10000</Value>
                    <Limits>
                        <Minimum type="Inclusive">0</Minimum>
                    </Limits>
                    <XUnits>Abundance</XUnits>
                    <DataValueType>Response</DataValueType>
                    <PrecisionType>DigitsAfterDecimal</PrecisionType>
                    <PrecisionDigits>0</PrecisionDigits>
                    <ConversionSupport>None</ConversionSupport>
                </Parameter>
                <Parameter id="PeakHeightPctThreshold">
                    <DisplayName>Peak height (%) &gt;= </DisplayName>
                    <Value>5</Value>
                    <Limits>
                        <Minimum type="Inclusive">0</Minimum>
                        <Maximum type="Inclusive">100</Maximum>
                    </Limits>
                    <XUnits>Abundance</XUnits>
                    <DataValueType>Response</DataValueType>
                    <PrecisionType>DigitsAfterDecimal</PrecisionType>
                    <PrecisionDigits>3</PrecisionDigits>
                    <ConversionSupport>None</ConversionSupport>
                </Parameter>
                <Parameter id="MaximumPeakCount">
                    <DisplayName>Limit to largest:</DisplayName>
                    <Value>100</Value>
                    <Limits>
                        <Minimum type="Exclusive">0</Minimum>
                    </Limits>
                    <XUnits>Unspecified</XUnits>
                    <DataValueType>Unspecified</DataValueType>
                    <PrecisionType>DigitsAfterDecimal</PrecisionType>
                    <PrecisionDigits>0</PrecisionDigits>
                    <ConversionSupport>None</ConversionSupport>
                </Parameter>
                <Parameter id="DisplayThreshold">
                    <Value>0</Value>
                    <Limits>
                        <Minimum type="Inclusive">0</Minimum>
                    </Limits>
                    <XUnits>Abundance</XUnits>
                    <DataValueType>Response</DataValueType>
                    <PrecisionType>DigitsAfterDecimal</PrecisionType>
                    <PrecisionDigits>2</PrecisionDigits>
                    <ConversionSupport>None</ConversionSupport>
                </Parameter>
                <Parameter id="SNRThreshold">
                    <Value>30</Value>
                    <Limits>
                        <Minimum type="Inclusive">0</Minimum>
                    </Limits>
                    <XUnits>Unspecified</XUnits>
                    <DataValueType>Unspecified</DataValueType>
                    <PrecisionType>DigitsAfterDecimal</PrecisionType>
                    <PrecisionDigits>1</PrecisionDigits>
                    <ConversionSupport>None</ConversionSupport>
                </Parameter>
                <Parameter id="InterimSumObjectCount">
                    <Value>1</Value>
                    <Limits>
                        <Minimum type="Inclusive">1</Minimum>
                    </Limits>
                    <XUnits>Unspecified</XUnits>
                    <DataValueType>Unspecified</DataValueType>
                    <PrecisionType>DigitsAfterDecimal</PrecisionType>
                    <PrecisionDigits>0</PrecisionDigits>
                    <ConversionSupport>None</ConversionSupport>
                </Parameter>
                <Parameter id="FilterOnHeight">
                    <Value>false</Value>
                </Parameter>
                <Parameter id="PerformFragmentAnnotation">
                    <DisplayName>Annotate fragment spectrum peaks with formulas</DisplayName>
                    <Value>false</Value>
                </Parameter>
                <Parameter id="PerformFormulaAnnotationForNonFragments">
                    <DisplayName>Generate formulas for non-fragment (unknown) ions</DisplayName>
                    <Value>false</Value>
                </Parameter>
            </Parameters>
            <AllowHeightFilters>true</AllowHeightFilters>
            <AllowAreaFilters>true</AllowAreaFilters>
            <UsedForFragmentFormulaAnnotation>false</UsedForFragmentFormulaAnnotation>
        </ParameterSet>
        <ParameterSet usagekey="LibrarySearch" displayName="Spectral library search settings" assembly="" class="Agilent.MassSpectrometry.DataAnalysis.PSetLibrarySearch">
            <Parameters>
                <Parameter id="SpectralLibraryPath">
                    <DisplayName>Spectral library path:</DisplayName>
                    <Value />
                </Parameter>
                <Parameter id="MinMZ">
                    <DisplayName>Min m/z:</DisplayName>
                    <Value>30</Value>
                    <Limits>
                        <Minimum type="Inclusive">0</Minimum>
                    </Limits>
                    <XUnits>Unspecified</XUnits>
                    <DataValueType>Unspecified</DataValueType>
                    <PrecisionType>DigitsAfterDecimal</PrecisionType>
                    <PrecisionDigits>2</PrecisionDigits>
                    <ConversionSupport>None</ConversionSupport>
                </Parameter>
                <Parameter id="MinMatchScore">
                    <DisplayName>Minimum match score:</DisplayName>
                    <Value>50</Value>
                    <Limits>
                        <Minimum type="Inclusive">0</Minimum>
                        <Maximum type="Inclusive">100</Maximum>
                    </Limits>
                    <XUnits>Unspecified</XUnits>
                    <DataValueType>Unspecified</DataValueType>
                    <PrecisionType>DigitsAfterDecimal</PrecisionType>
                    <PrecisionDigits>2</PrecisionDigits>
                    <ConversionSupport>None</ConversionSupport>
                </Parameter>
                <Parameter id="MaxHitCount">
                    <DisplayName>Maximum hits per compound:</DisplayName>
                    <Value>10</Value>
                    <Limits>
                        <Minimum type="Inclusive">0</Minimum>
                        <Maximum type="Inclusive">100</Maximum>
                    </Limits>
                    <XUnits>Unspecified</XUnits>
                    <DataValueType>Unspecified</DataValueType>
                    <PrecisionType>DigitsAfterDecimal</PrecisionType>
                    <PrecisionDigits>0</PrecisionDigits>
                    <ConversionSupport>None</ConversionSupport>
                </Parameter>
                <Parameter id="RTMatchPenalty">
                    <DisplayName>RTMatchPenalty</DisplayName>
                    <Value>Gaussian</Value>
                </Parameter>
                <Parameter id="StandardDeviation">
                    <DisplayName>Standard deviation</DisplayName>
                    <Value>0.1</Value>
                    <Limits>
                        <Minimum type="Inclusive">0</Minimum>
                    </Limits>
                    <XUnits>Unspecified</XUnits>
                    <DataValueType>Unspecified</DataValueType>
                    <PrecisionType>DigitsAfterDecimal</PrecisionType>
                    <PrecisionDigits>2</PrecisionDigits>
                    <ConversionSupport>None</ConversionSupport>
                </Parameter>
                <Parameter id="RTRangeNoPenalty">
                    <DisplayName>Penalty-free RT Range</DisplayName>
                    <Value>0</Value>
                    <Limits>
                        <Minimum type="Inclusive">0</Minimum>
                    </Limits>
                    <XUnits>Unspecified</XUnits>
                    <DataValueType>Unspecified</DataValueType>
                    <PrecisionType>DigitsAfterDecimal</PrecisionType>
                    <PrecisionDigits>2</PrecisionDigits>
                    <ConversionSupport>None</ConversionSupport>
                </Parameter>
                <Parameter id="RTRange">
                    <DisplayName>RT range</DisplayName>
                    <Value>0.1</Value>
                    <Limits>
                        <Minimum type="Inclusive">0</Minimum>
                    </Limits>
                    <XUnits>Unspecified</XUnits>
                    <DataValueType>Unspecified</DataValueType>
                    <PrecisionType>DigitsAfterDecimal</PrecisionType>
                    <PrecisionDigits>2</PrecisionDigits>
                    <ConversionSupport>None</ConversionSupport>
                </Parameter>
                <Parameter id="UseRTMatch">
                    <DisplayName>Use RT match (.L, .xml)</DisplayName>
                    <Value>false</Value>
                </Parameter>
                <Parameter id="UseMaxHitCount">
                    <DisplayName>Limit to the best</DisplayName>
                    <Value>true</Value>
                </Parameter>
                <Parameter id="RTCalibrationFile">
                    <DisplayName>RT Calibration file: </DisplayName>
                    <Value />
                </Parameter>
                <Parameter id="RTPenalty">
                    <DisplayName>RT mismatch penalty type</DisplayName>
                    <Value>Additive</Value>
                </Parameter>
                <Parameter id="MaxRTPenalty">
                    <DisplayName>Max RT penalty:</DisplayName>
                    <Value>20</Value>
                    <Limits>
                        <Minimum type="Inclusive">0</Minimum>
                    </Limits>
                    <XUnits>Unspecified</XUnits>
                    <DataValueType>Unspecified</DataValueType>
                    <PrecisionType>DigitsAfterDecimal</PrecisionType>
                    <PrecisionDigits>2</PrecisionDigits>
                    <ConversionSupport>None</ConversionSupport>
                </Parameter>
                <Parameter id="SingleMzExpansionMode">
                    <DisplayName>m/z expansion:</DisplayName>
                    <Value>AsymmetricMz</Value>
                </Parameter>
                <Parameter id="SingleMzWidth">
                    <DisplayName>Single m/z width</DisplayName>
                    <Value>0.5</Value>
                    <Limits>
                        <Minimum type="Inclusive">0</Minimum>
                    </Limits>
                    <XUnits>Thompsons</XUnits>
                    <DataValueType>MassToCharge</DataValueType>
                    <PrecisionType>DigitsAfterDecimal</PrecisionType>
                    <PrecisionDigits>1</PrecisionDigits>
                    <ConversionSupport>PrecisionOnly</ConversionSupport>
                </Parameter>
                <Parameter id="SinglePpmWidth">
                    <DisplayName>Single ppm width</DisplayName>
                    <Value>100</Value>
                    <Limits>
                        <Minimum type="Inclusive">0.01</Minimum>
                        <Maximum type="Inclusive">1000</Maximum>
                    </Limits>
                    <XUnits>Unspecified</XUnits>
                    <DataValueType>Unspecified</DataValueType>
                    <PrecisionType>DigitsAfterDecimal</PrecisionType>
                    <PrecisionDigits>1</PrecisionDigits>
                    <ConversionSupport>None</ConversionSupport>
                </Parameter>
                <Parameter id="AsymmetricMzWidthLow">
                    <DisplayName>Asymmetric m/z width low</DisplayName>
                    <Value>0.3</Value>
                    <Limits>
                        <Minimum type="Inclusive">0</Minimum>
                        <Maximum type="Inclusive">10</Maximum>
                    </Limits>
                    <XUnits>Thompsons</XUnits>
                    <DataValueType>MassToCharge</DataValueType>
                    <PrecisionType>DigitsAfterDecimal</PrecisionType>
                    <PrecisionDigits>1</PrecisionDigits>
                    <ConversionSupport>PrecisionOnly</ConversionSupport>
                </Parameter>
                <Parameter id="AsymmetricMzWidthHigh">
                    <DisplayName>Asymmetric m/z width high</DisplayName>
                    <Value>0.7</Value>
                    <Limits>
                        <Minimum type="Inclusive">0</Minimum>
                        <Maximum type="Inclusive">10</Maximum>
                    </Limits>
                    <XUnits>Thompsons</XUnits>
                    <DataValueType>MassToCharge</DataValueType>
                    <PrecisionType>DigitsAfterDecimal</PrecisionType>
                    <PrecisionDigits>1</PrecisionDigits>
                    <ConversionSupport>PrecisionOnly</ConversionSupport>
                </Parameter>
                <Parameter id="NISTCompatibility">
                    <DisplayName>Adjust score</DisplayName>
                    <Value>true</Value>
                </Parameter>
                <Parameter id="EnablePrefiltering">
                    <DisplayName>Enable screening</DisplayName>
                    <Value>true</Value>
                </Parameter>
                <ParameterSet usagekey="PSetMultipleLibrarySearchParameters" assembly="" class="Agilent.MassSpectrometry.DataAnalysis.PSetMultipleLibrarySearchParameters">
                    <Parameters>
                        <OrderIndex>1</OrderIndex>
                        <ParameterSet usagekey="1" displayName="" assembly="" class="Agilent.MassSpectrometry.DataAnalysis.PSetLibrarySearchParameters">
                            <Parameters>
                                <Parameter id="RTMatchPenalty">
                                    <DisplayName>RTMatchPenalty</DisplayName>
                                    <Value>Gaussian</Value>
                                </Parameter>
                                <Parameter id="StandardDeviation">
                                    <DisplayName>Standard deviation</DisplayName>
                                    <Value>0.1</Value>
                                    <Limits>
                                        <Minimum type="Inclusive">0</Minimum>
                                    </Limits>
                                    <XUnits>Unspecified</XUnits>
                                    <DataValueType>Unspecified</DataValueType>
                                    <PrecisionType>DigitsAfterDecimal</PrecisionType>
                                    <PrecisionDigits>2</PrecisionDigits>
                                    <ConversionSupport>None</ConversionSupport>
                                </Parameter>
                                <Parameter id="RTRangeNoPenalty">
                                    <DisplayName>Penalty-free RT Range</DisplayName>
                                    <Value>0</Value>
                                    <Limits>
                                        <Minimum type="Inclusive">0</Minimum>
                                    </Limits>
                                    <XUnits>Unspecified</XUnits>
                                    <DataValueType>Unspecified</DataValueType>
                                    <PrecisionType>DigitsAfterDecimal</PrecisionType>
                                    <PrecisionDigits>2</PrecisionDigits>
                                    <ConversionSupport>None</ConversionSupport>
                                </Parameter>
                                <Parameter id="RTRange">
                                    <DisplayName>RT range</DisplayName>
                                    <Value>0.1</Value>
                                    <Limits>
                                        <Minimum type="Inclusive">0</Minimum>
                                    </Limits>
                                    <XUnits>Unspecified</XUnits>
                                    <DataValueType>Unspecified</DataValueType>
                                    <PrecisionType>DigitsAfterDecimal</PrecisionType>
                                    <PrecisionDigits>2</PrecisionDigits>
                                    <ConversionSupport>None</ConversionSupport>
                                </Parameter>
                                <Parameter id="UseRTMatch">
                                    <DisplayName>Use RT match (.L, .xml)</DisplayName>
                                    <Value>false</Value>
                                </Parameter>
                                <Parameter id="RTCalibrationFile">
                                    <DisplayName>RT Calibration file: </DisplayName>
                                    <Value />
                                </Parameter>
                                <Parameter id="RTPenalty">
                                    <DisplayName>RT mismatch penalty type</DisplayName>
                                    <Value>Additive</Value>
                                </Parameter>
                                <Parameter id="MaxRTPenalty">
                                    <DisplayName>Max RT penalty:</DisplayName>
                                    <Value>20</Value>
                                    <Limits>
                                        <Minimum type="Inclusive">0</Minimum>
                                    </Limits>
                                    <XUnits>Unspecified</XUnits>
                                    <DataValueType>Unspecified</DataValueType>
                                    <PrecisionType>DigitsAfterDecimal</PrecisionType>
                                    <PrecisionDigits>2</PrecisionDigits>
                                    <ConversionSupport>None</ConversionSupport>
                                </Parameter>
                                <Parameter id="SingleMzExpansionMode">
                                    <DisplayName>m/z expansion:</DisplayName>
                                    <Value>AsymmetricMz</Value>
                                </Parameter>
                                <Parameter id="SingleMzWidth">
                                    <DisplayName>Single m/z width</DisplayName>
                                    <Value>0.5</Value>
                                    <Limits>
                                        <Minimum type="Inclusive">0</Minimum>
                                    </Limits>
                                    <XUnits>Thompsons</XUnits>
                                    <DataValueType>MassToCharge</DataValueType>
                                    <PrecisionType>DigitsAfterDecimal</PrecisionType>
                                    <PrecisionDigits>1</PrecisionDigits>
                                    <ConversionSupport>PrecisionOnly</ConversionSupport>
                                </Parameter>
                                <Parameter id="SinglePpmWidth">
                                    <DisplayName>Single ppm width</DisplayName>
                                    <Value>100</Value>
                                    <Limits>
                                        <Minimum type="Inclusive">10</Minimum>
                                        <Maximum type="Inclusive">1000</Maximum>
                                    </Limits>
                                    <XUnits>Unspecified</XUnits>
                                    <DataValueType>Unspecified</DataValueType>
                                    <PrecisionType>DigitsAfterDecimal</PrecisionType>
                                    <PrecisionDigits>1</PrecisionDigits>
                                    <ConversionSupport>None</ConversionSupport>
                                </Parameter>
                                <Parameter id="AsymmetricMzWidthLow">
                                    <DisplayName>Asymmetric m/z width low</DisplayName>
                                    <Value>0.3</Value>
                                    <Limits>
                                        <Minimum type="Inclusive">0</Minimum>
                                        <Maximum type="Inclusive">10</Maximum>
                                    </Limits>
                                    <XUnits>Thompsons</XUnits>
                                    <DataValueType>MassToCharge</DataValueType>
                                    <PrecisionType>DigitsAfterDecimal</PrecisionType>
                                    <PrecisionDigits>1</PrecisionDigits>
                                    <ConversionSupport>PrecisionOnly</ConversionSupport>
                                </Parameter>
                                <Parameter id="AsymmetricMzWidthHigh">
                                    <DisplayName>Asymmetric m/z width high</DisplayName>
                                    <Value>0.7</Value>
                                    <Limits>
                                        <Minimum type="Inclusive">0</Minimum>
                                        <Maximum type="Inclusive">10</Maximum>
                                    </Limits>
                                    <XUnits>Thompsons</XUnits>
                                    <DataValueType>MassToCharge</DataValueType>
                                    <PrecisionType>DigitsAfterDecimal</PrecisionType>
                                    <PrecisionDigits>1</PrecisionDigits>
                                    <ConversionSupport>PrecisionOnly</ConversionSupport>
                                </Parameter>
                                <Parameter id="NISTCompatibility">
                                    <DisplayName>Adjust score</DisplayName>
                                    <Value>true</Value>
                                </Parameter>
                                <Parameter id="EnablePrefiltering">
                                    <DisplayName>Enable screening</DisplayName>
                                    <Value>false</Value>
                                </Parameter>
                                <Parameter id="SearchMethod">
                                    <DisplayName>Search method</DisplayName>
                                    <Value>Reverse</Value>
                                </Parameter>
                                <Parameter id="MinForwardMatchScore">
                                    <DisplayName>Minimum forward match score:</DisplayName>
                                    <Value>25</Value>
                                    <Limits>
                                        <Minimum type="Inclusive">0</Minimum>
                                        <Maximum type="Inclusive">100</Maximum>
                                    </Limits>
                                    <XUnits>Unspecified</XUnits>
                                    <DataValueType>MatchScore</DataValueType>
                                    <PrecisionType>DigitsAfterDecimal</PrecisionType>
                                    <PrecisionDigits>2</PrecisionDigits>
                                    <ConversionSupport>None</ConversionSupport>
                                </Parameter>
                                <Parameter id="MinReverseMatchScore">
                                    <DisplayName>Minimum reverse match score:</DisplayName>
                                    <Value>80</Value>
                                    <Limits>
                                        <Minimum type="Inclusive">0</Minimum>
                                        <Maximum type="Inclusive">100</Maximum>
                                    </Limits>
                                    <XUnits>Unspecified</XUnits>
                                    <DataValueType>MatchScore</DataValueType>
                                    <PrecisionType>DigitsAfterDecimal</PrecisionType>
                                    <PrecisionDigits>2</PrecisionDigits>
                                    <ConversionSupport>None</ConversionSupport>
                                </Parameter>
                                <Parameter id="ExcludePrecursorInReverseScore">
                                    <Value>true</Value>
                                </Parameter>
                            </Parameters>
                        </ParameterSet>
                    </Parameters>
                </ParameterSet>
                <Parameter id="RatioPercentUncertainty">
                    <DisplayName>Ratio percent uncertainty:</DisplayName>
                    <Value>40</Value>
                    <Limits>
                        <Minimum type="Inclusive">0</Minimum>
                        <Maximum type="Inclusive">100</Maximum>
                    </Limits>
                    <XUnits>Unspecified</XUnits>
                    <DataValueType>Unspecified</DataValueType>
                    <PrecisionType>DigitsAfterDecimal</PrecisionType>
                    <PrecisionDigits>2</PrecisionDigits>
                    <ConversionSupport>None</ConversionSupport>
                </Parameter>
                <Parameter id="MultipleLibSearchType">
                    <DisplayName>Multi-Library search type:</DisplayName>
                    <Value>All</Value>
                </Parameter>
                <Parameter id="MaxMZ">
                    <DisplayName>Max m/z:</DisplayName>
                    <Value>300</Value>
                    <Limits />
                    <XUnits>Unspecified</XUnits>
                    <DataValueType>Unspecified</DataValueType>
                    <PrecisionType>DigitsAfterDecimal</PrecisionType>
                    <PrecisionDigits>2</PrecisionDigits>
                    <ConversionSupport>None</ConversionSupport>
                </Parameter>
                <Parameter id="IsAdvancedSelected">
                    <Value>false</Value>
                </Parameter>
            </Parameters>
        </ParameterSet>
        <ParameterSet usagekey="MultipleLibrarySelection" displayName="Multiple library selection settings" assembly="" class="Agilent.MassSpectrometry.DataAnalysis.PSetMultipleLibrarySelection">
            <Parameters>
                <OrderIndex>1</OrderIndex>
                <ParameterSet usagekey="1" displayName="" assembly="" class="Agilent.MassSpectrometry.DataAnalysis.PSetLibrarySelection">
                    <Parameters>
                        <Parameter id="SpectralLibraryPath">
                            <DisplayName>Spectral library path:</DisplayName>
                            <Value>C:\MassHunter\PCDL\default.csv</Value>
                        </Parameter>
                        <Parameter id="ApplyToSearchDb">
                            <DisplayName>Apply to search database path</DisplayName>
                            <Value>false</Value>
                        </Parameter>
                    </Parameters>
                </ParameterSet>
            </Parameters>
        </ParameterSet>
        <ParameterSet usagekey="DeviceDelayInfo" displayName="Device delay settings" assembly="" class="Agilent.MassSpectrometry.DataAnalysis.PSetDeviceDelayInfo">
            <Parameters>
                <Parameter id="MS1">
                    <Value>
                        <DeviceType>Quadrupole</DeviceType>
                        <OrdinalNumber>1</OrdinalNumber>
                        <Delay>0</Delay>
                        <RetentionTime>0</RetentionTime>
                        <Used>False</Used>
                    </Value>
                    <DefaultValue>
                        <DeviceType>Quadrupole</DeviceType>
                        <OrdinalNumber>1</OrdinalNumber>
                        <Delay>0</Delay>
                        <RetentionTime>0</RetentionTime>
                        <Used>False</Used>
                    </DefaultValue>
                    <XUnits>Minutes</XUnits>
                    <DataValueType>AcqTime</DataValueType>
                    <PrecisionType>DigitsAfterDecimal</PrecisionType>
                    <PrecisionDigits>3</PrecisionDigits>
                    <ConversionSupport>PrecisionOnly</ConversionSupport>
                </Parameter>
            </Parameters>
        </ParameterSet>
        <ParameterSet usagekey="StoredDataOptions" displayName="Data storage options" assembly="" class="Agilent.MassSpectrometry.DataAnalysis.PSetStoredDataOptions">
            <Parameters>
                <Parameter id="ExtractionMode">
                    <DisplayName>Extraction Mode</DisplayName>
                    <Value>PeakElseProfile</Value>
                </Parameter>
                <Parameter id="ChromExtractionMode">
                    <DisplayName>Chrom Extraction Mode</DisplayName>
                    <Value>PeakElseProfile</Value>
                </Parameter>
            </Parameters>
        </ParameterSet>
        <ParameterSet usagekey="CpdProcessing" displayName="Compound automation processing options" assembly="" class="Agilent.MassSpectrometry.DataAnalysis.PSetCpdProcessing">
            <Parameters>
                <Parameter id="CpdMiningAlgorithm">
                    <DisplayName>Compound mining algorithm</DisplayName>
                    <Value>FindByAMDIS</Value>
                </Parameter>
                <Parameter id="DoDbSearch">
                    <DisplayName>Search a database for each compound</DisplayName>
                    <Value>true</Value>
                </Parameter>
                <Parameter id="DoMfg">
                    <DisplayName>Generate formulas for each compound</DisplayName>
                    <Value>true</Value>
                </Parameter>
                <Parameter id="SkipMfgForPeaksWithFormulas">
                    <DisplayName>Generate formulas for peaks with no database hits</DisplayName>
                    <Value>true</Value>
                </Parameter>
                <Parameter id="ChromatogramPolarity">
                    <DisplayName>Chromatogram Polarity:</DisplayName>
                    <Value>Mixed</Value>
                </Parameter>
                <Parameter id="ExtractTIC">
                    <DisplayName>TIC</DisplayName>
                    <Value>true</Value>
                </Parameter>
                <Parameter id="ExtractBPC">
                    <DisplayName>BPC</DisplayName>
                    <Value>false</Value>
                </Parameter>
                <Parameter id="ExtractTWC">
                    <DisplayName>TWC</DisplayName>
                    <Value>false</Value>
                </Parameter>
                <Parameter id="ExtractSignal">
                    <DisplayName>Signal A</DisplayName>
                    <Value>false</Value>
                </Parameter>
                <Parameter id="SignalDeviceType">
                    <DisplayName>Signal device Type</DisplayName>
                    <Value>DiodeArrayDetector</Value>
                </Parameter>
                <Parameter id="BPCMzRange">
                    <DisplayName>m/z range:</DisplayName>
                    <DefaultValue>
                        <DataUnit>Thompsons</DataUnit>
                        <DataValueType>MassToCharge</DataValueType>
                        <PrecisionType>DigitsAfterDecimal</PrecisionType>
                        <PrecisionDigits>1</PrecisionDigits>
                    </DefaultValue>
                    <Value>
                        <DataUnit>Thompsons</DataUnit>
                        <DataValueType>MassToCharge</DataValueType>
                        <PrecisionType>DigitsAfterDecimal</PrecisionType>
                        <PrecisionDigits>1</PrecisionDigits>
                    </Value>
                    <Limits>
                        <Limits id="overall">
                            <Minimum type="Inclusive">0</Minimum>
                        </Limits>
                        <Limits id="width">
                            <Minimum type="Inclusive">0</Minimum>
                        </Limits>
                    </Limits>
                    <ConversionSupport>PrecisionOnly</ConversionSupport>
                </Parameter>
                <Parameter id="IdentificationWorkflows">
                    <DisplayName>Workflow</DisplayName>
                    <Value>UnknownIdentification</Value>
                </Parameter>
                <Parameter id="MatchSequences">
                    <DisplayName>Match sequences for each compound</DisplayName>
                    <Value>false</Value>
                </Parameter>
                <Parameter id="ShowOnlyIdentifiedCpds">
                    <DisplayName>Show only identified compounds</DisplayName>
                    <Value>false</Value>
                </Parameter>
                <Parameter id="DoLibrarySearch">
                    <DisplayName>Search a library for each compound</DisplayName>
                    <Value>true</Value>
                </Parameter>
            </Parameters>
        </ParameterSet>
        <ParameterSet usagekey="CpdDBLocation" displayName="Database location settings" assembly="" class="Agilent.MassSpectrometry.DataAnalysis.PSetCpdDatabase">
            <Parameters>
                <Parameter id="DatabasePath">
                    <DisplayName>Database Path</DisplayName>
                    <Value>C:\MassHunter\PCDL\default.csv</Value>
                </Parameter>
            </Parameters>
        </ParameterSet>
        <ParameterSet usagekey="FindCompoundsFormula" displayName="Find Compounds by Formula options" assembly="" class="Agilent.MassSpectrometry.DataAnalysis.PSetFindCpdsFormula">
            <Parameters>
                <Parameter id="DoSamplePurity">
                    <DisplayName>Do sample purity calculations</DisplayName>
                    <Value>false</Value>
                </Parameter>
                <Parameter id="ReturnCpdEIC">
                    <DisplayName>Compound EIC</DisplayName>
                    <Value>false</Value>
                </Parameter>
                <Parameter id="ReturnCpdSpectrum">
                    <DisplayName>Compound spectrum</DisplayName>
                    <Value>false</Value>
                </Parameter>
                <Parameter id="FormulaSourceToConfirm">
                    <DisplayName>Formula source to confirm</DisplayName>
                    <Value>Database</Value>
                </Parameter>
                <Parameter id="SpecifiedFormulas">
                    <DisplayName>Specified formulas</DisplayName>
                    <Default />
                    <Value />
                </Parameter>
                <Parameter id="UseAbsoluteMassTolerance">
                    <DisplayName>Use Absolute Mass Tolerance</DisplayName>
                    <Value>true</Value>
                </Parameter>
                <Parameter id="RetentionTimeTolerance">
                    <DisplayName>Retention Time Tolerance</DisplayName>
                    <Value>0.35</Value>
                    <Limits>
                        <Minimum type="Exclusive">0</Minimum>
                        <Maximum type="Inclusive">1000</Maximum>
                    </Limits>
                    <XUnits>Minutes</XUnits>
                    <DataValueType>AcqTime</DataValueType>
                    <PrecisionType>DigitsAfterDecimal</PrecisionType>
                    <PrecisionDigits>3</PrecisionDigits>
                    <ConversionSupport>PrecisionOnly</ConversionSupport>
                </Parameter>
                <Parameter id="SingleMzExpansionMode">
                    <DisplayName>Single Mz expansion mode:</DisplayName>
                    <Value>SymmetricMz</Value>
                </Parameter>
                <Parameter id="ExtractedRtExpansionMode">
                    <DisplayName>Retention time expansion mode</DisplayName>
                    <Value>SymmetricRt</Value>
                </Parameter>
                <Parameter id="AsymmetricRtExpansionLow">
                    <DisplayName>Asymmetric low</DisplayName>
                    <Value>0.1</Value>
                    <Limits>
                        <Minimum type="Inclusive">0</Minimum>
                    </Limits>
                    <XUnits>Minutes</XUnits>
                    <DataValueType>AcqTime</DataValueType>
                    <PrecisionType>DigitsAfterDecimal</PrecisionType>
                    <PrecisionDigits>3</PrecisionDigits>
                    <ConversionSupport>PrecisionOnly</ConversionSupport>
                </Parameter>
                <Parameter id="AsymmetricRtExpansionHigh">
                    <DisplayName>Asymmetric high</DisplayName>
                    <Value>0.15</Value>
                    <Limits>
                        <Minimum type="Inclusive">0</Minimum>
                    </Limits>
                    <XUnits>Minutes</XUnits>
                    <DataValueType>AcqTime</DataValueType>
                    <PrecisionType>DigitsAfterDecimal</PrecisionType>
                    <PrecisionDigits>3</PrecisionDigits>
                    <ConversionSupport>PrecisionOnly</ConversionSupport>
                </Parameter>
                <Parameter id="SingleMzWidth">
                    <DisplayName>Single m/z width:</DisplayName>
                    <Value>0.5</Value>
                    <Limits>
                        <Minimum type="Inclusive">0</Minimum>
                    </Limits>
                    <XUnits>Thompsons</XUnits>
                    <DataValueType>MassToCharge</DataValueType>
                    <PrecisionType>DigitsAfterDecimal</PrecisionType>
                    <PrecisionDigits>1</PrecisionDigits>
                    <ConversionSupport>PrecisionOnly</ConversionSupport>
                </Parameter>
                <Parameter id="AsymmetricMzWidthLow">
                    <DisplayName>Asymmetric Mz width low:</DisplayName>
                    <Value>0.3</Value>
                    <Limits>
                        <Minimum type="Inclusive">0</Minimum>
                        <Maximum type="Inclusive">10</Maximum>
                    </Limits>
                    <XUnits>Thompsons</XUnits>
                    <DataValueType>MassToCharge</DataValueType>
                    <PrecisionType>DigitsAfterDecimal</PrecisionType>
                    <PrecisionDigits>1</PrecisionDigits>
                    <ConversionSupport>PrecisionOnly</ConversionSupport>
                </Parameter>
                <Parameter id="AsymmetricMzWidthHigh">
                    <DisplayName>Asymmetric Mz width high:</DisplayName>
                    <Value>0.7</Value>
                    <Limits>
                        <Minimum type="Inclusive">0</Minimum>
                        <Maximum type="Inclusive">10</Maximum>
                    </Limits>
                    <XUnits>Thompsons</XUnits>
                    <DataValueType>MassToCharge</DataValueType>
                    <PrecisionType>DigitsAfterDecimal</PrecisionType>
                    <PrecisionDigits>1</PrecisionDigits>
                    <ConversionSupport>PrecisionOnly</ConversionSupport>
                </Parameter>
                <Parameter id="AbsoluteMassTolerance">
                    <DisplayName>Absolute Mass Tolerance</DisplayName>
                    <Value>100</Value>
                    <Limits>
                        <Minimum type="Exclusive">0</Minimum>
                        <Maximum type="Inclusive">1000</Maximum>
                    </Limits>
                    <XUnits>MilliThompsons</XUnits>
                    <DataValueType>MzDifference</DataValueType>
                    <PrecisionType>DigitsAfterDecimal</PrecisionType>
                    <PrecisionDigits>2</PrecisionDigits>
                    <ConversionSupport>None</ConversionSupport>
                </Parameter>
                <Parameter id="RTExpansionWidth">
                    <DisplayName>Expected retention time</DisplayName>
                    <Value>1</Value>
                    <Limits>
                        <Minimum type="Exclusive">0</Minimum>
                    </Limits>
                    <XUnits>Minutes</XUnits>
                    <DataValueType>AcqTime</DataValueType>
                    <PrecisionType>DigitsAfterDecimal</PrecisionType>
                    <PrecisionDigits>2</PrecisionDigits>
                    <ConversionSupport>None</ConversionSupport>
                </Parameter>
                <Parameter id="SearchFields">
                    <DisplayName>Search Fields</DisplayName>
                    <Value>Mass, OptionalRetentionTime</Value>
                </Parameter>
                <Parameter id="RelativeMassTolerance">
                    <DisplayName>Relative Mass Tolerance</DisplayName>
                    <Value>10</Value>
                    <Limits>
                        <Minimum type="Exclusive">0</Minimum>
                        <Maximum type="Inclusive">1000</Maximum>
                    </Limits>
                    <XUnits>PartsPerMillion</XUnits>
                    <DataValueType>RelativeDifference</DataValueType>
                    <PrecisionType>DigitsAfterDecimal</PrecisionType>
                    <PrecisionDigits>2</PrecisionDigits>
                    <ConversionSupport>None</ConversionSupport>
                </Parameter>
                <Parameter id="SinglePpmWidth">
                    <DisplayName>Single ppm width:</DisplayName>
                    <Value>35</Value>
                    <Limits>
                        <Minimum type="Inclusive">10</Minimum>
                        <Maximum type="Inclusive">1000</Maximum>
                    </Limits>
                    <XUnits>Unspecified</XUnits>
                    <DataValueType>Unspecified</DataValueType>
                    <PrecisionType>DigitsAfterDecimal</PrecisionType>
                    <PrecisionDigits>1</PrecisionDigits>
                    <ConversionSupport>None</ConversionSupport>
                </Parameter>
                <Parameter id="IonPolarity">
                    <DisplayName>Polarity:</DisplayName>
                    <Value>Mixed</Value>
                </Parameter>
                <Parameter id="ReturnAllCpds">
                    <DisplayName>Only generate compounds for matched formulas</DisplayName>
                    <Value>false</Value>
                </Parameter>
                <Parameter id="MaxHitsPerTgt">
                    <DisplayName>Max hits per formula:</DisplayName>
                    <Value>1</Value>
                    <Limits>
                        <Minimum type="Inclusive">1</Minimum>
                    </Limits>
                    <XUnits>Unspecified</XUnits>
                    <DataValueType>Unspecified</DataValueType>
                    <PrecisionType>DigitsAfterDecimal</PrecisionType>
                    <PrecisionDigits>0</PrecisionDigits>
                    <ConversionSupport>None</ConversionSupport>
                </Parameter>
                <Parameter id="MinRelativeAbundance">
                    <DisplayName>Minimum abundance:</DisplayName>
                    <Value>10</Value>
                    <Limits>
                        <Minimum type="Inclusive">0</Minimum>
                        <Maximum type="Exclusive">100</Maximum>
                    </Limits>
                    <XUnits>Unspecified</XUnits>
                    <DataValueType>Unspecified</DataValueType>
                    <PrecisionType>DigitsAfterDecimal</PrecisionType>
                    <PrecisionDigits>2</PrecisionDigits>
                    <ConversionSupport>None</ConversionSupport>
                </Parameter>
                <Parameter id="LimitEicExtractionRange">
                    <DisplayName>Limit EIC extraction range</DisplayName>
                    <Value>true</Value>
                </Parameter>
                <Parameter id="MinEicClusterCoverage">
                    <DisplayName>Minimum cluster coverage for EIC:</DisplayName>
                    <Value>75</Value>
                    <Limits>
                        <Minimum type="Inclusive">0</Minimum>
                        <Maximum type="Exclusive">100</Maximum>
                    </Limits>
                    <XUnits>Unspecified</XUnits>
                    <DataValueType>Unspecified</DataValueType>
                    <PrecisionType>DigitsAfterDecimal</PrecisionType>
                    <PrecisionDigits>2</PrecisionDigits>
                    <ConversionSupport>None</ConversionSupport>
                </Parameter>
                <Parameter id="MaxEicClusterIons">
                    <DisplayName>Maximum cluster ions for EIC:</DisplayName>
                    <Value>5</Value>
                    <Limits>
                        <Minimum type="Inclusive">1</Minimum>
                        <Maximum type="Inclusive">20</Maximum>
                    </Limits>
                    <XUnits>Unspecified</XUnits>
                    <DataValueType>Unspecified</DataValueType>
                    <PrecisionType>DigitsAfterDecimal</PrecisionType>
                    <PrecisionDigits>0</PrecisionDigits>
                    <ConversionSupport>None</ConversionSupport>
                </Parameter>
                <Parameter id="CefPath">
                    <DisplayName>CefPath</DisplayName>
                    <Value />
                </Parameter>
                <Parameter id="ExtractEIC">
                    <DisplayName>Extract EIC</DisplayName>
                    <Value>true</Value>
                </Parameter>
                <Parameter id="ExtractRawSpectrum">
                    <DisplayName>Extract raw spectrum</DisplayName>
                    <Value>false</Value>
                </Parameter>
                <Parameter id="ExtractCleanedSpectrum">
                    <DisplayName>Extract cleaned spectrum</DisplayName>
                    <Value>true</Value>
                </Parameter>
                <Parameter id="AutoIncrementIsomericMaxMatches">
                    <DisplayName>Automatically increase for isomeric compounds</DisplayName>
                    <Value>true</Value>
                </Parameter>
                <Parameter id="RejectOnLowScore">
                    <DisplayName>Do not match if score is</DisplayName>
                    <Value>true</Value>
                </Parameter>
                <Parameter id="RejectScoreThreshold">
                    <DisplayName>Reject score threshold</DisplayName>
                    <Value>50</Value>
                    <Limits>
                        <Minimum type="Inclusive">0</Minimum>
                        <Maximum type="Inclusive">100</Maximum>
                    </Limits>
                    <XUnits>Unspecified</XUnits>
                    <DataValueType>Unspecified</DataValueType>
                    <PrecisionType>DigitsAfterDecimal</PrecisionType>
                    <PrecisionDigits>2</PrecisionDigits>
                    <ConversionSupport>None</ConversionSupport>
                </Parameter>
                <Parameter id="RejectOnSingleIon">
                    <DisplayName>Do not match if the (unobserved) second ion’s abundance is expected to be</DisplayName>
                    <Value>true</Value>
                </Parameter>
                <Parameter id="RejectSingleIonThreshold">
                    <DisplayName>Reject second ion threshold</DisplayName>
                    <Value>200</Value>
                    <Limits>
                        <Minimum type="Inclusive">0</Minimum>
                    </Limits>
                    <XUnits>Unspecified</XUnits>
                    <DataValueType>Unspecified</DataValueType>
                    <PrecisionType>DigitsAfterDecimal</PrecisionType>
                    <PrecisionDigits>2</PrecisionDigits>
                    <ConversionSupport>None</ConversionSupport>
                </Parameter>
                <Parameter id="PreferProfileRawSpectra">
                    <DisplayName>Prefer profile for raw spectra, if available</DisplayName>
                    <Value>true</Value>
                </Parameter>
                <Parameter id="ClipRawSpectrum">
                    <DisplayName>Clip extracted raw spectra</DisplayName>
                    <Value>true</Value>
                </Parameter>
                <Parameter id="ExtractedSpectrumMzExpansionMode">
                    <DisplayName>Extracted spectrum expansion mode</DisplayName>
                    <Value>SymmetricMz</Value>
                </Parameter>
                <Parameter id="ClipRawSpectrumAsymWidthLow">
                    <DisplayName>Asymmetric low width</DisplayName>
                    <Value>5</Value>
                    <Limits>
                        <Minimum type="Inclusive">1</Minimum>
                    </Limits>
                    <XUnits>Thompsons</XUnits>
                    <DataValueType>MassToCharge</DataValueType>
                    <PrecisionType>DigitsAfterDecimal</PrecisionType>
                    <PrecisionDigits>1</PrecisionDigits>
                    <ConversionSupport>PrecisionOnly</ConversionSupport>
                </Parameter>
                <Parameter id="ClipRawSpectrumAsymWidthHigh">
                    <DisplayName>Asymmetric high width</DisplayName>
                    <Value>10</Value>
                    <Limits>
                        <Minimum type="Inclusive">1</Minimum>
                    </Limits>
                    <XUnits>Thompsons</XUnits>
                    <DataValueType>MassToCharge</DataValueType>
                    <PrecisionType>DigitsAfterDecimal</PrecisionType>
                    <PrecisionDigits>1</PrecisionDigits>
                    <ConversionSupport>PrecisionOnly</ConversionSupport>
                </Parameter>
                <Parameter id="ClipRawSpectrumSingleMzWidth">
                    <DisplayName>Single width</DisplayName>
                    <Value>5</Value>
                    <Limits>
                        <Minimum type="Inclusive">1</Minimum>
                    </Limits>
                    <XUnits>Thompsons</XUnits>
                    <DataValueType>MassToCharge</DataValueType>
                    <PrecisionType>DigitsAfterDecimal</PrecisionType>
                    <PrecisionDigits>1</PrecisionDigits>
                    <ConversionSupport>PrecisionOnly</ConversionSupport>
                </Parameter>
                <Parameter id="ExtractMsMsSpectrum">
                    <DisplayName>Extract MS/MS spectrum</DisplayName>
                    <Value>false</Value>
                </Parameter>
                <Parameter id="AverageMsMsSpecForCe">
                    <DisplayName>Average MS/MS spectrum for all CE's</DisplayName>
                    <Value>false</Value>
                </Parameter>
                <Parameter id="PrecursorTolerancePpm">
                    <DisplayName>Precursor tolerance</DisplayName>
                    <Value>20</Value>
                    <Limits>
                        <Minimum type="Inclusive">0</Minimum>
                    </Limits>
                    <XUnits>Unspecified</XUnits>
                    <DataValueType>Unspecified</DataValueType>
                    <PrecisionType>DigitsAfterDecimal</PrecisionType>
                    <PrecisionDigits>2</PrecisionDigits>
                    <ConversionSupport>None</ConversionSupport>
                </Parameter>
                <Parameter id="PrecursorToleranceMz">
                    <DisplayName>Precursor tolerance</DisplayName>
                    <Value>0.05</Value>
                    <Limits>
                        <Minimum type="Inclusive">0</Minimum>
                    </Limits>
                    <XUnits>Unspecified</XUnits>
                    <DataValueType>Unspecified</DataValueType>
                    <PrecisionType>DigitsAfterDecimal</PrecisionType>
                    <PrecisionDigits>2</PrecisionDigits>
                    <ConversionSupport>None</ConversionSupport>
                </Parameter>
                <Parameter id="PrecursorToleranceUnit">
                    <DisplayName>Tolerance unit</DisplayName>
                    <Value>ITEM_PPM</Value>
                </Parameter>
                <Parameter id="DeisotopeMsMsSpectrum">
                    <DisplayName>Deisotope MS/MS spectrum</DisplayName>
                    <Value>true</Value>
                </Parameter>
                <Parameter id="IncludeStructure">
                    <DisplayName>Include structure</DisplayName>
                    <Value>false</Value>
                </Parameter>
                <Parameter id="WarnOnLowScore">
                    <DisplayName>Warn if score is</DisplayName>
                    <Value>true</Value>
                </Parameter>
                <Parameter id="WarnOnSingleIon">
                    <DisplayName>Warn if the (unobserved) second ion’s abundance is expected to be</DisplayName>
                    <Value>true</Value>
                </Parameter>
                <Parameter id="WarnScoreThreshold">
                    <DisplayName>Warn score threshold</DisplayName>
                    <Value>75</Value>
                    <Limits>
                        <Minimum type="Inclusive">0</Minimum>
                        <Maximum type="Inclusive">100</Maximum>
                    </Limits>
                    <XUnits>Unspecified</XUnits>
                    <DataValueType>Unspecified</DataValueType>
                    <PrecisionType>DigitsAfterDecimal</PrecisionType>
                    <PrecisionDigits>2</PrecisionDigits>
                    <ConversionSupport>None</ConversionSupport>
                </Parameter>
                <Parameter id="WarnSingleIonThreshold">
                    <DisplayName>Warn single ion threshold</DisplayName>
                    <Value>50</Value>
                    <Limits>
                        <Minimum type="Inclusive">0</Minimum>
                    </Limits>
                    <XUnits>Unspecified</XUnits>
                    <DataValueType>Unspecified</DataValueType>
                    <PrecisionType>DigitsAfterDecimal</PrecisionType>
                    <PrecisionDigits>2</PrecisionDigits>
                    <ConversionSupport>None</ConversionSupport>
                </Parameter>
                <Parameter id="SmoothEics">
                    <DisplayName>Smooth EIC before integration</DisplayName>
                    <Value>false</Value>
                </Parameter>
            </Parameters>
        </ParameterSet>
        <ParameterSet usagekey="AutomationTimeScripts" displayName="Worklist actions" assembly="" class="Agilent.MassSpectrometry.DataAnalysis.Qualitative.PSetScriptCollection">
            <Parameters>
                <Parameter id="Scripts">
                    <Default />
                    <Value>
                        <String>script1</String>
                        <String>script2</String>
                    </Value>
                </Parameter>
            </Parameters>
        </ParameterSet>
        <ParameterSet usagekey="MZExclusionRanges" displayName="Exclude mass(es) settings" assembly="" class="Agilent.MassSpectrometry.DataAnalysis.PSetExcludeMass">
            <Parameters>
                <Parameter id="ExcludeMasses">
                    <DisplayName>Exclude masses:</DisplayName>
                    <Value>false</Value>
                </Parameter>
                <Parameter id="ExcludeMassRanges">
                    <DisplayName>Excluded m/z:</DisplayName>
                    <DefaultValue>
                        <DataUnit>Thompsons</DataUnit>
                        <DataValueType>MassToCharge</DataValueType>
                        <PrecisionType>DigitsAfterDecimal</PrecisionType>
                        <PrecisionDigits>1</PrecisionDigits>
                    </DefaultValue>
                    <Value>
                        <DataUnit>Thompsons</DataUnit>
                        <DataValueType>MassToCharge</DataValueType>
                        <PrecisionType>DigitsAfterDecimal</PrecisionType>
                        <PrecisionDigits>1</PrecisionDigits>
                    </Value>
                    <Limits>
                        <Limits id="overall">
                            <Minimum type="Inclusive">0</Minimum>
                        </Limits>
                        <Limits id="width">
                            <Minimum type="Inclusive">0</Minimum>
                        </Limits>
                    </Limits>
                    <ConversionSupport>PrecisionOnly</ConversionSupport>
                </Parameter>
                <Parameter id="SingleMzExpansionMode">
                    <DisplayName>PSetExcludeMassSingleMzExpansionMode</DisplayName>
                    <Value>SymmetricMz</Value>
                </Parameter>
                <Parameter id="SingleMzWidth">
                    <DisplayName>Width (m/z):</DisplayName>
                    <Value>0.5</Value>
                    <Limits>
                        <Minimum type="Inclusive">0</Minimum>
                    </Limits>
                    <XUnits>Thompsons</XUnits>
                    <DataValueType>MassToCharge</DataValueType>
                    <PrecisionType>DigitsAfterDecimal</PrecisionType>
                    <PrecisionDigits>1</PrecisionDigits>
                    <ConversionSupport>PrecisionOnly</ConversionSupport>
                </Parameter>
                <Parameter id="SinglePpmWidth">
                    <DisplayName>Width (ppm):</DisplayName>
                    <Value>100</Value>
                    <Limits>
                        <Minimum type="Inclusive">10</Minimum>
                        <Maximum type="Inclusive">1000</Maximum>
                    </Limits>
                    <XUnits>Unspecified</XUnits>
                    <DataValueType>Unspecified</DataValueType>
                    <PrecisionType>DigitsAfterDecimal</PrecisionType>
                    <PrecisionDigits>1</PrecisionDigits>
                    <ConversionSupport>None</ConversionSupport>
                </Parameter>
                <Parameter id="AsymmetricMzWidthLow">
                    <DisplayName>Low width (m/z):</DisplayName>
                    <Value>0.3</Value>
                    <Limits>
                        <Minimum type="Inclusive">0</Minimum>
                        <Maximum type="Inclusive">10</Maximum>
                    </Limits>
                    <XUnits>Thompsons</XUnits>
                    <DataValueType>MassToCharge</DataValueType>
                    <PrecisionType>DigitsAfterDecimal</PrecisionType>
                    <PrecisionDigits>1</PrecisionDigits>
                    <ConversionSupport>PrecisionOnly</ConversionSupport>
                </Parameter>
                <Parameter id="AsymmetricMzWidthHigh">
                    <DisplayName>High width (m/z):</DisplayName>
                    <Value>0.7</Value>
                    <Limits>
                        <Minimum type="Inclusive">0</Minimum>
                        <Maximum type="Inclusive">10</Maximum>
                    </Limits>
                    <XUnits>Thompsons</XUnits>
                    <DataValueType>MassToCharge</DataValueType>
                    <PrecisionType>DigitsAfterDecimal</PrecisionType>
                    <PrecisionDigits>1</PrecisionDigits>
                    <ConversionSupport>PrecisionOnly</ConversionSupport>
                </Parameter>
            </Parameters>
        </ParameterSet>
        <ParameterSet usagekey="IntegratorChoice" displayName="MS Integrator selection" assembly="" class="Agilent.MassSpectrometry.DataAnalysis.PSetIntegratorSelection">
            <Parameters>
                <Parameter id="IntegratorAlgorithm">
                    <DisplayName>Integrator Selection</DisplayName>
                    <Value>Agile2</Value>
                </Parameter>
            </Parameters>
        </ParameterSet>
        <ParameterSet usagekey="AgileIntegratorParameterSet" displayName="Agile integrator settings" assembly="" class="Agilent.MassSpectrometry.DataAnalysis.PSetCoreAgile">
            <Parameters>
                <Parameter id="TimeSegments">
                    <DisplayName>Time segments</DisplayName>
                    <DefaultValue />
                    <Value />
                    <Limits />
                    <XUnits>Unspecified</XUnits>
                    <DataValueType>Unspecified</DataValueType>
                    <PrecisionType>DigitsAfterDecimal</PrecisionType>
                    <PrecisionDigits>2</PrecisionDigits>
                    <ConversionSupport>None</ConversionSupport>
                </Parameter>
                <Parameter id="SmoothFunctionWidth">
                    <DisplayName>Smooth function width</DisplayName>
                    <Value>0</Value>
                    <Limits />
                    <XUnits>Unspecified</XUnits>
                    <DataValueType>Unspecified</DataValueType>
                    <PrecisionType>DigitsAfterDecimal</PrecisionType>
                    <PrecisionDigits>0</PrecisionDigits>
                    <ConversionSupport>None</ConversionSupport>
                </Parameter>
            </Parameters>
        </ParameterSet>
        <ParameterSet usagekey="ChromPeakFilters" displayName="MS Chromatogram peak filter settings" assembly="" class="Agilent.MassSpectrometry.DataAnalysis.PSetChromPeakFilter">
            <Parameters>
                <Parameter id="PeakFilter">
                    <Value>PeakAreaPctThreshold</Value>
                </Parameter>
                <Parameter id="PeakAreaAbsThreshold">
                    <DisplayName>Peak area (counts) &gt;=  </DisplayName>
                    <Value>10000</Value>
                    <Limits>
                        <Minimum type="Inclusive">0</Minimum>
                    </Limits>
                    <XUnits>Abundance</XUnits>
                    <DataValueType>Response</DataValueType>
                    <PrecisionType>DigitsAfterDecimal</PrecisionType>
                    <PrecisionDigits>0</PrecisionDigits>
                    <ConversionSupport>None</ConversionSupport>
                </Parameter>
                <Parameter id="PeakAreaPctUnits">
                    <DisplayName>Peak area (%) &gt;= </DisplayName>
                    <Value>1</Value>
                    <Limits>
                        <Minimum type="Inclusive">0</Minimum>
                        <Maximum type="Inclusive">100</Maximum>
                    </Limits>
                    <XUnits>Abundance</XUnits>
                    <DataValueType>Response</DataValueType>
                    <PrecisionType>DigitsAfterDecimal</PrecisionType>
                    <PrecisionDigits>3</PrecisionDigits>
                    <ConversionSupport>None</ConversionSupport>
                </Parameter>
                <Parameter id="PeakHeightAbsThreshold">
                    <DisplayName>Peak height (counts) &gt;= </DisplayName>
                    <Value>10000</Value>
                    <Limits>
                        <Minimum type="Inclusive">0</Minimum>
                    </Limits>
                    <XUnits>Abundance</XUnits>
                    <DataValueType>Response</DataValueType>
                    <PrecisionType>DigitsAfterDecimal</PrecisionType>
                    <PrecisionDigits>0</PrecisionDigits>
                    <ConversionSupport>None</ConversionSupport>
                </Parameter>
                <Parameter id="PeakHeightPctThreshold">
                    <DisplayName>Peak height (%) &gt;= </DisplayName>
                    <Value>5</Value>
                    <Limits>
                        <Minimum type="Inclusive">0</Minimum>
                        <Maximum type="Inclusive">100</Maximum>
                    </Limits>
                    <XUnits>Abundance</XUnits>
                    <DataValueType>Response</DataValueType>
                    <PrecisionType>DigitsAfterDecimal</PrecisionType>
                    <PrecisionDigits>3</PrecisionDigits>
                    <ConversionSupport>None</ConversionSupport>
                </Parameter>
                <Parameter id="MaximumPeakCount">
                    <DisplayName>Limit to largest:</DisplayName>
                    <Value>100</Value>
                    <Limits>
                        <Minimum type="Exclusive">0</Minimum>
                    </Limits>
                    <XUnits>Unspecified</XUnits>
                    <DataValueType>Unspecified</DataValueType>
                    <PrecisionType>DigitsAfterDecimal</PrecisionType>
                    <PrecisionDigits>0</PrecisionDigits>
                    <ConversionSupport>None</ConversionSupport>
                </Parameter>
                <Parameter id="DisplayThreshold">
                    <Value>0</Value>
                    <Limits>
                        <Minimum type="Inclusive">0</Minimum>
                    </Limits>
                    <XUnits>Abundance</XUnits>
                    <DataValueType>Response</DataValueType>
                    <PrecisionType>DigitsAfterDecimal</PrecisionType>
                    <PrecisionDigits>2</PrecisionDigits>
                    <ConversionSupport>None</ConversionSupport>
                </Parameter>
                <Parameter id="SNRThreshold">
                    <Value>30</Value>
                    <Limits>
                        <Minimum type="Inclusive">0</Minimum>
                    </Limits>
                    <XUnits>Unspecified</XUnits>
                    <DataValueType>Unspecified</DataValueType>
                    <PrecisionType>DigitsAfterDecimal</PrecisionType>
                    <PrecisionDigits>1</PrecisionDigits>
                    <ConversionSupport>None</ConversionSupport>
                </Parameter>
                <Parameter id="InterimSumObjectCount">
                    <Value>1</Value>
                    <Limits>
                        <Minimum type="Inclusive">1</Minimum>
                    </Limits>
                    <XUnits>Unspecified</XUnits>
                    <DataValueType>Unspecified</DataValueType>
                    <PrecisionType>DigitsAfterDecimal</PrecisionType>
                    <PrecisionDigits>0</PrecisionDigits>
                    <ConversionSupport>None</ConversionSupport>
                </Parameter>
                <Parameter id="FilterOnHeight">
                    <Value>false</Value>
                </Parameter>
                <Parameter id="PerformFragmentAnnotation">
                    <DisplayName>Annotate fragment spectrum peaks with formulas</DisplayName>
                    <Value>false</Value>
                </Parameter>
                <Parameter id="PerformFormulaAnnotationForNonFragments">
                    <DisplayName>Generate formulas for non-fragment (unknown) ions</DisplayName>
                    <Value>false</Value>
                </Parameter>
            </Parameters>
            <AllowHeightFilters>true</AllowHeightFilters>
            <AllowAreaFilters>true</AllowAreaFilters>
            <UsedForFragmentFormulaAnnotation>false</UsedForFragmentFormulaAnnotation>
        </ParameterSet>
        <ParameterSet usagekey="MSSystemSuitability" displayName="MS System Suitability" assembly="" class="Agilent.MassSpectrometry.DataAnalysis.PSetSystemSuitability">
            <Parameters>
                <Parameter id="EnableSuitabilityCalculation">
                    <DisplayName>Enable system suitability calculations</DisplayName>
                    <Value>false</Value>
                </Parameter>
                <Parameter id="PharmacopoeiaType">
                    <DisplayName>Pharmacopoeia:</DisplayName>
                    <Value>USP</Value>
                </Parameter>
                <Parameter id="ColumnVoidTime">
                    <DisplayName>Column void time:</DisplayName>
                    <Value>0</Value>
                    <Limits>
                        <Minimum type="Inclusive">0</Minimum>
                    </Limits>
                    <XUnits>Minutes</XUnits>
                    <DataValueType>Unspecified</DataValueType>
                    <PrecisionType>DigitsAfterDecimal</PrecisionType>
                    <PrecisionDigits>1</PrecisionDigits>
                    <ConversionSupport>None</ConversionSupport>
                </Parameter>
                <Parameter id="ColumnLengthUnit">
                    <DisplayName>Column length unit:</DisplayName>
                    <Value>Centimeters</Value>
                </Parameter>
                <Parameter id="ColumnLength">
                    <DisplayName>Column length:</DisplayName>
                    <Value>0</Value>
                    <Limits>
                        <Minimum type="Inclusive">0</Minimum>
                    </Limits>
                    <XUnits>Centimeters</XUnits>
                    <DataValueType>Unspecified</DataValueType>
                    <PrecisionType>DigitsAfterDecimal</PrecisionType>
                    <PrecisionDigits>1</PrecisionDigits>
                    <ConversionSupport>UnitsAndPrecision</ConversionSupport>
                </Parameter>
            </Parameters>
        </ParameterSet>
        <ParameterSet usagekey="SignalToNoise" displayName="Signal to noise settings" assembly="" class="Agilent.MassSpectrometry.DataAnalysis.PSetSignalToNoise">
            <Parameters>
                <Parameter id="RunOnIntegration">
                    <DisplayName>Automatically compute when chromatograms are integrated</DisplayName>
                    <Value>false</Value>
                </Parameter>
                <Parameter id="SignalType">
                    <DisplayName>Signal definition:</DisplayName>
                    <Value>Height</Value>
                </Parameter>
                <Parameter id="NoiseType">
                    <DisplayName>Noise definition:</DisplayName>
                    <Value>PeakToPeak</Value>
                </Parameter>
                <Parameter id="NoiseMultiplier">
                    <Value>1</Value>
                    <Limits>
                        <Minimum type="Inclusive">1</Minimum>
                        <Maximum type="Inclusive">9</Maximum>
                    </Limits>
                    <XUnits>Unspecified</XUnits>
                    <DataValueType>Unspecified</DataValueType>
                    <PrecisionType>DigitsAfterDecimal</PrecisionType>
                    <PrecisionDigits>1</PrecisionDigits>
                    <ConversionSupport>None</ConversionSupport>
                </Parameter>
                <Parameter id="AutoNoiseRangeSelection">
                    <Value>true</Value>
                </Parameter>
                <Parameter id="NoiseRegions">
                    <DisplayName>Noise regions:</DisplayName>
                    <DefaultValue>
                        <DataUnit>Minutes</DataUnit>
                        <DataValueType>AcqTime</DataValueType>
                        <PrecisionType>DigitsAfterDecimal</PrecisionType>
                        <PrecisionDigits>3</PrecisionDigits>
                    </DefaultValue>
                    <Value>
                        <DataUnit>Minutes</DataUnit>
                        <DataValueType>AcqTime</DataValueType>
                        <PrecisionType>DigitsAfterDecimal</PrecisionType>
                        <PrecisionDigits>3</PrecisionDigits>
                    </Value>
                    <Limits>
                        <Limits id="overall" />
                        <Limits id="width" />
                    </Limits>
                    <ConversionSupport>PrecisionOnly</ConversionSupport>
                </Parameter>
                <Parameter id="DesiredNoiseLengthInMin">
                    <DisplayName>Desired length:</DisplayName>
                    <Value>1</Value>
                    <Limits>
                        <Minimum type="Inclusive">0</Minimum>
                    </Limits>
                    <XUnits>Minutes</XUnits>
                    <DataValueType>AcqTime</DataValueType>
                    <PrecisionType>DigitsAfterDecimal</PrecisionType>
                    <PrecisionDigits>3</PrecisionDigits>
                    <ConversionSupport>PrecisionOnly</ConversionSupport>
                </Parameter>
                <Parameter id="MinimumNoiseLengthInMin">
                    <DisplayName>Minimum length:</DisplayName>
                    <Value>0.1</Value>
                    <Limits>
                        <Minimum type="Inclusive">0</Minimum>
                    </Limits>
                    <XUnits>Minutes</XUnits>
                    <DataValueType>AcqTime</DataValueType>
                    <PrecisionType>DigitsAfterDecimal</PrecisionType>
                    <PrecisionDigits>3</PrecisionDigits>
                    <ConversionSupport>PrecisionOnly</ConversionSupport>
                </Parameter>
                <Parameter id="StartTimeInMin">
                    <DisplayName>Start time:</DisplayName>
                    <Value>0</Value>
                    <Limits>
                        <Minimum type="Inclusive">0</Minimum>
                    </Limits>
                    <XUnits>Minutes</XUnits>
                    <DataValueType>AcqTime</DataValueType>
                    <PrecisionType>DigitsAfterDecimal</PrecisionType>
                    <PrecisionDigits>3</PrecisionDigits>
                    <ConversionSupport>PrecisionOnly</ConversionSupport>
                </Parameter>
                <Parameter id="EndTimeInMin">
                    <DisplayName>End time:</DisplayName>
                    <Value>10</Value>
                    <Limits>
                        <Minimum type="Inclusive">0</Minimum>
                    </Limits>
                    <XUnits>Minutes</XUnits>
                    <DataValueType>AcqTime</DataValueType>
                    <PrecisionType>DigitsAfterDecimal</PrecisionType>
                    <PrecisionDigits>3</PrecisionDigits>
                    <ConversionSupport>PrecisionOnly</ConversionSupport>
                </Parameter>
                <Parameter id="NoiseRegionWidthInMin">
                    <DisplayName>Noise region width:</DisplayName>
                    <Value>0.25</Value>
                    <Limits>
                        <Minimum type="Exclusive">0</Minimum>
                    </Limits>
                    <XUnits>Minutes</XUnits>
                    <DataValueType>AcqTime</DataValueType>
                    <PrecisionType>DigitsAfterDecimal</PrecisionType>
                    <PrecisionDigits>3</PrecisionDigits>
                    <ConversionSupport>PrecisionOnly</ConversionSupport>
                </Parameter>
            </Parameters>
        </ParameterSet>
        <ParameterSet usagekey="ClearPeakSpectra" displayName="Integration Results settings" assembly="" class="Agilent.MassSpectrometry.DataAnalysis.PSetResultsOption">
            <Parameters>
                <Parameter id="ClearOldResults">
                    <DisplayName>Clear previous peak spectra</DisplayName>
                    <Value>true</Value>
                </Parameter>
                <Parameter id="HighlightAll">
                    <DisplayName>Highlight all peaks</DisplayName>
                    <Value>false</Value>
                </Parameter>
            </Parameters>
            <AlgorithmType>Integration</AlgorithmType>
            <UsedForAutomation>false</UsedForAutomation>
            <UsedForMatchSequence>false</UsedForMatchSequence>
        </ParameterSet>
        <ParameterSet usagekey="FileSaveOptionsKey" displayName="File Save Options" assembly="" class="Agilent.MassSpectrometry.DataAnalysis.PSetFileSaveOptions">
            <Parameters>
                <Parameter id="SaveCompleteResults">
                    <DisplayName>Save Complete Results</DisplayName>
                    <Value>false</Value>
                </Parameter>
            </Parameters>
        </ParameterSet>
    </Method>
</Method>
